# Supplementary material for: Chromosome aberrations in pressure-induced triploid Atlantic salmon
Source: BMC Genet. 2020 Jun 6;21:59. doi: 10.1186/s12863-020-00864-0 (PMC7276064; doi:10.1186/s12863-020-00864-0)
Supplement: Supplementary file 1 — Additional file 1: Supplementary File 1. Data.xls, contains all the data associated with this manuscript, including the genotypes (DNA sequences) of all parents and offspring. [file 12863_2020_864_MOESM1_ESM.xls]

## Sheet: Information
K. A. Glover1,2♣*, A. Harvey♣1, T. J. Hansen3, P. G. Fjelldal3, F. N. Besnier1, J. B. Bos4, F. Ayllon1, J. B. Taggart5 and M. F. Solberg1
Chromosome aberrations in triploid-induced Atlantic salmon
Sheet	Description
Marker errors table	Individuals displaying inheritence errors not related to mutation of the repeat mtoif.Erros within the eggs are displayed first, and grouped by family. The markers in which the errors oocured are highlighted and parental genotypes are included below each individual for comparison.
Base pair shift table	Individuals displaying slippage of the microsatellite repeat motif. Individuals (both juvenile (exp. 2 & exp. 3) and egg) are grouped by family. The markers in which the slippage oocured are highlighted and parental genotypes are included below each family for comparison.
Parent genotypes	Genotypes of the parents used in the experiment
Offspring genotypes	Genotypes of all juveniles (exp 2 & exp 3) and eggs included in the experiment
Family design	Parental crosses used to create each family
to run Script.R read me	Information for how to run the R script to detect chromosome aberrations

## Sheet: Marker errors table
Error		Erroneous marker	Family	SSsp2201-a	SSsp2201-b	SSsp2201-c	SSsp2210-a	SSsp2210-b	SSsp2210-c	SSspG7-a	SSspG7-b	SSspG7-c	Ssa202-a	Ssa202-b	Ssa202-c	SsaD144-a	SsaD144-b	SsaD144-c	SsaD157-a	SsaD157-b	SsaD157-c	Sp1605-a	Sp1605-b	Sp1605-c	Sp2216-a	Sp2216-b	Sp2216-c	Ssa14-a	Ssa14-b	Ssa14-c	Ssa171-a	Ssa171-b	Ssa171-c	Ssa289-a	Ssa289-b	Ssa289-c	MHC1-a	MHC1-b	MHC1-c	MHC2-a	MHC2-b	MHC2-c	SSsp3016-a	SSsp3016-b	SSsp3016-c	SsOsl85-a	SsOsl85-b	SsOsl85-c	Ssa197-a
No maternal alleles at all markers	Egg	All	1	291	291	NA	136	136	NA	127	127	NA	238	238	NA	162	162	NA	347	347	NA	232	232	NA	238	238	NA	140	140	NA	213	213	NA	118	118	NA	148	148	NA	290	290	NA	122	122	NA	195	195	NA	192
	Dam		1	287	307		124	148		123	143		238	270		138	170		319	351		224	236		222	226		140	144		217	233		118	120		136	146		260	260		106	122		181	187		188
	Sire		1	291	295		136	148		127	167		238	250		162	190		331	347		224	232		230	238		140	144		213	217		118	120		134	148		250	290		90	122		193	195		192
No maternal alleles at all markers	Egg	All	1	295	295	NA	136	136	NA	127	127	NA	250	250	NA	190	190	NA	331	331	NA	232	232	NA	238	238	NA	140	140	NA	217	217	NA	120	120	NA	134	134	NA	290	290	NA	90	90	NA	193	193	NA	192
	Dam		1	287	307		124	148		123	143		238	270		138	170		319	351		224	236		222	226		140	144		217	233		118	120		136	146		260	260		106	122		181	187		188
	Sire		1	291	295		136	148		127	167		238	250		162	190		331	347		224	232		230	238		140	144		213	217		118	120		134	148		250	290		90	122		193	195		192
No paternal allele at a single marker	Egg	D157	7	279	295	NA	124	128	132	127	131	167	242	258	262	162	182	NA	315	315	NA	224	236	249	234	246	NA	140	144	NA	203	217	221	118	118	NA	118	142	NA	210	240	250	98	102	110	193	197	NA	176
	Dam		7	295	323		124	128		131	167		258	262		134	162		315	331		224	249		234	234		140	140		203	221		118	118		118	140		240	250		98	110		193	197		176
	Sire		7	275	279		128	132		127	135		238	242		138	182		343	379		236	244		246	254		144	144		217	217		116	118		142	146		210	260		90	102		181	197		168
No paternal allele at a single marker	Egg	D157	7	279	295	NA	124	128	NA	127	131	167	242	258	262	162	182	NA	315	315	NA	224	244	249	234	254	NA	140	144	NA	203	217	NA	116	118	NA	118	146	NA	240	250	260	98	102	110	181	193	197	168
	Dam		7	295	323		124	128		131	167		258	262		134	162		315	331		224	249		234	234		140	140		203	221		118	118		118	140		240	250		98	110		193	197		176
	Sire		7	275	279		128	132		127	135		238	242		138	182		343	379		236	244		246	254		144	144		217	217		116	118		142	146		210	260		90	102		181	197		168
No paternal allele at a single marker	Egg	D157	7	275	295	NA	124	128	NA	131	135	167	238	258	262	162	182	NA	315	315	NA	224	236	249	234	254	NA	140	144	NA	217	221	NA	118	118	NA	118	142	NA	240	250	260	90	98	110	193	197	NA	168
	Dam		7	295	323		124	128		131	167		258	262		134	162		315	331		224	249		234	234		140	140		203	221		118	118		118	140		240	250		98	110		193	197		176
	Sire		7	275	279		128	132		127	135		238	242		138	182		343	379		236	244		246	254		144	144		217	217		116	118		142	146		210	260		90	102		181	197		168
No paternal allele at a single marker	Egg	D157	22	311	323	NA	132	164	NA	143	171	NA	238	274	NA	114	174	NA	319	375	NA	224	232	249	234	234	NA	140	140	NA	217	237	NA	118	120	NA	140	158	NA	230	260	NA	98	102	110	181	193	195	188
	Dam		22	283	311		132	132		143	171		246	274		146	174		319	375		232	249		234	234		140	140		213	237		120	120		140	158		230	260		98	102		181	195		192
	Sire		22	323	323		124	164		127	143		238	250		114	198		339	391		224	224		234	246		140	140		217	217		118	118		140	140		240	260		102	110		187	193		188
No maternal alleles at a single marker	Egg	D157	25	271	283	NA	148	152	NA	127	183	NA	242	250	NA	142	162	NA	335	335	NA	244	244	NA	234	254	NA	140	144	NA	229	229	NA	118	122	NA	144	146	NA	260	260	NA	90	94	NA	191	197	NA	172
	Dam		25	283	303		148	148		127	183		250	250		162	174		327	351		224	244		238	254		140	144		229	229		118	118		118	144		250	260		90	90		189	191		172
	Sire		25	271	315		148	152		127	143		238	242		118	142		323	335		224	244		234	234		140	140		229	229		120	122		140	146		210	260		86	94		195	197		184
No paternal allele at a single marker	Juvenile	SSsp2210, MHC1	13	275	323	NA	152	152	NA	135	143	159	238	246	250	150	154	178	295	331	NA	244	244	NA	218	238	246	144	144	NA	217	233	NA	118	118	NA	136	146	NA	260	280	NA	90	94	NA	187	197	NA	176
	Dam		13	275	275		152	152		135	143		246	250		154	178		331	335		244	244		238	246		144	144		203	217		118	118		136	146		260	280		90	94		187	197		176
	Sire		13	267	323		124	136		127	159		238	258		150	202		295	339		224	244		218	230		140	144		233	233		116	118		136	146		240	250		90	118		187	197		176
No paternal allele at a single marker	Juvenile	Sp2216	2	287	291	307	124	148	164	123	143	NA	238	242	270	134	138	170	319	343	351	224	236	249	222	226	NA	140	144	NA	203	217	NA	118	120	NA	136	140	NA	260	260	NA	90	106	122	181	187	191	188
	Dam		2	287	307		124	148		123	143		238	270		138	170		319	351		224	236		222	226		140	144		217	233		118	120		136	146		260	260		106	122		181	187		188
	Sire		2	275	291		124	164		127	143		242	250		134	166		343	391		244	249		234	234		140	140		203	217		118	118		140	140		260	260		90	102		191	193		192
No paternal allele at a single marker	Juvenile	SSsp3016	5	279	339	NA	132	136	NA	135	139	147	238	254	258	138	178	186	347	379	NA	232	244	NA	226	246	250	140	144	NA	217	233	NA	116	118	NA	134	142	144	210	250	NA	82	94	98	181	187	NA	172
	Dam		5	283	339		132	136		139	147		254	258		178	186		327	347		232	244		226	250		140	140		217	233		116	118		134	144		210	250		94	98		187	195		172
	Sire		5	275	279		128	132		127	135		238	242		138	182		343	379		236	244		246	254		144	144		217	217		116	118		142	146		210	260		90	102		181	197		168
No paternal allele at a single marker	Juvenile	SSsp3016	14	275	275	NA	124	152	NA	135	143	187	246	250	NA	178	190	NA	331	335	NA	224	244	NA	234	238	246	144	144	NA	217	233	NA	118	118	NA	136	146	164	230	260	280	90	94	NA	187	193	197	176
	Dam		14	275	275		152	152		135	143		246	250		154	178		331	335		244	244		238	246		144	144		203	217		118	118		136	146		260	280		90	94		187	197		176
	Sire		14	275	275		124	124		127	187		242	250		170	190		319	331		224	224		222	234		144	144		213	233		118	118		134	164		230	260		98	110		187	193		192
No paternal allele at a single marker	Juvenile	SSsp3016	14	275	275	NA	124	156	NA	127	143	163	238	242	262	170	186	NA	319	343	347	224	249	NA	222	226	230	140	144	NA	221	233	NA	118	118	NA	140	164	NA	230	290	NA	90	90	NA	193	195	NA	188
	Dam		14	275	275		152	152		135	143		246	250		154	178		331	335		244	244		238	246		144	144		203	217		118	118		136	146		260	280		90	94		187	197		176
	Sire		14	275	275		124	124		127	187		242	250		170	190		319	331		224	224		222	234		144	144		213	233		118	118		134	164		230	260		98	110		187	193		192
No paternal allele at a single marker	Juvenile	SSsp3016	15	275	323	NA	124	136	156	143	159	163	238	262	NA	150	186	198	295	343	347	224	249	NA	218	226	230	140	144	NA			NA	116	118	NA	140	146	164	230	250	290	90	102	NA	195	197	NA	188
	Dam		15	275	323		124	156		143	163		238	262		186	198		343	347		224	249		226	230		140	144		221	221		118	118		140	164		230	290		90	90		195	195		188
	Sire		15	267	323		124	136		127	159		238	258		150	202		295	339		224	244		218	230		140	144		233	233		116	118		136	146		240	250		90	118		187	197		176
No paternal allele at a single marker	Juvenile	SSsp3016	15	267	275	323	124	136	156	143	159	163	238	258	262	186	198	202	339	343	347	224	244	249	226	230	NA	140	144	NA	221	233	NA	118	118	NA	136	140	164	230	250	290	74	90	NA	195	197	NA	188
	Dam		15	275	323		124	156		143	163		238	262		186	198		343	347		224	249		226	230		140	144		221	221		118	118		140	164		230	290		90	90		195	195		188
	Sire		15	267	323		124	136		127	159		238	258		150	202		295	339		224	244		218	230		140	144		233	233		116	118		136	146		240	250		90	118		187	197		176
No paternal allele at a single marker	Juvenile	SSsp3016	16	275	275	NA	124	156	NA	127	143	163	238	242	262	170	186	NA	319	343	347	224	249	NA	222	226	230	140	144	NA	221	233	NA	118	118	NA	140	164	NA	230	290	NA	90	90	NA	193	195	NA	188
	Dam		16	275	323		124	156		143	163		238	262		186	198		343	347		224	249		226	230		140	144		221	221		118	118		140	164		230	290		90	90		195	195		188
	Sire		16	275	275		124	124		127	187		242	250		170	190		319	331		224	224		222	234		144	144		213	233		118	118		134	164		230	260		98	110		187	193		192
No paternal allele at a single marker	Juvenile	SSsp3016	16	275	323	NA	124	156	NA	143	163	187	238	250	262	170	186	NA	331	343	347	224	249	NA	222	226	230	140	144	NA			NA			NA	134	140	164	230	290	NA	90	90	NA	187	195	NA	188
	Dam		16	275	323		124	156		143	163		238	262		186	198		343	347		224	249		226	230		140	144		221	221		118	118		140	164		230	290		90	90		195	195		188
	Sire		16	275	275		124	124		127	187		242	250		170	190		319	331		224	224		222	234		144	144		213	233		118	118		134	164		230	260		98	110		187	193		192
No paternal allele at a single marker	Juvenile	Ssa171	26	283	315	NA	124	148	NA	127	183	187	238	250	NA	158	162	174	311	351	NA	224	244	249	234	238	NA	144	144	NA	229	229	NA	118	118	NA	118	138	144	250	260	NA	90	98	NA	187	189	191	172
	Dam		26	283	303		148	148		127	183		250	250		162	174		327	351		224	244		238	254		140	144		229	229		118	118		118	144		250	260		90	90		189	191		172
	Sire		26	315	323		124	164		163	187		238	242		158	174		311	339		224	249		234	234		140	144		217	233		112	118		136	138		260	260		98	98		187	193		188
No paternal allele at a single marker	Juvenile	Sp1605	17	307	315	NA	124	148	152	131	143	NA	238	258	NA	142	186	NA	355	355	NA	224	236	246			NA			NA			NA	118	120	NA	142	146	NA	260	260	NA			NA	181	187	NA	168
	Dam		17	315	335		124	152		131	143		250	258		142	186		355	355		224	236		234	234		140	140		221	233		120	120		146	164		260	260		90	102		187	187		184
	Sire		17	275	307		132	148		143	147		238	250		174	186		347	355		224	224		202	222		140	144		217	229		118	118		142	142		210	260		86	90		181	191		168
No paternal allele at a single marker	Juvenile (exp. 3)	SSsp2201	4	295	311	323	124	132	164	135	143	NA	238	242	NA	166	170	NA	331	391	NA	224	244	249	222	234	NA	140	144	NA	217	233	NA	112	118	NA	140	146	NA	250	260	NA				187	189	191	192
	Dam		4	291	323		124	132		135	143		238	242		166	170		331	331		224	249		222	222		144	144		233	233		112	118		140	146		250	260		102	102		187	189		200
	Sire		4	275	291		124	164		127	143		242	250		134	166		343	391		244	249		234	234		140	140		203	217		118	118		140	140		260	260		90	102		191	193		192
No paternal allele at a single marker	Juvenile (exp. 3)	SSOsl85	9	259	311	NA	124	148	NA	127	131	NA	246	262	NA	154	174	178	323	327	383	224	248	NA	226	242	NA	144	144	NA	213	217	NA	118	122	NA	142	164	NA							197	197	NA
	Dam		9	279	311		124	124		131	131		242	246		154	174		327	383		224	224		226	226		140	144		217	217		118	122		148	164		260	290		90	114		195	197		172
	Sire		9	259	275		148	148		127	131		238	262		178	186		323	351		248	248		242	246		144	144		213	217		118	118		134	142		230	360		90	114		217	217		172
No maternal allele at a single marker	Juvenile (exp. 3)	D157	11	275	275	NA	148	152	NA	131	163	NA	254	262	NA	146	178	NA	351	351	NA	216	248	NA	222	242	NA	144	144	NA							118	134	NA	210	360	NA							172
	Dam		11	275	323		124	152		127	163		238	254		114	146		331	339		216	224		222	226		144	144		217	221		118	118		118	140		210	370		98	126		187	193		180
	Sire		11	259	275		148	148		127	131		238	262		178	186		323	351		248	248		242	246		144	144		213	217		118	118		134	142		230	360		90	114		217	217		172
[truncated: 6 more columns]

## Sheet: Base pair shift table
Error	Type	Erroneous marker	Family	SSsp2201-a	SSsp2201-b	SSsp2201-c	SSsp2210-a	SSsp2210-b	SSsp2210-c	SSspG7-a	SSspG7-b	SSspG7-c	Ssa202-a	Ssa202-b	Ssa202-c	SsaD144-a	SsaD144-b	SsaD144-c	SsaD157-a	SsaD157-b	SsaD157-c	Sp1605-a	Sp1605-b	Sp1605-c	Sp2216-a	Sp2216-b	Sp2216-c	Ssa14-a	Ssa14-b	Ssa14-c	Ssa171-a	Ssa171-b	Ssa171-c	Ssa289-a	Ssa289-b	Ssa289-c	MHC1-a	MHC1-b	MHC1-c	MHC2-a	MHC2-b	MHC2-c	SSsp3016-a	SSsp3016-b	SSsp3016-c	SsOsl85-a	SsOsl85-b	SsOsl85-c	Ssa197-a
Base pair shift in one marker	Egg	SsaD157	1	287	295		124	136	148	143	167		238	250	270	170	190		319	347	355	224	232	236	222	238		144	144		213	217		118	120		146	148		260	290		90	106		181	187	195	188
Base pair shift in one marker	Egg	SSsp3016		287	295		124	136	148	123	167		238	250	270	170	190		319	347	351	224	232	236	222	226	230	140	140		213	217		118	120		134	136	146	260	290		90	110	122	181	187	195	188
Base pair shift in one marker	Juvenile (exp. 2)	SsaD157		287	295	307	124	136	148	123	127		238	250	270	138	162		351	351		224	232	236	222	226	230	144	144		213	233		118	120		134	146		260	290		106	122		181	187	195	188
Base pair shift in one marker	Juvenile triploid (exp. 3)	SsaD157		287	295	307	124	136	148	123	143	167	238	270		138	170	190	319	331	355	224	232	236	222	226	230	140	140		213	217		118	120		136	148		260	290		90	106	122	181	187	195	188
Base pair shift in one marker	Juvenile triploid (exp. 3)	SSsp2201		287	295	299	136	148		123	127	143	250	270		138	162		319	347	351	224	236		222	226	230	140	140		213	217		118	120		134	136		260	290		90	106	122	181	195		188
Base pair shift in one marker	Juvenile diploid (exp. 3)	SsaD157		295	307		136	148		143	167		238	270		138	162		327	351		232	236		226	238		140	144		213	233		118	120		134	136		260	290		90	106		181	193		188
	Dam			287	307		124	148		123	143		238	270		138	170		319	351		224	236		222	226		140	144		217	233		118	120		136	146		260	260		106	122		181	187		188
	Sire			291	295		136	148		127	167		238	250		162	190		331	347		224	232		230	238		140	144		213	217		118	120		134	148		250	290		90	122		193	195		192
Base pair shift in one marker	Egg	SsaD157	2	291	307		124	148	164	123	143		238	242	270	138	166	170	319	395		224	236	249	222	226	234	140	144		217	217		118	120		136	140		260	260		102	106	122	181	187	193	188
Base pair shift in one marker	Egg	SsaD157		287	291		124	148	164	123	127	143	238	250	270	166	170		319	395		224	236	244	222	226	234	140	144		217	217		118	120		136	140		260	260		90	106	122	181	187	191	188
Base pair shift in one marker	Egg	SsaD157		291	307		124	148		123	143		238	242	270	134	138		351	395		224	236	244	226	234		140	140		203	217		118	120		136	140	146	260	260		102	106	122	181	187	193	188
Base pair shift in one marker	Egg	SsaD157		275	307		124	148	164	123	127	143	238	242		134	170		319	395		224	236	244	222	234		140	140		217	217		118	120		140	146		260	260		90	106	122	181	187	193	188
Base pair shift in one marker	Egg	SsaD157		275	307		124	148		123	143		238	242	270	166	170		319	351	395	224	236	244	222	226	234	140	140		217	217		118	120		136	140		260	260		102	106	122	181	187	193	188
Base pair shift in one marker	Egg	SsaD157		287	291	307	124	148	164	123	127	143	238	242	270	166	170		319	351	395	224	236	249	222	226	234	140	140		217	233		118	120		140	146		260	260		90	106	122	181	187	191	188
Base pair shift in one marker	Egg	SsaD157		275	307		124	148	164	123	143		238	242	270	134	138	170	319	355	395	224	236	249	222	226	234	140	140		203	217		118	120		136	140	146	260	260		102	106	122	181	187	193	188
Base pair shift in one marker	Egg	SSsp2201		287	295		124	148		123	127	143	238	250	270	134	138		319	343	351	224	236	249	222	226	234	140	144		217	217		118	120		136	140	146	260	260		90	106	122	181	187	193	188
Base pair shift in one marker	Egg	SSsp2201		287	295		124	148		123	127	143	238	250	270	138	166		319	351	391	224	236	249	222	234		140	144		203	233		118	120		140	146		260	260		90	106	122	181	187	191	188
Base pair shift in one marker	Egg	SSsp2201		287	295		124	148		123	127	143	238	242	270	134	138		351	391		224	236	244	222	226	234	140	140		203	233		118	120		140	146		260	260		90	106	122	181	187	193	188
Base pair shift in one marker	Egg	SSsp2201		287	295	307	124	148		123	143		238	250	270	138	166	170	343	351		224	236	244	222	226	234	140	144		203	233		118	120		136	140		260	260		102	106	122	181	187	191	188
Base pair shift in one marker	Juvenile (exp. 2)	SsaD157		275	287		124	148	164	123	143		238	242	270	138	166		351	395		224	236	244	222	226	234	140	140		217	217		118	120		136	140	146	260	260		90	106	122	181	187	191	188
Base pair shift in one marker	Juvenile (exp. 2)	SsaD157		287	291		124	148	164	127	143		238	242	270	134	138		319	395		224	236	249	222	234		140	144		203	217		118	120		136	140	146	260	260		90	106	122	181	187	193	188
Base pair shift in one marker	Juvenile (exp. 2)	SsaD157		275	287		124	148	164	123	143		238	250	270	138	166		319	395		224	236	249				140	144								140	146		260	260					181	187	193	188
Base pair shift in one marker	Juvenile (exp. 2)	SsaD157		275	287		124	148		123	143		238	250	270	134	138		319	395		224	236	249	222	226	234	140	144		203	217		118	120		136	140		260	260		102	106	122	181	187	193	188
Base pair shift in one marker	Juvenile (exp. 2)	SsaD157		275	287		124	148		123	143		238	242	270	138	166		319	351	395	224	236	244	222	226	234	140	144		203	233		118	120		136	140	146	260	260		102	106	122	181	193		188
Base pair shift in one marker	Juvenile (exp. 2)	SsaD157		287	291		124	148		123	127	143	238	242	270	134	138		319	351	395	224	236	244	222	226	234	140	140		203	217		118	120		136	140		260	260					187	193		188
Base pair shift in one marker	Juvenile (exp. 2)	SsaD157		287	291		124	148	164	123	127	143	238	250	270	138	166		319	351	395	224	236	249	222	226	234	140	140		217	217		118	120		140	146		260	260		90	106	122	181	187	191	188
Base pair shift in one marker	Juvenile (exp. 2)	SsaD157		275	287		124	148	164	123	127	143	238	250	270	166	170		319	351	395	224	236	249	222	226	234	140	144		217	217		118	120		140	146		260	260		90	106	122	181	187	191	188
Base pair shift in one marker	Juvenile (exp. 2)	SsaD157		287	291		124	148	164	123	127	143	238	242	270	134	170		319	351	395	224	236	244	222	226	234	140	140		217	233		118	120		136	140		260	260		90	106	122	181	187	193	188
Base pair shift in one marker	Juvenile (exp. 2)	SsaD157		275	287		124	148	164	123	127	143	238	250	270	138	166		319	351	395	224	236	249										118	120		136	140	146	260	260					181	187	191	188
Base pair shift in one marker	Juvenile (exp. 2)	SsaD157		275	287	307	124	148		127	143		238	242	270	134	138		319	351	395	224	236	244	222	226	234	140	140		203	217		118	120		136	140	146	260	260					181	193		188
Base pair shift in one marker	Juvenile (exp. 2)	SsaD157		275	307		124	148		123	143		238	250	270	134	138		319	351	395	224	236	249	222	226	234	140	144		203	217	233	118	120		136	140		260	260		90	106	122	181	187	191	188
Base pair shift in one marker	Juvenile (exp. 2)	SSsp2201		287	295		124	148	164	123	127	143	238	242	270	166	170		319	351	391	224	236	244	222	226	234	140	140		217	217		118	120		140	146		260	260					181	187	191	188
Base pair shift in one marker	Juvenile (exp. 2)	SSsp2201		295	307		124	148		123	127	143	238	242	270	134	170		351	391		224	236	244													136	140	146	260	260		90	106	122	181	187	191	188
Base pair shift in one marker	Juvenile triploid (exp. 3)	SsaD157		275	287		124	148	164	123	127	143	238	242	270	138	166		319	351	395	224	236	249	222	226	234	140	140								140	146
Base pair shift in one marker	Juvenile triploid (exp. 3)	SsaD157		275	307		124	148	164	123	143		238	242	270	134	138		319	351	395	224	236	244	222	226	234	140	144		217	217		118	120		136	140	146	260	260					181	187	193
Base pair shift in one marker	Juvenile triploid (exp. 3)	SsaD157		291	307		124	148		123	143		238	242	270	166	170		319	351	395	224	236	249	222	226	234	140	144		203	217		118	120		140	146		260	260					187	191		188
Base pair shift in one marker	Juvenile triploid (exp. 3)	SsaD157		275	307		124	148	164	123	127	143	238	242		138	166		319	351	395	224	236	244	222	226	234	140	144					118	120		140	146		260	260					181	187	191	188
Base pair shift in one marker	Juvenile triploid (exp. 3)	SsaD157		291	307		148	164		123	143		238	250	270	138	166		319	351	395	224	236	244	222	226	234	140	140					118	120		136	140		260	260		102	122		181	193		192
Base pair shift in one marker	Juvenile triploid (exp. 3)	SsaD157		287	291		124	148	164	123	127	143	238	250	270	138	166		319	351	395	224	236	249	222	226	234	140	140		217	217		118	120		136	140		260	260		90	106	122	181	187	193	188
Base pair shift in one marker	Juvenile triploid (exp. 3)	SsaD157		287	291		124	124		123	127	143	238	242	270	166	170		319	351	395	224	236	244	222	226	234	140	144		203	217		118	120		140	146		260	260		102	106	122	181	187	193	188
Base pair shift in one marker	Juvenile triploid (exp. 3)	SsaD157		291	307		124	148		123	143		238	242	270	166	170		319	351	395	224	236	249	222	226	234	140	140		203	217	233	118	120		136	140		260	260		90	106	122	187	191		188
Base pair shift in one marker	Juvenile triploid (exp. 3)	SsaD157		287	291	307	124	148		123	127	143	238	250	270	138	166		319	351	395	224	236	244	222	226	234	140	144		217	233		118	120		136	140	146	260	260		90	106		181	187	191	188
Base pair shift in two markers	Juvenile triploid (exp. 3)	SsaD157, SSsp3016		287	291	307	124	148	164	123	127	143	238	250	270	134	138		319	351	395	224	236	244	222	226	234	140	144		203	233		118	120		140	146		260	260		90	110		181	187	191	188
Base pair shift in one marker	Juvenile triploid (exp. 3)	SSsp2201		287	295		124	148		127	143		238	242	270	134	138	170	319	351	391	224	236	249	222	226	234	140	144		203	233		118	120		136	140	146	260	260					181	187	191	188
Base pair shift in one marker	Juvenile triploid (exp. 3)	SSsp2201		287	295	307	124	148	164	123	143		238	250	270	134	138		319	351	391	224	236	249	222	226	234	140	140					118	120		136	140	146	260	260					181	187	191	188
Base pair shift in two markers	Juvenile triploid (exp. 3)	SSsp2201, SsaD144		287	295		124	148		143	143		242	270		166	170	174	351	391		236	244		222	234		140	140		203	233		118	118		140	146		260	260		102	106		187	193		188
Base pair shift in one marker	Juvenile diploid (exp. 3)	SsaD157		275	287		148	164		143	143		238	242		134	170		319	395		224	244		222	234		140	144					118	118		136	140		260	260					187	193		192
Base pair shift in one marker	Juvenile diploid (exp. 3)	SsaD157		291	307		124	164		123	127		242	270		134	170		319	395		236	249		222	234		140	140		203	217		118	118		140	146		260	260
Base pair shift in one marker	Juvenile diploid (exp. 3)	SsaD157		287	291		124	124		123	127		238	250		138	166		351	395		236	244		226	234		140	144		217	217		118	120		136	140		260	260		90	106		187	193		188
Base pair shift in one marker	Juvenile diploid (exp. 3)	SsaD157		275	287		148	164		123	127		238	250		134	138		319	395		236	249		222	234		140	144					118	118		136	140		260	260					181	193		188
Base pair shift in one marker	Juvenile diploid (exp. 3)	SsaD157		275	307		124	148		127	143		238	242		166	170		319	395		224	244		226	234		140	144		203	217		118	118		136	140		260	260		90	106		181	193		188
Base pair shift in one marker	Juvenile diploid (exp. 3)	SsaD157		291	307		124	148		123	127		238	250		134	138		319	395		236	244		226	234		140	144		203	233		118	120		140	146		260	260		90	122		181	193		188
Base pair shift in one marker	Juvenile diploid (exp. 3)	SsaD157		287	291		148	164		127	143		242	270		134	138		351	395		236	244		222	234		140	140		203	233		118	118		136	140		260	260		90	106		181	193		192
Base pair shift in one marker	Juvenile diploid (exp. 3)	SsaD157		275	287		124	164		123	143		242	270		138	166		319	395		224	244		222	234		140	140		203	217		118	120		136	140		260	260		90	122		187	193		188
Base pair shift in one marker	Juvenile diploid (exp. 3)	SsaD157		287	291		124	164		143	143		238	242		138	166		351	395		224	249		226	234		140	140		217	217		118	120		136	140		260	260		90	106		181	191		192
Base pair shift in one marker	Juvenile diploid (exp. 3)	SsaD157		287	291		124	124		127	143		238	242		134	138		351	395		224	249		222	234		140	144		203	217		118	118		140	146		260	260		102	106		181	191		192
Base pair shift in one marker	Juvenile diploid (exp. 3)	SsaD157		275	307		124	124		123	143		242	270		138	166		319	395		224	244		226	234		140	144		203	233		118	118		136	140		260	260		102	122		181	191		192
Base pair shift in one marker	Juvenile diploid (exp. 3)	SsaD157		287	291		124	124		143	143		250	270		134	170		319	395		224	244		226	234		140	140		217	217		118	120		136	140		260	260		102	106		181	193		192
Base pair shift in one marker	Juvenile diploid (exp. 3)	SsaD157		275	307		124	164		123	127		238	242		138	166		351	395		236	249		226	234		140	140		217	217		118	120		140	146		260	260					187	191		188
Base pair shift in one marker	Juvenile diploid (exp. 3)	SsaD157		287	291		124	124		123	143		250	270		138	166		351	395		224	249		226	234		140	140		217	217		118	120		136	140		260	260		102	122		181	191		188
Base pair shift in one marker	Juvenile diploid (exp. 3)	SsaD157		275	287		124	124		123	143		238	250		134	170		351	395		224	249		226	234		140	140		203	233		118	118		136	140		260	260		102	122		187	191		192
Base pair shift in one marker	Juvenile diploid (exp. 3)	SsaD157		291	307		124	164		123	127		242	270		138	166		351	395		236	244		226	234		140	144					118	118		140	146		260	260		90	122		187	191		188
Base pair shift in one marker	Juvenile diploid (exp. 3)	SsaD157		275	287		124	148		123	127		242	270		166	170		351	395		224	244		222	234		140	140		203	233		118	120		140	146		260	260		102	122		181	191		192
Base pair shift in one marker	Juvenile diploid (exp. 3)	SSsp2201		287	295		124	148		123	127		242	270		134	170		351	391		224	249		226	234		140	140								136	140
Base pair shift in one marker	Juvenile diploid (exp. 3)	SSsp2201		295	307		124	124		123	127		250	270		138	166		319	391		224	244		226	234		140	144		217	233		118	120		140	146		260	260		90	122		181	191		188
	Dam			287	307		124	148		123	143		238	270		138	170		319	351		224	236		222	226		140	144		217	233		118	120		136	146		260	260		106	122		181	187		188
	Sire			275	291		124	164		127	143		242	250		134	166		343	391		244	249		234	234		140	140		203	217		118	118		140	140		260	260		90	102		191	193		192
Base pair shift in one marker	Juvenile (exp. 2)	SsaD144	3	291	291		124	132	136	135	143	167	238	242		158	162	166	331	347		224	249		222	238		140	144					112	118		146	148		250	290		90	102		187	189	195	192
Base pair shift in one marker	Juvenile triploid (exp. 3)	SsaD157		291	295		124	132	148	143	167		238	250		166	170	190	331	351		224	232	249	222	238		144	144		213	233		112	118	120	134	140	146	250	260					187	189	195	192
Base pair shift in one marker	Juvenile diploid (exp. 3)	Ssa197		291	295		132	136		143	167		242	250		170	190		331	331		224	249		222	238		144	144		217	233		118	118		140	148		250	290		102	122		189	193		196
	Dam			291	323		124	132		135	143		238	242		166	170		331	331		224	249		222	222		144	144		233	233		112	118		140	146		250	260		102	102		187	189		200
	Sire			291	295		136	148		127	167		238	250		162	190		331	347		224	232		230	238		140	144		213	217		118	120		134	148		250	290		90	122		193	195		192
Base pair shift in one marker	Egg	SSsp2201	4	295	323		124	132		127	135	143	242	242		134	170		331	391		224	249		222	234		140	144		217	233		112	118		140	140		250	260		90	102		187	189	191	192
Base pair shift in one marker	Egg	SSsp2201		295	323		124	132		135	143		238	242		166	170		331	391		224	244	249	222	234		140	144		203	233		112	118		140	140		250	260		102	102		189	191		192
Base pair shift in one marker	Egg	SsaD157		291	323		124	132		127	135	143	238	250		134	166	170	331	395		224	244	249	222	234		140	144		203	233		112	118		140	140		250	260		102	102		187	189	191	192
Base pair shift in one marker	Egg	SsaD157		275	323		124	132		135	143		238	250		166	170		331	395		224	244	249	222	234		140	144		217	233		112	118		140	146		260	260		90	102		189	191		192
Base pair shift in one marker	Egg	SsaD157		291	323		124	132	164	135	143		238	242	250	134	166	170	331	395		224	249		222	234		140	144		203	233		112	118		140	146		250	260		90	102		187	189	193	192
Base pair shift in one marker	Egg	SsaD157		275	291	323	124	132	164	127	135	143	238	242	250	134	166	170	331	395		224	244	249	222	234		140	144		217	233		112	118		140	146		250	260		90	102		189	191		192
Base pair shift in one marker	Egg	SsaD157		291	323		124	132		127	135		238	242		134	170		331	395		224	244	249	222	234		140	144		203	233		112	118		140	146		250	260		90	102		187	189	193	192
Base pair shift in one marker	Egg	SsaD157		275	323		124	132	164	127	135	143	238	242	250	134	166	170	331	395		224	244	249	222	234		140	144		217	233		112	118		140	146		250	260		90	102		187	189	193	192
Base pair shift in one marker	Egg	SSsp2201		291	295		124	132		127	135	143	242	250		166	170		331	391		224	249		222	234		140	144		217	233		112	118		140	140		250	260		90	102		187	189	191	192
Base pair shift in one marker	Juvenile (exp. 2)	SSsp2201		295	323		124	132		135	143		238	242	250	134	166	170	331	343		224	249		222	234		140	144		217	233		112	118		140	146		250	260		102	102		187	189	193	192
Base pair shift in one marker	Juvenile (exp. 2)	SSsp2201		295	323		124	132		135	143		238	242		134	166		331	391		224	249		222	234		140	144		203	233		112	118		140	146		250	260		90	102		187	189	193	192
Base pair shift in one marker	Juvenile (exp. 2)	SSsp2201		295	323		124	132		135	143		242	242		134	166		331	391		224	249		222	234		140	144		203	233		112	118		140	146		250	260		102	102		187	191		192
Base pair shift in one marker	Juvenile (exp. 2)	SsaD157		291	291		124	132		127	135	143	238	250		134	166	170	331	395		224	249		222	234		140	144					112	118		140	146		250	260		90	102		187	193		192
Base pair shift in one marker	Juvenile (exp. 2)	SsaD157		275	291	323	124	132	164	135	143		238	242		134	166		331	395		224	249		222	234		140	144		203	233		112	118		140	146		250	260		90	102		187	189	193	192
Base pair shift in one marker	Juvenile (exp. 2)	SsaD157		279	291		124	132		127	135	143	238	242	250	134	166		331	395		224	244	249	222	234		140	144					112	118		140	146		250	260					187	189	191	192
Base pair shift in one marker	Juvenile (exp. 2)	SsaD157		275	291		124	132		127	135	143	238	242		134	170		331	395		224	244	249	222	234		140	144					112	118		140	146		250	260		90	102		187	189	193	192
Base pair shift in one marker	Juvenile (exp. 2)	SsaD157		291	323		124	132	164	135	143		238	242	250	166	166		331	395		224	249		222	234		140	144		217	233		112	118		140	146		250	260		90	102		187	189	193	192
Base pair shift in one marker	Juvenile (exp. 2)	SsaD157		291	323		124	132	164	127	135	143	238	242	250	134	166	170	331	395		224	244	249	222	234		140	144		217	233		112	118		140	146		250	260					189	191		192
Base pair shift in one marker	Juvenile (exp. 2)	SsaD157		275	323		124	132	164	135	143		242	242		166	170		331	395		224	249		222	234		140	144		217	233		112	118		140	140		250	260		90	102		189	193		192
Base pair shift in one marker	Juvenile (exp. 2)	SsaD157		275	323		124	132		135	143		238	242	250	134	166		331	395		224	244	249	222	234		140	144		217	233		112	118		140	146		250	260		102	102		187	189	191	192
Base pair shift in one marker	Juvenile (exp. 2)	SsaD157		291	323		124	132	164	127	135	143	238	250		134	166		331	395		224	244	249	222	234		140	144					112	118		140	146		250	260		90	102		187	189	193	192
Base pair shift in one marker	Juvenile (exp. 2)	SsaD157		275	323		124	132	164	135	143		238	242	250	134	166		331	395		224	244	249	222	234		140	144		203	233		112	118		140	146		250	260		102	102		187	189	193	192
Base pair shift in one marker	Juvenile (exp. 2)	SsaD157		275	323		124	132		135	143		238	242		134	166		331	395		224	244	249	222	234		140	144		217	233		112	118		140	140		250	260		90	102		187	189	193	192
Base pair shift in one marker	Juvenile (exp. 2)	SsaD157		291	323		124	132		127	135	143	238	242		134	170		331	395		224	249		222	234		140	144		203	233		112	118		140	140		250	260		90	102		187	189	191	192
Base pair shift in one marker	Juvenile (exp. 2)	SsaD157		275	291	323	124	132		127	135	143	238	242	250	166	166		331	395		224	249					140	144								140	146		250	260		102	102		187	189	193	192
Base pair shift in one marker	Juvenile (exp. 2)	SsaD157		291	323		124	132	164	135	143		238	242		166	166		331	395		224	249		222	234		140	144		203	233		112	118		140	140		260	260		102	102		187	189	191	192
Base pair shift in one marker	Juvenile (exp. 2)	SSsp2201		295	323		124	132		135	143		238	242	250	134	166	170	331	343		224	249		222	234		140	144		217	233		112	118		140	146		250	260		102	102		187	189	193	192
Base pair shift in one marker	Juvenile triploid (exp. 3)	SsaD157		275	291		124	132		135	143		238	242		166	170		331	395		224	244	249	222	234		140	144		217	233		112	118		140	146		250	260					187	189	191	192
Base pair shift in one marker	Juvenile triploid (exp. 3)	SsaD157		291	291		124	132		127	135	143	242	250		166	170		331	395		224	244	249	222	234		140	144					112	118		140	146		250	260								192
Base pair shift in one marker	Juvenile triploid (exp. 3)	SsaD157		291	323		124	132		135	143		238	242	250	166	170		331	395		224	249		222	234		140	144		217	233		112	118		140	146		250	260
Base pair shift in one marker	Juvenile triploid (exp. 3)	SsaD157		275	291		124	132	164	135	143		242	242		134	166		331	395		224	244	249	222	234		140	144		203	233		112	118		140	146		250	260					187	189	193	192
Base pair shift in one marker	Juvenile triploid (exp. 3)	SsaD157		275	323		124	132	164	135	143		238	242		134	166	170	331	395		224	249		222	234		140	144		203	233		112	118		140	146		250	260		102	102		187	189	191	192
Base pair shift in one marker	Juvenile triploid (exp. 3)	SsaD157		275	323		124	132		127	135	143	238	242		166	166		331	395		224	244	249	222	234		140	144					112	118		140	146		250	260					187	189	193	192
Base pair shift in one marker	Juvenile triploid (exp. 3)	SsaD157		275	291	323	124	132		135	143		238	242	250	166	170		331	395		224	244	249	222	234		140	144					112	118		140	146		250	260		90	102		187	189	193	192
Base pair shift in one marker	Juvenile triploid (exp. 3)	SsaD157		291	323		124	132		135	143		238	242		134	166	170	331	395		224	244	249	222	234		140	144					112	118		140	146		250	260					187	189	191	192
Base pair shift in one marker	Juvenile triploid (exp. 3)	SsaD157		275	291	323	124	132		127	135	143	242	242		166	170		331	395		224	249		222	234		140	144		217	233		112	118		140	146		250	260		90	102		187	189	191	192
Base pair shift in one marker	Juvenile triploid (exp. 3)	SsaD157		291	291		124	132	164	135	143		238	242		134	166		331	395		224	249		222	234		140	144		203	233		112	118		140	146		250	260		90	102		187	189	191	192
Base pair shift in one marker	Juvenile triploid (exp. 3)	SsaD157		275	291		124	132	164	135	143		238	242	250	166	170		331	395		224	249		222	234		140	144		217	233		112	118		140	146		250	260		90	102		187	189	191	192
Base pair shift in one marker	Juvenile triploid (exp. 3)	SSsp2201		291	295		124	132		135	143		238	242		134	166	170	331	343		224	244	249	222	234		140	144		203	233		112	118		140	146		250	260		102	102
Base pair shift in one marker	Juvenile triploid (exp. 3)	SSsp2201		291	295	323	124	132		135	143		238	242		134	170		331	343		224	249		222	234		140	144					112	118		140	146		250	260					187	189	191	192
Base pair shift in one marker	Juvenile triploid (exp. 3)	SSsp2201		295	323		124	132		127	135		238	242		166	170		331	391		224	244	249	222	234		140	144		203	233		112	118		140	146		250	260		102	102		187	189	191	192
Base pair shift in one marker	Juvenile triploid (exp. 3)	SSsp2201		295	323		124	132	164	135	143		238	250		134	170		331	391		224	244	249	222	234		140	144		217	233		112	118		140	146		250	260		102	102		187	193		192
Base pair shift in one marker	Juvenile diploid (exp. 3)	SsaD157		275	291		124	132		127	135		242	242		166	170		331	395		224	249		222	234		140	144								140	146
Base pair shift in one marker	Juvenile diploid (exp. 3)	SsaD157		275	291		124	124		135	143		238	242		134	166		331	395		249	249		222	234		140	144					118	118		140	140		260	260					189	193		192
Base pair shift in one marker	Juvenile diploid (exp. 3)	SsaD157		275	323		124	124		143	143		238	242		134	166		331	395		224	249		222	234		140	144		203	233		112	118		140	146		260	260					187	193
Base pair shift in one marker	Juvenile diploid (exp. 3)	SsaD157		275	291		124	164		127	135		242	250		166	166		331	395		244	249		222	234		140	144		217	233		118	118		140	140		260	260		90	102		189	193		192
Base pair shift in one marker	Juvenile diploid (exp. 3)	SsaD157		275	291		124	124		143	143		238	250		134	166		331	395		224	249		222	234		140	144		203	233		112	118		140	146		260	260					189	193		192
Base pair shift in one marker	Juvenile diploid (exp. 3)	SsaD157		275	291		124	164		143	143		238	250		134	166		331	395		224	249		222	234		140	144		217	233		112	118		140	140		260	260		102	102		187	193		192
Base pair shift in one marker	Juvenile diploid (exp. 3)	SsaD157		275	323		124	124		127	143		242	242		134	166		331	395		244	249		222	234		140	144					118	118		140	140		260	260					187	193		192
Base pair shift in one marker	Juvenile diploid (exp. 3)	SsaD157		275	323		124	164		143	143		242	250		134	170		331	395		244	249		222	234		140	144		217	233		118	118		140	146		260	260		102	102		189	191		192
Base pair shift in one marker	Juvenile diploid (exp. 3)	SsaD157		291	291		124	124		143	143		238	242		134	166		331	395		244	249		222	234		140	144		203	233		118	118		140	146		260	260		90	102		187	193		192
Base pair shift in one marker	Juvenile diploid (exp. 3)	SsaD157		291	323		124	132		135	143		238	242		134	166		331	395		224	249		222	234		140	144		203	233		112	118		140	146		250	260		90	102		187	193		192
Base pair shift in one marker	Juvenile diploid (exp. 3)	SSsp2201		295	323		124	164		127	143		242	250		166	166		331	391		224	244		222	234		140	144					118	118		140	146
Base pair shift in one marker	Juvenile diploid (exp. 3)	SSsp2201		295	323		132	164		127	135		238	250		134	170		331	343		249	249		222	234		140	144		203	233		118	118		140	140		250	260
	Dam			291	323		124	132		135	143		238	242		166	170		331	331		224	249		222	222		144	144		233	233		112	118		140	146		250	260		102	102		187	189		200
	Sire			275	291		124	164		127	143		242	250		134	166		343	391		244	249		234	234		140	140		203	217		118	118		140	140		260	260		90	102		191	193		192
Base pair shift in one marker	Juvenile triploid (exp. 3)	SsaD144	5	275	283		128	132	136	127	139	147	238	254		142	178	186	327	343	347	232	244		226	250	254	140	144		217	233		116	118		142	144		210	250	260	94	98	102	181	195		172
Base pair shift in one marker	Juvenile diploid (exp. 3)	SsOsl85		279	283		132	132		135	147		242	258		178	182		327	343		232	236		246	250		140	144		217	217		118	118		134	142		210	250		98	102		181	197		172
	Dam			283	339		132	136		139	147		254	258		178	186		327	347		232	244		226	250		140	140		217	233		116	118		134	144		210	250		94	98		187	195		172
	Sire			275	279		128	132		127	135		238	242		138	182		343	379		236	244		246	254		144	144		217	217		116	118		142	146		210	260		90	102		181	197		168
Base pair shift in one marker	Egg	SsaD157	6	251	283		136	164		143	147		254	258		178	186	194	327	335	347	224	232	244	234	250		140	140		217	233		116	118		134	144		210	260		90	94	98	191	195		172
Base pair shift in one marker	Juvenile (exp. 2)	SsaD157		251	339		132	136	164	147	179		254	258		178	186	194	327	335	347	224	232	244	226	234	250	140	140		233	233		116	118	122	134	144		210	250	260	90	94		187	191	195	172
Base pair shift in one marker	Juvenile triploid (exp. 3)	SsaD144		251	283	339	132	136	164	139	179		250	254	258	182	198		327	331	347	224	232	244	226	234	250	140	144		233	233		116	118	122	134	140	144	210	250	260				187	191	195	172
Base pair shift in one marker	Juvenile triploid (exp. 3)	SsaD157		291	339		132	136	148	139	147	179	254	258		186	194		327	335		224	232	244	226	234	250	140	140		217	233		116	118		134	140		210	250	260	90	94	98	191	195		172
Base pair shift in one marker	Juvenile triploid (exp. 3)	SsaD157		283	291		132	136	148	139	143	147	254	258		178	186	198	327	335	347	224	232	244	206	226		140	144		213	233		116	118		134	140		210	250	260				195	197		188
Base pair shift in one marker	Juvenile triploid (exp. 3)	SsaD157		291	339		132	136	164	139	147	179	250	258		178	198		327	335	347	224	232	244	206	226	250	140	144		213	217		116	118	122	134	140	144	250	260		90	94	98	187	197		172
Base pair shift in one marker	Juvenile diploid (exp. 3)	SsaD157		291	339		132	164		143	147		250	254		186	194		327	335		224	232		234	250		140	144		213	233		118	118		134	144		250	260		90	94		191	195		188
Base pair shift in one marker	Juvenile diploid (exp. 3)	SSsp2201		291	331		132	148		143	147		250	258		186	198		331	347		224	232		206	226		140	144		233	233		116	118		134	144		250	260		90	94		187	191		188
	Dam			283	339		132	136		139	147		254	258		178	186		327	347		232	244		226	250		140	140		217	233		116	118		134	144		210	250		94	98		187	195		172
	Sire			251	291		148	164		143	179		250	258		194	198		331	331		224	224		206	234		140	144		213	233		118	122		134	140		260	260		90	90		191	197		188
Base pair shift in one marker	Juvenile (exp. 2)	SSsp2201	7	271	295		124	128	132	131	135	167	238	258	262	162	182		315	331	343	224	236	249	234	254		140	144					116	118		140	142		210	240	250				193	197		168
Base pair shift in one marker	Juvenile triploid (exp. 3)	SsaD144		279	323		124	128	132	131	135	167	238	258	262	162	166	186	315	331	379	224	236	249	234	246		140	144		217	221		116	118		118	140	146	210	240	250	98	102	110	193	197		168
Base pair shift in one marker	Juvenile triploid (exp. 3)	SsOsl85		275	295		124	128		127	131		242	258	262	134	182		315	331	379	224	236	249	234	254		140	144		217	221		116	118		140	146		240	250	260	90	110		183	197		176
Base pair shift in one marker	Juvenile triploid (exp. 3)	SSsp2201		279	323	327	124	128		135	167		242	258	262	162	182		315	331	379	224	244	249	234	246		140	144		217	221		116	118		118	140	146	240	250	260	98	102	110	197	197		168
	Dam			295	323		124	128		131	167		258	262		134	162		315	331		224	249		234	234		140	140		203	221		118	118		118	140		240	250		98	110		193	197		176
	Sire			275	279		128	132		127	135		238	242		138	182		343	379		236	244		246	254		144	144		217	217		116	118		142	146		210	260		90	102		181	197		168
Base pair shift in one marker	Juvenile (exp. 2)	SsaD157	8	291	323		124	128	148	131	167	179	258	262		162	194		315	331	335	224	249		206	234		140	140		221	233		118	118		140	140		240	250	260	90	98	110	191	193	197	196
Base pair shift in one marker	Juvenile triploid (exp. 3)	Sp2216		291	323		124	128	148	131	143	167	258	262		134	194		315	331		224	249		206	226	234	140	140		203	233		118	118		118	134		240	250	260	90	98	110	197	197		176
Base pair shift in one marker	Juvenile triploid (exp. 3)	SsaD144		251	295		124	128	148	131	167	179	258	262		134	158	198	315	331		224	249		206	234		140	140		221	233		118	118		118	140		240	250	260	90	98	110	191	193	197	176
Base pair shift in one marker	Juvenile diploid (exp. 3)	SsaD157		291	295		124	148		131	179		250	258		134	198		315	335		224	249		206	234		140	144					118	118		118	134		240	260					191	193		196
Base pair shift in one marker	Juvenile diploid (exp. 3)	SsaD157		291	295		128	148		131	143		258	262		162	194		331	335		224	224		206	234		140	140								140	140		240	260					191	193		176
Base pair shift in one marker	Juvenile diploid (exp. 3)	SsaD157		251	323		124	148		143	167		250	262		162	194		315	335		224	224		206	234		140	144		221	233		118	118		118	134		240	260		90	110		193	197		196
	Dam			295	323		124	128		131	167		258	262		134	162		315	331		224	249		234	234		140	140		203	221		118	118		118	140		240	250		98	110		193	197		176
	Sire			251	291		148	164		143	179		250	258		194	198		331	331		224	224		206	234		140	144		213	233		118	122		134	140		260	260		90	90		191	197		188
Base pair shift in one marker	Egg	SSsp2201	9	275	283		124	148		127	131		242	246	262	154	174	178	327	351	383	224	248		226	242		140	144		217	217		118	122		134	164		260	290	360	90	114		195	197	217	172
Base pair shift in one marker	Egg	SsaD144		275	311		124	148		131	131		238	242	246	174	182		327	351	383	224	248		226	242		140	144		213	217		118	122		134	148	164	230	260	290	90	114		195	217		172
Base pair shift in one marker	Egg	SsaD157		259	279	311	124	148		127	131		242	246	262	154	186		323	327	387	224	248		226	242		140	144		213	217		118	122		142	148	164	260	290	360	90	114		195	197	217	172
Base pair shift in one marker	Egg	SSsp2201		259	283	311	124	148		127	131		242	246	262	154	178		323	327	383	224	248		226	242		144	144		217	217		118	122		134	164		260	290	360	90	114		197	217		172
Base pair shift in one marker	Juvenile (exp. 2)	SSsp2201		259	283	311	124	148		131	131		238	242	246	154	174	178	327	351	383	224	248		226	242		140	144		213	217		118	122		142	148		260	290	360	90	114		195	217		172
Base pair shift in one marker	Juvenile triploid (exp. 3)	SsaD144		275	279		124	148		127	131		238	242	246	154	158	178	323	327	383	224	248		226	246		144	144		217	217		118	122		134	148		260	290	360	90	114		195	197	217	172
	Dam			279	311		124	124		131	131		242	246		154	174		327	383		224	224		226	226		140	144		217	217		118	122		148	164		260	290		90	114		195	197		172
	Sire			259	275		148	148		127	131		238	262		178	186		323	351		248	248		242	246		144	144		213	217		118	118		134	142		230	360		90	114		217	217		172
Base pair shift in one marker	Egg	SSsp2201	10	283	311	323	124	124		131	143		238	242	246	154	166		327	339	383	224	224		226	234		140	144		217	233		118	122		140	148		260	290		90	114		195	195		172
Base pair shift in one marker	Juvenile (exp. 2)	SSsp2201		279	327		124	124		131	143		238	242	246	154	174		327	339	383	224	249		226	238		140	140		213	217		118	122		140	148	164	260	290		90	114		195	195		172
Base pair shift in one marker	Juvenile diploid (exp. 3)	SSsp2201		279	327		124	148		131	143		238	246		166	174		331	383		224	224		226	234		140	140		213	217		118	118		140	164		260	290		90	90		195	195		176
	Dam			279	311		124	124		131	131		242	246		154	174		327	383		224	224		226	226		140	144		217	217		118	122		148	164		260	290		90	114		195	197		172
	Sire			323	323		124	148		127	143		238	250		166	174		331	339		224	249		234	238		140	140		213	233		118	118		140	146		260	260		90	126		189	195		188
Base pair shift in one marker	Juvenile (exp. 2)	Ssa289	11	275	275		124	148	152	127	131	163	238	254	262	114	146	186	331	339	351	216	224	248				144	144					118	120		118	134	140	210	230	370	90	98	126	187	193	217	172
Base pair shift in one marker	Juvenile (exp. 2)	SSsp2201		271	275	323	124	148	152	127	163		238	254	262	146	186		323	331	339	216	224	248	222	226	242	144	144		217	221		118	118		118	140	142	210	230	370	90	98		187	193	217	180
Base pair shift in one marker	Juvenile triploid (exp. 3)	SSsp2201		267	275		124	148	152	127	131	163	238	254	262	114	146	186	331	339	351	216	224	248	222	226	246	144	144		213	221		118	118		118	134	140	210	360	370	90	98	126	187	193	217	180
Base pair shift in one marker	Juvenile triploid (exp. 3)	SSsp3016		259	275	323	124	148	152	127	163		238	254	262	114	146	178	323	331	339	216	224	248	222	226	246	144	144		213	221		118	118		140	142		210	230	370	98	126		187	193	217	172
	Dam			275	323		124	152		127	163		238	254		114	146		331	339		216	224		222	226		144	144		217	221		118	118		118	140		210	370		98	126		187	193		180
	Sire			259	275		148	148		127	131		238	262		178	186		323	351		248	248		242	246		144	144		213	217		118	118		134	142		230	360		90	114		217	217		172
Base pair shift in one marker	Egg	SsaD157	12	323	323		124	152		127	163		238	254		114	174		331	339	343	216	224	249	222	226	238	140	144		217	233		118	118		118	140		210	260	370	90	98	126	187	193	195	180
Base pair shift in one marker	Juvenile (exp. 2)	SSsp2201		279	323		124	152		127	143	163	238	250	254	114	174		331	339		216	224		222	226	238	140	144		217	233		118	118		118	140	146	210	260	370	90	98	126	187	189	193	180
Base pair shift in one marker	Juvenile diploid (exp. 3)	SsaD157		323	323		124	148		127	143		238	250		146	166		339	343		216	224		222	238		140	144					118	118		140	140		260	370					187	189		180
Base pair shift in one marker	Juvenile diploid (exp. 3)	SsaD157		275	323		124	124		127	143		238	250		114	166		331	343		224	224		222	238		140	144		213	217		118	118		118	140		260	370		98	126		187	195		188
	Dam			275	323		124	152		127	163		238	254		114	146		331	339		216	224		222	226		144	144		217	221		118	118		118	140		210	370		98	126		187	193		180
	Sire			323	323		124	148		127	143		238	250		166	174		331	339		224	249		234	238		140	140		213	233		118	118		140	146		260	260		90	126		189	195		188
Base pair shift in one marker	Juvenile (exp. 2)	SSsp2201	13	267	279		124	152		135	143	159	238	246	250	154	178	202	295	331	335	244	244		218	238	246	140	144					116	118		136	146		240	260	280				187	197		176
Base pair shift in one marker	Juvenile (exp. 2)	SSsp2201		267	275	279	124	152		135	143	159	238	246	250	154	178	202	295	331	335	224	244		218	238	246	140	144		203	233		118	118		136	146		240	260	280				187	197		176
Base pair shift in one marker	Juvenile triploid (exp. 3)	SSsp2201		267	275	279	136	152		127	135	143	246	250	258	154	178	202	335	339		224	244		230	238	246	140	144					116	118		136	146		250	260	280				187	197		176
	Dam			275	275		152	152		135	143		246	250		154	178		331	335		244	244		238	246		144	144		203	217		118	118		136	146		260	280		90	94		187	197		176
	Sire			267	323		124	136		127	159		238	258		150	202		295	339		224	244		218	230		140	144		233	233		116	118		136	146		240	250		90	118		187	197		176
Base pair shift in one marker	Egg	SsaD144	14	275	275		124	152		135	143	187	246	250		154	158	190	331	335		224	244		234	238	246	144	144		217	233		118	118		134	136		230	260	280	90	94	110	187	193	197	176
Base pair shift in one marker	Juvenile (exp. 2)	SsaD157		275	275		124	152		135	143	187	242	246	250	154	170	178	327	331	335	224	244		222	238	246	144	144		203	217	233	118	118		134	136	146	230	260	280	90	94	110	187	193		188
Base pair shift in one marker	Juvenile (exp. 2)	SsaD157		275	275		124	152		127	135	143	242	246	250	154	170		327	331	335	224	244		234	238	246	144	144		203	213		118	118		136	146	164	230	260	280	90	94	110	187	193	197	176
Base pair shift in one marker	Juvenile (exp. 2)	SsaD157		275	275		124	152		135	143	187	246	250		154	170		327	331	335	224	244		234	238	246	144	144		217	233		118	118		136	146	164	230	280		90	94	98	187	193	197	176
Base pair shift in one marker	Juvenile diploid (exp. 3)	SsaD157		275	275		124	152		143	187		242	246		154	170		327	331		224	244		234	246		144	144		213	217		118	118		136	164		260	260					187	197		176
	Dam			275	275		152	152		135	143		246	250		154	178		331	335		244	244		238	246		144	144		203	217		118	118		136	146		260	280		90	94		187	197		176
	Sire			275	275		124	124		127	187		242	250		170	190		319	331		224	224		222	234		144	144		213	233		118	118		134	164		230	260		98	110		187	193		192
Base pair shift in one marker	Egg	SsaD157	15	267	323		124	156		143	159	163	238	262		198	202		299	343	347	224	249		218	226	230	140	144		221	233		118	118		136	140	164	230	240	290	90	118		187	195		188
Base pair shift in one marker	Juvenile (exp. 2)	SsaD157		323	323		124	156		127	143	163	238	258		150	198		295	339	347	224	244	249	218	226	230	140	144		221	233		118	118		136	140	164	230	240	290	90	118		187	195		176
Base pair shift in one marker	Juvenile triploid (exp. 3)	SsaD144		275	323		124	136	156	127	143	163	238	258		190	198	202	339	347		224	249		226	230		140	144		221	233		116	118		140	146	164	230	250	290	90	90		195	197		176
Base pair shift in two markers	Juvenile diploid (exp. 3)	SsaD144, SsaD157		267	323		124	136		143	159		238	258		198	206		295	339		224	244		218	226		140	140		221	233		116	118		136	140		250	290		90	90		195	197		176
Base pair shift in one marker	Juvenile diploid (exp. 3)	SSspG7		267	323		124	136		163	163		238	262		198	202		295	347		224	244		218	226		140	144					118	118		136	140		250	290
Base pair shift in one marker	Juvenile diploid (exp. 3)	SSspG7		323	323		124	124		163	163		258	262		186	202		339	343		224	244		230	230		140	144		221	233		116	118		140	146		230	240		90	90		187	195		188
	Dam			275	323		124	156		143	163		238	262		186	198		343	347		224	249		226	230		140	144		221	221		118	118		140	164		230	290		90	90		195	195		188
	Sire			267	323		124	136		127	159		238	258		150	202		295	339		224	244		218	230		140	144		233	233		116	118		136	146		240	250		90	118		187	197		176
Base pair shift in one marker	Egg	SsaD157	16	275	275		124	156		143	163	187	242	262		170	186	190	327	347		224	249		222	226	230	144	144		221	233		118	118		134	140	164	230	260	290	90	110		187	195		188
Base pair shift in one marker	Egg	SsaD157		275	323		124	156		127	143	163	238	250	262	186	190		327	343	347	224	249		226	230	234	140	144		213	221		118	118		140	164		230	290		90	110		187	195		188
Base pair shift in one marker	Egg	SsaD157		275	323		124	156		143	163	187	238	242	262	170	186		327	343	347	224	249		226	230	234	144	144		221	233		118	118		134	140		230	290		90	110		187	195		188
Base pair shift in one marker	Egg	SsaD157		275	323		124	156		143	163	187	238	250		170	186	198	327	343	347	224	249		226	230	234	144	144		213	221		118	118		164	164		230	260	290	90	110		193	195		188
Base pair shift in one marker	Juvenile (exp. 2)	SsaD157		275	323		124	156		143	163	187	238	250	262	186	190		327	347		224	249		222	226	230	144	144					118	118		134	140	164	230	260	290	90	110		193	195		192
Base pair shift in one marker	Juvenile (exp. 2)	SsaD144		275	323		124	156		127	143	163	238	242	262	190	198	202	319	343	347	224	249		226	230	234	144	144					118	118		134	164		230	290					193	195		188
Base pair shift in one marker	Juvenile (exp. 2)	SsaD157		275	323		124	156		143	163	187	238	242	262	170	186		331	339	347	224	249		226	230	234	140	144		213	221		118	118		140	164		230	260	290	90	110		187	195		188
Base pair shift in one marker	Juvenile (exp. 2)	SsaD157		275	323		124	156		127	143	163	238	242	262	186	190	198	327	343	347	224	249		222	226	230	144	144		221	233		118	118		134	164		230	260	290	90	98		187	195		188
Base pair shift in one marker	Juvenile (exp. 2)	SsaD157		275	323		124	156		127	143	163	238	242	262	186	190	198	327	343	347	224	249					140	144					118	118		140	164		230	260	290	90	98		193	195		188
Base pair shift in one marker	Juvenile (exp. 2)	SsaD157		275	323		124	156		127	143	163	250	262		186	190	198	327	343	347	224	249		226	230	234	144	144					118	118		140	164		230	260	290	90	98		193	195		188
Base pair shift in one marker	Juvenile (exp. 2)	SsaD157		275	275		124	156		127	143		238	250	262	190	198		327	343	347	224	249		222	226	230	140	144		221	233		118	118		164	164		230	260	290	90	98		193	195		188
Base pair shift in one marker	Juvenile (exp. 2)	SsaD157		275	275		124	156		143	163	187	238	250	262	190	198		327	343	347	224	249		226	230	234	144	144		221	233		118	118		134	140	164	260	290		90	98		193	195		188
Base pair shift in one marker	Juvenile triploid (exp. 3)	SsaD144		275	323		124	156		127	143		238	242	262	174	186		331	343	347	224	249		222	226	230	140	144					118	118		140	164		230	290		90	98		187	195		188
Base pair shift in one marker	Juvenile triploid (exp. 3)	SsaD157		275	323					143	163	187	238	250	262	186	190	198	319	343	351	224	249		226	230	234	144	144					118	118		140	164		230	260	290
Base pair shift in one marker	Juvenile triploid (exp. 3)	SsaD157		275	275		124	156		127	143	163	250	262		186	190	198	327	343	347	224	249		226	230	234	140	144		221	233		118	118		140	164		230	260	290				193	195		188
Base pair shift in one marker	Juvenile triploid (exp. 3)	SsaD157		275	323		124	156		127	143	163	242	262		170	186		331	339	347	224	249		222	226	230	140	144		221	233		118	118		134	164		230	260	290	90	98		193	195		188
Base pair shift in one marker	Juvenile triploid (exp. 3)	SsaD157		275	323		124	156		143	163	187	238	242	262	170	198		327	343	347	224	249		226	230	234	144	144		213	221		118	118		134	140		230	290		90	110		193	195		188
Base pair shift in one marker	Juvenile triploid (exp. 3)	SsaD157		275	275		124	156		127	143	163	238	242	262	190	198		327	343	347	224	249		226	234		144	144		221	233		118	118		134	140	164	230	290		90	110		193	195		188
Base pair shift in one marker	Juvenile diploid (exp. 3)	SsaD157		275	323		124	156		127	163		250	262		190	198		331	339		224	224		222	230		144	144					118	118		140	164
Base pair shift in one marker	Juvenile diploid (exp. 3)	SsaD157		275	323		124	156		163	187		250	262		190	198		327	343		224	249		226	234		144	144		221	233		118	118		164	164		230	230		90	110		187	195		188
Base pair shift in one marker	Juvenile diploid (exp. 3)	SsaD157		275	275		124	124		143	187		238	242		190	198		327	347		224	249		222	230		144	144		221	233		118	118		134	164		230	290		90	98		187	195		192
Base pair shift in one marker	Juvenile diploid (exp. 3)	SsaD157		275	275		124	156		143	187		238	250		170	186		327	343		224	249		222	226		140	144		213	221		118	118		134	164		230	260		90	98		193	195		188
	Dam			275	323		124	156		143	163		238	262		186	198		343	347		224	249		226	230		140	144		221	221		118	118		140	164		230	290		90	90		195	195		188
	Sire			275	275		124	124		127	187		242	250		170	190		319	331		224	224		222	234		144	144		213	233		118	118		134	164		230	260		98	110		187	193		192
Base pair shift in one marker	Egg	SsaD144	17	307	315		124	148	152	131	143	147	250	258		174	190		347	355		224	236		222	234		140	140		217	221		118	120		142	146	164	260	260		90	102		181	187		184
Base pair shift in one marker	Egg	SsaD157		307	335		124	148	152	131	143		250	258		174	186		355	359		224	236		202	234		140	140		217	221		118	120		142	164		260	260		90	102		187	191		184
Base pair shift in one marker	Egg	SSsp2201		311	315	335	124	148	152	131	143		250	258		142	186		355	355		224	236		202	234		140	144		229	233		118	120		142	164		260	260		90	102		181	187		168
Base pair shift in one marker	Juvenile (exp. 2)	SsaD157		275	335		124	148	152	131	143		238	250	258	142	174	186	351	355		224	236		202	234		140	140		217	233		118	120		142	146		260	260		86	90	102	187	191		168
	Dam			315	335		124	152		131	143		250	258		142	186		355	355		224	236		234	234		140	140		221	233		120	120		146	164		260	260		90	102		187	187		184
	Sire			275	307		132	148		143	147		238	250		174	186		347	355		224	224		202	222		140	144		217	229		118	118		142	142		210	260		86	90		181	191		168
Base pair shift in one marker	Juvenile triploid (exp. 3)	Sp1605	18	283	315		124	152		131	143	179	258	262		166	186		339	355		224	240		226	234		140	140		203	233		112	120		146	164		210	260
Base pair shift in one marker	Juvenile triploid (exp. 3)	Ssa202		283	335		124	152		127	131	143	254	262		142	166		331	355		224	236		226	234		140	144		203	233		112	120		138	146	164	260	260		90	102		187	195		188
Base pair shift in one marker	Juvenile diploid (exp. 3)	SsaD144		283	335		124	152		127	131		258	262		166	178		339	355		224	236		226	234		140	140					118	120		146	146		210	260								188
	Dam			315	335		124	152		131	143		250	258		142	186		355	355		224	236		234	234		140	140		221	233		120	120		146	164		260	260		90	102		187	187		184
	Sire			283	307		124	152		127	179		250	262		166	166		331	339		224	224		226	234		140	144		203	217		112	118		138	146		210	260		94	102		191	195		180
Base pair shift in one marker	Juvenile (exp. 2)	SSsp3016	19	275	315		128	132	148	143	143		238	250	262	166	174		331	347		224	224		222	230	234	140	144		217	229		112	118		140	142		260	370		82	90		189	191	195	180
Base pair shift in one marker	Juvenile triploid (exp. 3)	Ssa171		275	315		128	132		143	147		238	250	262	166	174		331	355		224	224		202	230	234	140	144		229	233		112	118		118	140	142	210	260	370	86	102		189	191		168
Base pair shift in one marker	Juvenile diploid (exp. 3)	SSsp2201		275	303		132	132		143	143		238	262		174	174		331	347		224	224		222	230		140	144		217	217		118	118		118	142		210	370		90	102		191	195		168
	Dam			299	315		128	132		143	143		238	262		166	174		331	331		224	224		230	234					217	229		112	118		118	140		260	370		90	102		189	195		180
	Sire			275	307		132	148		143	147		238	250		174	186		347	355		224	224		202	222		140	144		217	229		118	118		142	142		210	260		86	90		181	191		168
Base pair shift in one marker	Juvenile diploid (exp. 3)	SSsp2201	20	279	315		128	152		127	143		262	262		166	166		331	331		224	224		234	234		140	140		203	217		112	112		118	146		210	260		90	94		195	195		200
	Dam			299	315		128	132		143	143		238	262		166	174		331	331		224	224		230	234					217	229		112	118		118	140		260	370		90	102		189	195		180
	Sire			283	307		124	152		127	179		250	262		166	166		331	339		224	224		226	234		140	144		203	217		112	118		138	146		210	260		94	102		191	195		180
Base pair shift in one marker	Egg	Ssa171	21	275	283		132	152		123	143	171	238	246	274	130	174		319	363		232	249		234	234		140	140		209	241		118	120		140	142		230	260		90	98	102	191	195		184
Base pair shift in one marker	Egg	Ssa171		283	299		132	152		163	171		238	246	274	146	178		335	375		232	249		234	234		140	140		209	241		118	120		142	158		230	260		90	98	102	195	195		184
Base pair shift in one marker	Juvenile (exp. 2)	SSsp2201		275	315		132	132		163	171		238	246	274	146	174	178	319	335	375	232	249		234	234		140	140		209	213		118	120		144	158		230	260		90	98		181	191	195	172
Base pair shift in one marker	Juvenile diploid (exp. 3)	Ssa171		275	311		132	132		123	143		238	274		130	146		319	335		232	249		234	234		140	140		209	241		118	120		142	158		230	260		90	102		195	195		172
Base pair shift in one marker	Juvenile diploid (exp. 3)	SSsp2201		303	311		132	132		123	171		238	246		130	146		319	335		232	249		234	234		140	140		209	237		118	120		142	158		260	260		90	98		181	195		172
	Dam			283	311		132	132		143	171		246	274		146	174		319	375		232	249		234	234		140	140		213	237		120	120		140	158		230	260		98	102		181	195		192
	Sire			275	299		132	152		123	163		238	238		130	178		335	363		232	232		234	234		140	140		209	229		118	118		142	144		230	260		90	90		191	195		172
Base pair shift in one marker	Egg	Ssa171	22	283	311	323	124	132		143	171		246	250	274	174	198		319	339		224	232	249	234	234		140	140		217	241		118	120		140	158		230	240	260	98	102	110	181	187		188
Base pair shift in one marker	Egg	SsaD157		283	323		124	132		143	171		238	246	274	114	146	174	319	343	375	224	232	249	234	234		140	140		213	217		118	120		140	140		230	240		98	102		181	193	195	188
Base pair shift in one marker	Juvenile (exp. 2)	SsaD157		283	311	323	124	132		143	171		238	246	274	114	146		319	343		224	232	249	234	246		140	140		213	217		118	120		140	158		230	240	260	98	102		187	195		188
Base pair shift in one marker	Juvenile (exp. 2)	SsaD157		283	311	323	132	164		143	143		246	250	274	146	174	198	319	343	375	224	232	249	234	246		140	140					118	120		140	158		230	260		102	102		181	193	195	188
Base pair shift in one marker	Juvenile (exp. 2)	SsaD157		283	311	323	132	164		143	143		238	246	274	114	174		319	343	375	224	232	249	234	234		140	140		213	217	237	118	120		140	158		230	260		98	102	110	187	195		188
Base pair shift in one marker	Juvenile (exp. 2)	SsaD157		311	323		132	164		127	143	171	238	246	274	114	146	174	319	343	375	224	232	249				140	140								140	158		230	260		98	102	110	181	193	195	188
Base pair shift in one marker	Juvenile triploid (exp. 3)	SsaD157		283	323		124	132		143	171		238	246	274	146	198		319	343	375	224	232	249	234	246		140	140								140	158
Base pair shift in two markers	Juvenile triploid (exp. 3)	SsaD157, Ssa289		283	323		132	164		127	143	171	246	250		114	174		319	375	387	224	232	249	234	234		140	140		213	217		120	120		140	158		230	260		98	102	110	181	187		188
Base pair shift in one marker	Juvenile diploid (exp. 3)	Ssa171		283	323		124	132		143	143		238	274		146	198		375	391		224	249		234	246		140	140		217	241		118	120		140	158		240	260		102	102		181	187		188
Base pair shift in one marker	Juvenile diploid (exp. 3)	SsaD157		283	323		132	164		127	143		246	250		174	198		319	343		224	249		234	234		140	140		217	237		118	120		140	158		260	260		98	110		181	193		188
Base pair shift in one marker	Juvenile diploid (exp. 3)	SsaD157		283	323		124	132		143	143		238	246		114	146		343	375		224	249		234	234		140	140		217	237		118	120		140	158		240	260		102	102		187	195		188
Base pair shift in one marker	Juvenile diploid (exp. 3)	SsaD157		283	323		124	132		127	171		238	246		114	174		343	375		224	249		234	246		140	140		213	217		118	120		140	158		230	240		98	110		193	195		188
Base pair shift in one marker	Juvenile diploid (exp. 3)	SsaD157		311	323		132	164		143	171		238	246		174	198		343	375		224	249		234	246		140	140		213	217		118	120		140	140		230	260		98	102		181	193		188
Base pair shift in one marker	Juvenile diploid (exp. 3)	SsaD157		283	323		132	164		127	171		238	274		114	146		343	375		224	232		234	234		140	140		217	237		118	120		140	158		260	260		98	102		193	195		188
	Dam			283	311		132	132		143	171		246	274		146	174		319	375		232	249		234	234		140	140		213	237		120	120		140	158		230	260		98	102		181	195		192
	Sire			323	323		124	164		127	143		238	250		114	198		339	391		224	224		234	246		140	140		217	217		118	118		140	140		240	260		102	110		187	193		188
Base pair shift in one marker	Egg	SSsp2210	23	275	315		124	128	128	123	131	167	238	258		130	134		331	335		224	232	249	226	234		140	144		203	209		118	118		134	140	142	230	250	260	90	98	110	191	193	197	176
	Dam			315	323		124	128		131	167		258	258		134	162		315	331		224	249		226	234		140	144		203	221		118	118		134	140		250	260		98	110		193	197		176
	Sire			275	299		132	152		123	163		238	238		130	178		335	363		232	232		234	234		140	140		209	229		118	118		142	144		230	260		90	90		191	195		172
Base pair shift in one marker	Egg	SsaD157	24	315	323		124	128		127	131	167	250	258		162	198		315	331	343	224	249		226	234	246	140	140		203	217	221	118	118		134	140		240	250	260	98	102	110	187	193	197	176
Base pair shift in one marker	Egg	SsaD157		315	323		124	128		131	143	167	238	258		134	162	198	315	331	343	224	249		226	234	246	140	144		203	217		118	118		134	140		240	250	260	98	110		187	193	197	176
Base pair shift in one marker	Egg	SsaD157		315	323		124	128		127	131	167	238	258		134	162	198	315	331	343	224	249		226	234		140	144		217	221		118	118		134	140		240	250	260	98	110		193	197		176
Base pair shift in one marker	Egg	SSsp2201		311	323		124	128	164	127	131	167	238	258		114	134	162	315	331	339	224	249		226	234		140	140		217	221		118	118		134	140		250	260		98	110		187	197		176
Base pair shift in one marker	Juvenile (exp. 2)	SsaD157		315	323		124	128		131	143	167	250	258		114	134	162	315	331	343	224	249		226	234	246	140	140		217	221		118	118		134	140		240	250	260				193	197		176
Base pair shift in one marker	Juvenile (exp. 2)	SsaD157		323	323		124	128	164	131	143	167	250	258		162	198		315	331	343	224	249		226	234		140	140		217	221		118	118		140	140		250	260					187	193	197	176
Base pair shift in one marker	Juvenile (exp. 2)	SsaD157		315	323		124	128		131	143	167	250	258		114	134	162	315	331	343	224	249		226	234	246	140	144		203	217		118	118		134	140		240	250	260	98	110		187	193	197	176
Base pair shift in one marker	Juvenile (exp. 2)	SsaD157		315	323		124	128		127	131		238	258		114	134		315	331	343	224	249		226	234		140	140		203	217	221	118	118		134	140		240	250	260	98	102	110	187	193	197	176
Base pair shift in one marker	Juvenile (exp. 2)	SsaD157		315	323		124	128	164	127	131	167	250	258		134	162	198	315	331	343	224	249														134	140		250	260					187	197		176
Base pair shift in one marker	Juvenile triploid (exp. 3)	SsaD157		323	323		124	128		131	143	167	238	258		134	162	198	315	331	343	224	249		226	234		140	144		217	221		118	118		140	140		240	250	260	98	102	110	193	197		176
Base pair shift in one marker	Juvenile triploid (exp. 3)	SsaD157		315	323		124	128		131	143	167	238	258		114	134		315	331	343	224	249		226	234	246	140	144		217	221		118	118		140	140		240	250		98	102	110	187	193	197	176
Base pair shift in one marker	Juvenile triploid (exp. 3)	SsaD157		315	323		124	128	164	127	131		250	258		114	134	162	315	331	343	224	249		226	234	246	140	144		203	217	221	118	118		134	140		250	260					193	193		176
Base pair shift in one marker	Juvenile triploid (exp. 3)	SsaD157		323	323		124	128		127	131	167	238	258		162	198		315	331	343	224	249		226	234	246	140	144		217	221		118	118		134	140		240	250	260	98	102	110	193	197		176
Base pair shift in one marker	Juvenile diploid (exp. 3)	SsaD157		323	323		124	124		143	167		238	258		114	134		315	343		224	249		226	246		140	140		203	217		118	118		140	140		240	260		98	102		187	193		176
Base pair shift in one marker	Juvenile diploid (exp. 3)	SsaD157		323	323		124	124		143	167		238	258		162	198		331	343		224	249		226	234		140	140		217	221		118	118		140	140		240	260		98	110		193	193		176
Base pair shift in one marker	Juvenile diploid (exp. 3)	SsaD157		315	323		124	164		127	131		238	258		134	198		315	343		224	249		234	234		140	144		217	221		118	118		134	140		260	260		110	110		187	193		188
Base pair shift in one marker	Juvenile diploid (exp. 3)	SsaD157		323	323		124	128		131	143		250	258		114	162		331	343		224	224		226	246		140	144		203	217		118	118		134	140		240	250					193	193		176
	Dam			315	323		124	128		131	167		258	258		134	162		315	331		224	249		226	234		140	144		203	221		118	118		134	140		250	260		98	110		193	197		176
	Sire			323	323		124	164		127	143		238	250		114	198		339	391		224	224		234	246		140	140		217	217		118	118		140	140		240	260		102	110		187	193		188
Base pair shift in one marker	Juvenile (exp. 2)	SSsp2201	25	275	283		148	152		127	143		242	250		118	162	174	323	327		224	244		234	238	254	140	144		229	229		118	122		118	140		250	260		90	94		189	191	197	172
Base pair shift in one marker	Juvenile (exp. 2)	SsaD144		271	303		148	148		127	183		238	250		118	166		323	327		224	244		234	238	254	140	144		229	229		118	122		118	144	146	210	250	260				191	195		172
Base pair shift in one marker	Juvenile triploid (exp. 3)	SsaD157		271	303		148	148		127	183		238	250		142	174		323	327	331	244	244		234	254		140	144		229	229		118	122		140	144		210	260		90	94		191	195		176
Base pair shift in one marker	Juvenile diploid (exp. 3)	SsaD157		271	303		148	152		127	127		238	250		118	162		319	323		224	244		234	254		140	144		229	229		118	120		144	146		260	260		90	94		191	195		176
	Dam			283	303		148	148		127	183		250	250		162	174		327	351		224	244		238	254		140	144		229	229		118	118		118	144		250	260		90	90		189	191		172
	Sire			271	315		148	152		127	143		238	242		118	142		323	335		224	244		234	234		140	140		229	229		120	122		140	146		210	260		86	94		195	197		184
Base pair shift in one marker	Egg	SsaD144	26	303	315		124	148		127	163	183	242	250		174	178		311	327	351	224	244		234	238	254	144	144		217	229		118	118		118	138		250	260		90	98		187	189	191	172
Base pair shift in one marker	Juvenile triploid (exp. 3)	SSsp2201		303	311		148	164		127	163		242	250		162	174		327	339	351	224	244		234	238	254	140	144		217	229		118	118		118	136	144	250	260		90	98		189	191	193	172
Base pair shift in one marker	Juvenile diploid (exp. 3)	SsaD144		283	315		148	164		163	183		238	250		170	174		311	327		224	244		234	254		140	144		229	233		112	118		118	138		260	260		90	98		191	193		172
	Dam			283	303		148	148		127	183		250	250		162	174		327	351		224	244		238	254		140	144		229	229		118	118		118	144		250	260		90	90		189	191		172
	Sire			315	323		124	164		163	187		238	242		158	174		311	339		224	249		234	234		140	144		217	233		112	118		136	138		260	260		98	98		187	193		188
Base pair shift in one marker	Juvenile (exp. 2)	SsaD157	27	271	307	323	148	164		143	143		242	254		118	166		315	323	395	224	244	249	226	234	238	140	144		221	229		112	118	120	140	146		210	260		86	90	94	187	193	197	184
Base pair shift in one marker	Juvenile (exp. 2)	SsaD157		307	315		144	152	164	143	143		242	254		118	166		315	323	395	224	249														140	140		250	260								188
Base pair shift in one marker	Juvenile triploid (exp. 3)	SsaD157		307	315		144	152	164	143	143		238	242	254	142	170		315	331	391	224	249		226	234	238	140	140		221	229		112	118	120	140	146		250	260		90	94		187	195		188
Base pair shift in one marker	Juvenile triploid (exp. 3)	SSsp2201		271	319		144	148	164	143	143		242	254		142	170		315	323	391	224	244	249	226	234	238	140	144		221	229		112	118	120	140	140		210	250	260	90	94		187	193	195	188
Base pair shift in one marker	Juvenile diploid (exp. 3)	MHC1		271	307		148	164		127	143		238	242		118	170		323	391		224	249		234	238		140	144		221	229		118	120		138	140		210	260		86	90		193	197		188
	Dam			307	323		144	164		143	143		242	254		166	170		315	391		224	249		226	238		140	144		221	221		112	118		140	140		250	260		90	94		187	193		192
	Sire			271	315		148	152		127	143		238	242		118	142		323	335		224	244		234	234		140	140		229	229		120	122		140	146		210	260		86	94		195	197		184
Base pair shift in one marker	Egg	SsaD157	28	307	323		124	144	164	143	163		242	242		166	170	174	311	315	395	224	249		226	234	238	140	144		217	221		112	118		138	140		250	260		90	94	98	187	193		188
Base pair shift in two markers	Egg	SSsp2201, SsaD157		307	323	327	144	164		143	163		238	242	254	158	170		315	343	391	224	249		226	234	238	144	144		221	233		112	118		138	140		250	260		90	94	98	187	193		188
Base pair shift in one marker	Egg			307	315	323	124	144		143	163		238	242	254	158	170	174	311	315	391	224	249		226	234	238	144	144		217	221		112	118		138	140		250	260		90	94	98	187	193		188
Base pair shift in one marker	Juvenile (exp. 2)	SsaD157		307	323		144	164		143	187		238	242	254	166	170	174	315	339	395	224	249		226	234	238	140	140		217	221		112	118		138	140		260	260		90	94	98	187	193		188
Base pair shift in one marker	Juvenile triploid (exp. 3)	SsaD157		307	323		144	164		143	187		242	242		166	170	174	315	339	395	224	249		226	234	238	140	144		221	233		112	118		138	140		250	260		94	98		187	193		188
Base pair shift in one marker	Juvenile triploid (exp. 3)	SSsp2201		319	323		144	164		143	163		238	242	254	166	170	174	315	339	391	224	249		226	234	238	140	144		221	233		112	118		138	140		250	260					187	193
Base pair shift in one marker	Juvenile diploid (exp. 3)	SsaD157		307	323		124	144		143	187		238	242		166	174		311	395		224	249		226	234		140	144		221	233		112	118		138	140		250	260		90	98		187	193		188
Base pair shift in one marker	Juvenile diploid (exp. 3)	SsaD157		307	323		124	164		143	163		242	242		166	174		335	391		224	224		234	238		140	144		217	221		118	118		136	140		260	260		90	98		187	193		188
	Dam			307	323		144	164		143	143		242	254		166	170		315	391		224	249		226	238		140	144		221	221		112	118		140	140		250	260		90	94		187	193		192
	Sire			315	323		124	164		163	187		238	242		158	174		311	339		224	249		234	234		140	144		217	233		112	118		136	138		260	260		98	98		187	193		188
Base pair shift in one marker	Egg	SsaD144	29	279	299		124	148	152	131	143	151	238	250		122	162		311	331	363	244	248		226	234	242	140	140		217	233		118	118		118	140	142	210	230	260	90	94		195	197		192
Base pair shift in one marker	Juvenile diploid (exp. 3)	SsaD144		275	287		124	152		131	143		250	262		118	170		331	351		236	244		234	242		140	140					118	120		118	158
	Dam			279	287		124	148		131	151		246	250		122	178		311	331		244	244		226	234		140	140		217	217		118	118		118	140		210	260		90	94		195	197		192
	Sire			275	299		132	152		143	163		238	262		118	158		351	363		236	248		226	242		140	140		217	233		118	120		142	158		230	260		66	90		189	197		224
Base pair shift in one marker	Egg	SsaD144	30	275	279		124	148		151	187		246	250		178	182	198	311	331		224	244		226	234		140	140		217	221		118	118		118	140	164	210	260		90	94		193	195	197	192
Base pair shift in one marker	Juvenile diploid (exp. 3)	SsaD157		287	323		124	148		151	187		250	250		166	178		331	335		224	244		206	226		140	140		217	221		118	118		118	164		260	260		90	90		195	197		192
	Dam			279	287		124	148		131	151		246	250		122	178		311	331		244	244		226	234		140	140		217	217		118	118		118	140		210	260		90	94		195	197		192
	Sire			275	323		124	124		127	187		250	254		166	198		331	331		224	224		206	234		140	140		221	221		118	118		136	164		260	260		90	98		193	195		192
Base pair shift in one marker	Juvenile (exp. 2)	SSsp3016	31	275	275		124	132		131	143	147	238	238		118	122	134	315	327	351	224	236	249	226	234	254	140	140					112	118		134	142	144	260	260		82	90	94	191	193	197	184
	Dam			275	315		124	124		131	147		238	258		122	134		315	327		224	249		234	254		140	140		209	221		112	118		134	144		260	260		94	110		191	193		184
	Sire			275	299		132	152		143	163		238	262		118	158		351	363		236	248		226	242		140	140		217	233		118	120		142	158		230	260		66	90		189	197		224
Base pair shift in one marker	Juvenile (exp. 2)	SsaD144	32	275	323		124	124		131	147	187	238	250	258	122	134	202	315	327	331	224	249		234	254		140	140		221	221		118	118		134	164		260	260		94	98	110	191	193		184
Base pair shift in one marker	Juvenile triploid (exp. 3)	SsaD144		275	275		124	124		127	131	147	238	254	258	122	202		315	327	331	224	249		234	254		140	140		221	221		112	118		134	144	164	260	260		90	94	110	191	195		184
Base pair shift in one marker	Juvenile triploid (exp. 3)	SsaD157		275	315		124	124		131	147	187	238	250	258	122	134	198	315	327	335	224	249		206	234	254	140	140		209	221		112	118		134	136	144	260	260		90	94		191	193		184
Base pair shift in one marker	Juvenile diploid (exp. 3)	Ssa14		275	323		124	124		131	187		238	250		122	198		327	331		224	249		206	234		140	144					112	118		144	164
	Dam			275	315		124	124		131	147		238	258		122	134		315	327		224	249		234	254		140	140		209	221		112	118		134	144		260	260		94	110		191	193		184
	Sire			275	323		124	124		127	187		250	254		166	198		331	331		224	224		206	234		140	140		221	221		118	118		136	164		260	260		90	98		193	195		192
[truncated: 5 more columns]

## Sheet: Parent genotypes
Sex	ID	SSsp2201-a	SSsp2201-b	SSsp2210-a	SSsp2210-b	SSspG7-a	SSspG7-b	Ssa202-a	Ssa202-b	SsaD144-a	SsaD144-b	SsaD157-a	SsaD157-b	Sp1605-a	Sp1605-b	Sp2216-a	Sp2216-b	Ssa14-a	Ssa14-b	Ssa171-a	Ssa171-b	Ssa289-a	Ssa289-b	MHC1-a	MHC1-b	MHC2-a	MHC2-b	SSsp3016-a	SSsp3016-b	SsOsl85-a	SsOsl85-b	Ssa197-a	Ssa197-b	SsaF43-a	SsaF43-b
Female	E1	287	307	124	148	123	143	238	270	138	170	319	351	224	236	222	226	140	144	217	233	118	120	136	146	260	260	106	122	181	187	188	192	103	115
Female	E2	283	339	132	136	139	147	254	258	178	186	327	347	232	244	226	250	140	140	217	233	116	118	134	144	210	250	94	98	187	195	172	188	121	121
Female	E3	279	311	124	124	131	131	242	246	154	174	327	383	224	224	226	226	140	144	217	217	118	122	148	164	260	290	90	114	195	197	172	176	115	115
Female	E4	275	275	152	152	135	143	246	250	154	178	331	335	244	244	238	246	144	144	203	217	118	118	136	146	260	280	90	94	187	197	176	188	121	121
Female	E5	315	335	124	152	131	143	250	258	142	186	355	355	224	236	234	234	140	140	221	233	120	120	146	164	260	260	90	102	187	187	184	188	103	121
Female	E6	283	311	132	132	143	171	246	274	146	174	319	375	232	249	234	234	140	140	213	237	120	120	140	158	230	260	98	102	181	195	192	200	115	123
Female	E7	283	303	148	148	127	183	250	250	162	174	327	351	224	244	238	254	140	144	229	229	118	118	118	144	250	260	90	90	189	191	172	176	103	107
Female	E8	279	287	124	148	131	151	246	250	122	178	311	331	244	244	226	234	140	140	217	217	118	118	118	140	210	260	90	94	195	197	192	196	115	121
Male	E13	291	295	136	148	127	167	238	250	162	190	331	347	224	232	230	238	140	144	213	217	118	120	134	148	250	290	90	122	193	195	192	192	115	123
Male	E14	275	279	128	132	127	135	238	242	138	182	343	379	236	244	246	254	144	144	217	217	116	118	142	146	210	260	90	102	181	197	168	204	103	115
Male	E15	259	275	148	148	127	131	238	262	178	186	323	351	248	248	242	246	144	144	213	217	118	118	134	142	230	360	90	114	217	217	172	192	103	121
Male	E16	267	323	124	136	127	159	238	258	150	202	295	339	224	244	218	230	140	144	233	233	116	118	136	146	240	250	90	118	187	197	176	188	115	121
Male	E17	275	307	132	148	143	147	238	250	174	186	347	355	224	224	202	222	140	144	217	229	118	118	142	142	210	260	86	90	181	191	168	192	115	121
Male	E18	275	299	132	152	123	163	238	238	130	178	335	363	232	232	234	234	140	140	209	229	118	118	142	144	230	260	90	90	191	195	172	184	115	121
Male	E19	271	315	148	152	127	143	238	242	118	142	323	335	224	244	234	234	140	140	229	229	120	122	140	146	210	260	86	94	195	197	184	188	115	115
Male	E20	275	299	132	152	143	163	238	262	118	158	351	363	236	248	226	242	140	140	217	233	118	120	142	158	230	260	66	90	189	197	224	260	103	121
Female	M1	291	323	124	132	135	143	238	242	166	170	331	331	224	249	222	222	144	144	233	233	112	118	140	146	250	260	102	102	187	189	200	200	115	115
Female	M2	295	323	124	128	131	167	258	262	134	162	315	331	224	249	234	234	140	140	203	221	118	118	118	140	240	250	98	110	193	197	176	196	121	121
Female	M3	275	323	124	152	127	163	238	254	114	146	331	339	216	224	222	226	144	144	217	221	118	118	118	140	210	370	98	126	187	193	180	192	115	121
Female	M4	275	323	124	156	143	163	238	262	186	198	343	347	224	249	226	230	140	144	221	221	118	118	140	164	230	290	90	90	195	195	188	256	115	121
Female	M5	299	315	128	132	143	143	238	262	166	174	331	331	224	224	230	234	140	140	217	229	112	118	118	140	260	370	90	102	189	195	180	200	115	115
Female	M6	315	323	124	128	131	167	258	258	134	162	315	331	224	249	226	234	140	144	203	221	118	118	134	140	250	260	98	110	193	197	176	196	121	121
Female	M7	307	323	144	164	143	143	242	254	166	170	315	391	224	249	226	238	140	144	221	221	112	118	140	140	250	260	90	94	187	193	192	196	115	121
Female	M8	275	315	124	124	131	147	238	258	122	134	315	327	224	249	234	254	140	140	209	221	112	118	134	144	260	260	94	110	191	193	184	200	121	121
Male	M9	275	291	124	164	127	143	242	250	134	166	343	391	244	249	234	234	140	140	203	217	118	118	140	140	260	260	90	102	191	193	192	192	115	115
Male	M10	251	291	148	164	143	179	250	258	194	198	331	331	224	224	206	234	140	144	213	233	118	122	134	140	260	260	90	90	191	197	188	200	115	115
Male	M11	323	323	124	148	127	143	238	250	166	174	331	339	224	249	234	238	140	140	213	233	118	118	140	146	260	260	90	126	189	195	188	192	115	115
Male	M12	275	275	124	124	127	187	242	250	170	190	319	331	224	224	222	234	144	144	213	233	118	118	134	164	230	260	98	110	187	193	192	192	115	115
Male	M13	283	307	124	152	127	179	250	262	166	166	331	339	224	224	226	234	140	144	203	217	112	118	138	146	210	260	94	102	191	195	180	200	115	121
Male	M14	323	323	124	164	127	143	238	250	114	198	339	391	224	224	234	246	140	140	217	217	118	118	140	140	240	260	102	110	187	193	188	188	115	115
Male	M15	315	323	124	164	163	187	238	242	158	174	311	339	224	249	234	234	140	144	217	233	112	118	136	138	260	260	98	98	187	193	188	192	115	121
Male	M16	275	323	124	124	127	187	250	254	166	198	331	331	224	224	206	234	140	140	221	221	118	118	136	164	260	260	90	98	193	195	192	196	103	115

## Sheet: Offspring genotypes
Type	Family	Sample	SSsp2201-a	SSsp2201-b	SSsp2201-c	SSsp2210-a	SSsp2210-b	SSsp2210-c	SSspG7-a	SSspG7-b	SSspG7-c	Ssa202-a	Ssa202-b	Ssa202-c	SsaD144-a	SsaD144-b	SsaD144-c	SsaD157-a	SsaD157-b	SsaD157-c	Sp1605-a	Sp1605-b	Sp1605-c	Sp2216-a	Sp2216-b	Sp2216-c	Ssa14-a	Ssa14-b	Ssa14-c	Ssa171-a	Ssa171-b	Ssa171-c	Ssa289-a	Ssa289-b	Ssa289-c	MHC1-a	MHC1-b	MHC1-c	MHC2-a	MHC2-b	MHC2-c	SSsp3016-a	SSsp3016-b	SSsp3016-c	SsOsl85-a	SsOsl85-b	SsOsl85-c	Ssa197-a	Ssa197-b
Egg	1	3781_3009_Trip1-25_A01_008.fsa	287	295		124	136	148	123	143	167	238	270		138	190		331	351		224	232	236	222	226	230	140	140		217	233		118	120		146	148		260	290		106	122		181	187	193	188	192
Egg	1	3781_3009_Trip1-26_B01_007.fsa	295	307		124	136	148	123	127	143	238	270		170	190		319	331	351	224	232	236	222	226	230	140	144		213	217		118	120		134	136		260	290		106	122		181	187	195	188	192
Egg	1	3781_3009_Trip1-27_C01_006.fsa	287	295		124	136	148	123	127	143	238	250	270	138	162		319	347	351	224	236		222	226	238	144	144		213	217		118	120		134	136	146	260	290		90	106	122	181	187	195	188	192
Egg	1	3781_3009_Trip1-28_D01_005.fsa	287	295	307	124	136	148	123	143	167	238	250	270	170	190		319	331	351	224	236		222	226	238	140	140		217	217		118	120		134	136		260	290		90	106	122	181	187	193	188	192
Egg	1	3781_3009_Trip1-29_E01_004.fsa	291	291		136	136		127	127		238	238		162	162		347	347		232	232		238	238		140	140		213	213		118	118		148	148		290	290		122	122		195	195		192	192
Egg	1	3781_3009_Trip1-30_F01_003.fsa	291	307		124	148		123	143	167	238	250	270	162	170		319	347	351	224	232	236	226	230		140	140		217	233		118	120		136	146	148	250	260		90	106	122	181	187	195	188	192
Egg	1	3781_3009_Trip1-31_G01_002.fsa	287	295		124	136	148	123	167		238	250	270	170	190		319	347	351	224	232	236	222	226	230	140	140		213	217		118	120		134	136	146	260	290		90	110	122	181	187	195	188	192
Egg	1	3781_3009_Trip1-32_H01_001.fsa	287	291	307	124	136	148	123	127	143	238	250	270	138	162	170	319	331	351	224	232	236	222	226	230	140	140		217	233		118	120		134	136	146	260	290		106	122		187	195		188	192
Egg	1	3781_3009_Trip1-33_A02_008.fsa	287	295		124	136	148	123	143	167	238	270		170	190		319	331	351	224	236		222	238		140	144		217	217		118	120		134	136	146	260	290		90	106	122	181	187	195	188	192
Egg	1	3781_3009_Trip1-34_B02_007.fsa	287	291		124	136	148	123	127	143	238	270		138	162	170	331	351		224	236		222	226	238	140	140		213	217	233	118	120		134	146		260	290		106	122		181	187	195	188	192
Egg	1	3781_3009_Trip1-35_C02_006.fsa	291	307		124	148		123	143	167	238	250	270	138	162		319	347		224	232	236	222	226	230	140	140		213	233		118	120		134	136		250	260		90	106	122	181	187	195	188	192
Egg	1	3781_3009_Trip1-36_D02_005.fsa	291	307		124	148		123	143	167	238	250	270	138	162		319	347	351	224	236		226	238		140	144		217	233		118	120		136	146	148	250	260		90	106	122	181	187	193	188	192
Egg	1	3781_3009_Trip1-37_E02_004.fsa	295	307		124	136	148	123	143	167	238	270		138	162	170	319	331	351	224	236		222	226	238	144	144		217	233		118	120		134	136	146	260	290		106	122		181	187	195	188	192
Egg	1	3781_3009_Trip1-38_F02_003.fsa	287	295	307	124	136	148	123	127	143	238	270		138	170	190	319	347	351	224	232	236	222	226	230	144	144		217	217		118	120		134	146		260	290		106	122		181	187	195	188	192
Egg	1	3781_3009_Trip1-39_G02_002.fsa	291	307		124	148		123	143	167	238	270		170	190		319	347	351	224	236		222	230		140	140		213	217		118	120		134	136		250	260		90	106	122	181	187	193	188	192
Egg	1	3781_3009_Trip1-40_H02_001.fsa	287	295	307	124	136	148	123	127		238	250	270	138	162	170	319	331	351	224	232	236	222	226	238	144	144		213	233		118	120		136	146	148	260	290		90	106	122	181	193		188	192
Egg	1	3781_3009_Trip1-41_A03_016.fsa	287	295		124	148		123	127	143	238	238		138	162		319	347	351	224	236		222	226	238	144	144		217	217		118	120		146	148		250	260		106	122		181	187	193	188	192
Egg	1	3781_3009_Trip1-42_B03_015.fsa	287	295		124	148		123	127	143	238	250	270	138	190		319	347	351	224	236		222	226	230	140	144		213	217		118	120		136	148		250	260		90	106	122	181	193		188	192
Egg	1	3781_3009_Trip1-43_C03_014.fsa	287	295		124	136	148	123	127	143	238	250	270	138	190		319	347	351	224	236		222	226	230	140	144		217	217		118	118		146	148		260	290		106	122		181	187	193	188	192
Egg	1	3781_3009_Trip1-44_D03_013.fsa	287	295		124	148		123	143	167	250	270		138	170	190	319	331	351	224	236		226	238		144	144		213	217	233	118	120		134	136	146	250	260		106	122		181	187	193	188	192
Egg	1	3781_3009_Trip1-45_E03_012.fsa	295	295		136	136		127	127		250	250		190	190		331	331		232	232		238	238		140	140		217	217		120	120		134	134		290	290		90	90		193	193		192	192
Egg	1	3781_3009_Trip1-46_F03_011.fsa	287	291	307	124	136	148	123	127	143	238	270		162	170		319	331	351	224	236		222	226	238	140	144		213	217		118	120		134	146		260	290		90	106	122	181	187	193	188	192
Egg	1	3781_3009_Trip1-47_G03_010.fsa	287	295		124	136	148	143	167		238	250	270	170	190		319	347	355	224	232	236	222	238		144	144		213	217		118	120		146	148		260	290		90	106		181	187	195	188	192
Egg	2	3782_3009_Trip2-25_A04_016.fsa	287	295	307	124	148		123	143		238	250	270	138	166	170	343	351		224	236	244	222	226	234	140	144		203	233		118	120		136	140		260	260		102	106	122	181	187	191	188	192
Egg	2	3782_3009_Trip2-26_B04_015.fsa	287	291	307	124	148		123	127	143	238	250	270	166	170		319	343		224	236	244	222	226	234	140	140		217	217		118	120		136	140		260	260		102	106	122	181	187	191	188	192
Egg	2	3782_3009_Trip2-27_C04_014.fsa	291	307		124	148	164	123	143		238	242	270	138	166	170	319	395		224	236	249	222	226	234	140	144		217	217		118	120		136	140		260	260		102	106	122	181	187	193	188	192
Egg	2	3782_3009_Trip2-28_D04_013.fsa	287	291		124	148	164	123	143		242	270		134	138		319	351	391	224	236	244	222	226	234	140	140		203	217		118	120		136	140		260	260		102	106	122	181	187	191	188	192
Egg	2	3782_3009_Trip2-29_E04_012.fsa	287	291		124	148	164	127	143		242	270		166	170		319	343	351	224	236	249	222	226	234	140	140		217	233		118	120		140	146		260	260		90	106	122	181	187	193	188	192
Egg	2	3782_3009_Trip2-30_F04_011.fsa	275	287		124	148		123	143		238	250	270	166	170		319	351	391	224	236	249	222	226	234	140	144		203	217	233	118	120		136	140		260	260		102	106	122	181	187	193	188	192
Egg	2	3782_3009_Trip2-31_G04_010.fsa	287	291		124	148	164	123	127	143	238	250	270	138	166		319	343	351	224	236	244	222	226	234	140	144		203	233		118	120		136	140		260	260		102	106	122	181	187	193	188	192
Egg	2	3782_3009_Trip2-32_H04_009.fsa	275	307		124	148		123	143		238	250	270	166	170		343	351		224	236	249	222	226	234	140	140		217	233		118	120		140	146		260	260		102	106	122	181	187	193	188	192
Egg	2	3782_3009_Trip2-33_A05_024.fsa	287	291		124	148	164	123	127	143	238	250	270	166	170		319	395		224	236	244	222	226	234	140	144		217	217		118	120		136	140		260	260		90	106	122	181	187	191	188	192
Egg	2	3782_3009_Trip2-34_B05_023.fsa	291	307		124	148	164	123	127	143	238	242	270	138	166		319	351	391	224	236	244	222	226	234	140	140		203	233		118	120		136	140	146	260	260		102	106	122	181	187	193	188	192
Egg	2	3782_3009_Trip2-35_C05_022.fsa	275	307		124	148		123	143		238	242	270	166	170		319	351	395	224	236	244	222	226	234	140	140		217	217		118	120		136	140		260	260		102	106	122	181	187	193	188	192
Egg	2	3782_3009_Trip2-36_D05_021.fsa	287	291	307	124	148	164	123	127	143	238	242	270	166	170		319	351	395	224	236	249	222	226	234	140	140		217	233		118	120		140	146		260	260		90	106	122	181	187	191	188	192
Egg	2	3782_3009_Trip2-37_E05_020.fsa	287	295		124	148		123	127	143	238	250	270	134	138		319	343	351	224	236	249	222	226	234	140	144		217	217		118	120		136	140	146	260	260		90	106	122	181	187	193	188	192
Egg	2	3782_3009_Trip2-38_F05_019.fsa	275	307		124	148	164	123	143		238	242	270	134	138	170	319	355	395	224	236	249	222	226	234	140	140		203	217		118	120		136	140	146	260	260		102	106	122	181	187	193	188	192
Egg	2	3782_3009_Trip2-39_G05_018.fsa	275	287	307	124	148		127	143		242	270		134	170		319	351	391	224	236	249	222	226	234	140	144		203	217		118	118		136	140	146	260	260		90	106	122	187	191		188	192
Egg	2	3782_3009_Trip2-40_H05_017.fsa	275	307		124	148		123	143		238	250	270	134	138		319	343	351	224	236	244	222	226	234	140	144		217	217		118	120		140	146		260	260		102	106	122	187	193		188	192
Egg	2	3782_3009_Trip2-41_A06_024.fsa	291	307		124	148		123	143		238	242	270	134	138		351	395		224	236	244	226	234		140	140		203	217		118	120		136	140	146	260	260		102	106	122	181	187	193	188	192
Egg	2	3782_3009_Trip2-42_B06_023.fsa	275	307		124	148		123	143		238	242	270	134	138		351	391		224	236	244	222	226	234	140	144		217	217		118	120		136	140	146	260	260		102	106	122	181	187	193	188	192
Egg	2	3782_3009_Trip2-43_C06_022.fsa	291	307		124	148		123	127	143	238	242	270	138	166	170	319	343	351																136	140	146	260	260		90	106	122	181	187	191	188	192
Egg	2	3782_3009_Trip2-44_D06_021.fsa	291	307		124	148		123	127	143	238	242	270	166	170		319	343		224	236	249	222	226	234	140	140		217	217		118	120		140	146		260	260		90	106	122	187	193		188	192
Egg	2	3782_3009_Trip2-45_E06_020.fsa	275	287		124	148		123	127	143	250	270		134	138	170	319	391		224	236	244	222	226	234	140	144		217	217		118	120		136	140		260	260		90	106	122	181	193		188	192
Egg	2	3782_3009_Trip2-46_F06_019.fsa	287	295		124	148		123	127	143	238	250	270	138	166		319	351	391	224	236	249	222	234		140	144		203	233		118	120		140	146		260	260		90	106	122	181	187	191	188	192
Egg	2	3782_3009_Trip2-47_G06_018.fsa	287	295		124	148		123	127	143	238	242	270	134	138		351	391		224	236	244	222	226	234	140	140		203	233		118	120		140	146		260	260		90	106	122	181	187	193	188	192
Egg	2	3782_3009_Trip2-48_H06_017.fsa	275	307		124	148	164	123	127	143	238	242		134	170		319	395		224	236	244	222	234		140	140		217	217		118	120		140	146		260	260		90	106	122	181	187	193	188	192
Egg	3	3783_3009_Trip3-25_A07_032.fsa	291	295	323	124	132	148	127	135	143	238	242		170	190		331	331		224	232	249	222	238		144	144		217	233		112	120		134	146		250	260		102	122		187	189	195	192	200
Egg	3	3783_3009_Trip3-26_B07_031.fsa	291	323		124	132	148	127	135	143	238	242	250	170	190		331	331		224	249		222	238		144	144		217	233		112	118		140	148		250	260		102	122		187	189	195	192	200
Egg	3	3783_3009_Trip3-27_C07_030.fsa	291	323		124	132	148	127	135	143	238	242		162	170		331	347		224	232	249	222	230		140	144		217	233		112	118	120	134	140	146	250	260		102	122		187	189	195	192	200
Egg	3	3783_3009_Trip3-28_D07_029.fsa	291	295		124	132	136	127	135	143	238	242	250	162	166		331	331		224	249		222	230		144	144		213	233		112	118		134	146		250	260	290	102	122		187	189	193	192	200
Egg	3	3783_3009_Trip3-29_E07_028.fsa	291	295		124	132	148	127	135	143	238	242		170	190		331	347		224	232	249	222	230		144	144		213	233		112	118		140	146	148	250	260		102	122		187	189	193	192	200
Egg	3	3783_3009_Trip3-30_F07_027.fsa	291	295	323	124	132	148	135	143	167	238	242		162	166	170	331	331		224	249		222	230		144	144		213	233		112	118		134	140	146	250	250		90	102		187	195		192	200
Egg	3	3783_3009_Trip3-31_G07_026.fsa	295	323		124	132	148	127	135	143	238	242	250	170	190		331	331		224	249		222	238		140	144		213	233		112	120		134	140	146	250	260		102	122		187	189	195	192	200
Egg	3	3783_3009_Trip3-32_H07_025.fsa	291	323		124	132	148	127	135	143	238	242	250	166	190		331	347		224	232	249	222	238		140	144		217	233		112	118		140	148		250	260		102	122		187	189	195	192	200
Egg	3	3783_3009_Trip3-33_A08_032.fsa	291	323		124	132	148	127	135	143	238	242	250	162	170		331	347		224	232	249	222	238		140	144		213	233		112	118		134	140	146	250	260		102	122		189	193		192	200
Egg	3	3783_3009_Trip3-34_B08_031.fsa	291	291		124	132	148	135	143	167	238	242	250	162	170		331	347		224	232	249	222	238		140	144		213	233		112	118	120	140	148		250	260		102	122		187	195		192	200
Egg	3	3783_3009_Trip3-35_C08_030.fsa	291	323		124	132	148	127	135	143	238	242		162	170		331	347		224	249		222	238		144	144		217	233		112	118		146	148		250	260		102	122		187	193		192	200
Egg	3	3783_3009_Trip3-36_D08_029.fsa	291	291		124	132	148	135	143	167	238	242		162	166		331	331		224	232	249	222	230		144	144		213	233		112	118		134	146		250	260		90	102		187	189	193	192	200
Egg	3	3783_3009_Trip3-37_E08_028.fsa	295	323		124	132	148	135	143	167	238	242		162	166		331	347		224	249		222	238		144	144		213	233		112	118		134	146		250	260		102	122		187	189	193	192	200
Egg	3	3783_3009_Trip3-38_F08_027.fsa	291	295	323	124	132	136	135	167		238	242		162	166	170	331	347		224	249		222	230		144	144		213	233		112	118	120	134	140	146	250	260	290	90	102		187	195		192	200
Egg	3	3783_3009_Trip3-39_G08_026.fsa	291	323		124	132	136	135	143	167	238	242		162	166		331	331		224	249		222	238		140	144		217	233		112	118	120	134	146		250	260	290	90	102		187	189	193	192	200
Egg	3	3783_3009_Trip3-40_H08_025.fsa	291	323		124	132	148	127	135	143	238	250		170	190		331	347		224	232	249	222	238		140	144		217	233		112	118	120	134	146		250	260		102	122		187	189	193	192	200
Egg	3	3783_3009_Trip3-41_A09_040.fsa	291	323		124	132	148	127	135	143	238	242		166	190		331	347		224	249		222	238		140	144		213	233		118	120		134	140	146	250	260		102	122		187	189	193	192	200
Egg	3	3783_3009_Trip3-42_B09_039.fsa	291	295		124	132	148	127	135	143	242	250		166	170	190	331	347		224	232	249	222	230		144	144		217	233		112	118		134	146		250	260		102	122		187	189	195	192	200
Egg	3	3783_3009_Trip3-43_C09_038.fsa	291	295		124	132	136	135	143	167	242	250		162	170		331	331		224	232	249	222	238		144	144		213	233		112	118		140	146	148	250	260	290	90	102		187	189	195	192	200
Egg	3	3783_3009_Trip3-44_D09_037.fsa	291	323		124	132	148	127	135	143	242	250		162	170		331	331		224	232	249	222	238		140	144		213	233		112	118	120	134	140	146	250	260		90	102		187	189	195	192	200
Egg	3	3783_3009_Trip3-45_E09_036.fsa	291	291		124	132	148	127	135	143	238	242	250	166	170	190	331	347		224	249		222	230		144	144		213	233		112	118	120	134	146		250	260		102	122		187	189	193	192	200
Egg	3	3783_3009_Trip3-46_F09_035.fsa	295	323		124	132	148	143	167		238	238		162	166	170	331	331		224	249		222	238		140	144		217	233		112	118		134	140	146	250	260		102	122		187	189	193	192	200
Egg	3	3783_3009_Trip3-47_G09_034.fsa	291	323		124	132	136	127	135	143	238	242	250	162	170		331	347		224	232	249	222	230		144	144		217	233		112	118	120	134	140	146	250	260	290	102	122		189	193		192	200
Egg	3	3783_3009_Trip3-48_H09_033.fsa	295	323		124	132	136	135	143	167	238	242	250	162	166	170	331	347		224	249		222	230		140	144		217	233		112	118	120	134	140	146	250	260	290	90	102		187	189	193	192	200
Egg	4	3784_3009_Trip4-25_A10_040.fsa	275	323		124	132	164	127	135	143	238	242	250	166	166		331	391		224	249		222	234		140	144		217	233		112	118		140	146		250	260		90	102		187	189	193	192	200
Egg	4	3784_3009_Trip4-26_B10_039.fsa	291	323		124	132		135	143		238	242		166	170		331	343		224	249		222	234		140	144		217	233		112	118		140	146		250	260		90	102		187	189	193	192	200
Egg	4	3784_3009_Trip4-27_C10_038.fsa	291	291		124	132		135	143		238	242		134	166		331	343		224	249		222	234		140	144		203	233		112	118		140	146		250	260		90	102		189	193		192	200
Egg	4	3784_3009_Trip4-28_D10_037.fsa	291	323		124	132		127	135	143	238	250		134	166	170	331	395		224	244	249	222	234		140	144		203	233		112	118		140	140		250	260		102	102		187	189	191	192	200
Egg	4	3784_3009_Trip4-29_E10_036.fsa	291	323		124	132	164	127	135	143	238	242		134	170		331	391	395	224	249		222	234		140	144		203	233		112	118		140	140		250	260		90	102		187	189	193	192	200
Egg	4	3784_3009_Trip4-30_F10_035.fsa	291	291		124	132	164	127	135	143	238	242	250	166	170		331	343		224	244	249	222	234		140	144		217	233		112	118		140	146		250	260		90	102		187	189	193	192	200
Egg	4	3784_3009_Trip4-31_G10_034.fsa	291	323		124	132		127	135	143	242	250		134	166	170	331	343		224	249		222	234		140	144		217	233		112	118		140	140		250	260		102	102		187	189	193	192	200
Egg	4	3784_3009_Trip4-32_H10_033.fsa	291	323		132	164		127	135	143	238	242		134	166		331	343		224	249		222	234		140	144		203	233		112	118		140	146		250	260		90	102		187	189	191	192	200
Egg	4	3784_3009_Trip4-33_A11_048.fsa	275	323		124	132		135	143		238	242		166	170		331	343		224	244	249	222	234		140	144		217	233		112	118		140	146		250	260		90	102		187	189	193	192	200
Egg	4	3784_3009_Trip4-34_B11_047.fsa	275	323		124	132		135	143		238	250		166	170		331	395		224	244	249	222	234		140	144		217	233		112	118		140	146		260	260		90	102		189	191		192	200
Egg	4	3784_3009_Trip4-35_C11_046.fsa	291	295		124	132		127	135	143	242	250		166	170		331	391		224	249		222	234		140	144		217	233		112	118		140	140		250	260		90	102		187	189	191	192	200
Egg	4	3784_3009_Trip4-36_D11_045.fsa	291	323		124	132	164	135	143		238	242	250	134	166	170	331	395		224	249		222	234		140	144		203	233		112	118		140	146		250	260		90	102		187	189	193	192	200
Egg	4	3784_3009_Trip4-37_E11_044.fsa	295	323		124	132		127	135	143	242	242		134	170		331	391		224	249		222	234		140	144		217	233		112	118		140	140		250	260		90	102		187	189	191	192	200
Egg	4	3784_3009_Trip4-38_F11_043.fsa	275	323		124	132	164	127	135	143	238	242	250	166	170		331	343		224	244	249	222	234		140	144		217	233		112	118		140	140		250	260		90	102		187	189	193	192	200
Egg	4	3784_3009_Trip4-39_G11_042.fsa	275	291		124	132		135	143		238	242	250	134	170		331	343		224	244	249	222	234		140	144		203	233		112	118		140	146		250	260		102	102		187	189	193	192	200
Egg	4	3784_3009_Trip4-40_H11_041.fsa	275	291		124	164		127	135		242	250		166	166		331	343		224	244		222	234		140	144		217	233		112	118		140	146		260	260		90	102		187	189	191	192	200
Egg	4	3784_3009_Trip4-41_A12_048.fsa	275	291		124	132	164	135	143		242	242		134	166	170	331	391		224	249		222	234		140	144		203	233		112	118		140	146		250	260		90	102		187	189	191	192	200
Egg	4	3784_3009_Trip4-42_B12_047.fsa	275	291	323	124	132	164	127	135	143	238	242	250	134	166	170	331	395		224	244	249	222	234		140	144		217	233		112	118		140	146		250	260		90	102		189	191		192	200
Egg	4	3784_3009_Trip4-43_C12_046.fsa	275	323		124	132		127	135	143	238	242	250	134	166	170	331	343		224	244	249	222	234		140	144		203	233		112	118		140	140		250	260		90	102		187	189	191	192	200
Egg	4	3784_3009_Trip4-44_D12_045.fsa	291	323		124	132		127	135		238	242		134	170		331	395		224	244	249	222	234		140	144		203	233		112	118		140	146		250	260		90	102		187	189	193	192	200
Egg	4	3784_3009_Trip4-45_E12_044.fsa	275	323		124	132	164	127	135	143	238	242	250	134	166	170	331	343		224	249		222	234		140	144		217	233		112	118		140	146		250	260		102	102		187	189	193	192	200
Egg	4	3784_3009_Trip4-46_F12_043.fsa	295	323		124	132		135	143		238	242		166	170		331	391		224	244	249	222	234		140	144		203	233		112	118		140	140		250	260		102	102		189	191		192	200
Egg	4	3784_3009_Trip4-47_G12_042.fsa	275	323		124	132	164	127	135	143	238	242	250	134	166	170	331	395		224	244	249	222	234		140	144		217	233		112	118		140	146		250	260		90	102		187	189	193	192	200
Egg	4	3784_3009_Trip4-48_H12_041.fsa	275	323		124	132	164	127	135		242	242		166	170		331	391		224	249		222	234		140	144		203	233		112	118		140	140		250	260		90	102		187	189	193	192	200
Egg	5	3785_3010_Trip5-25_A01_008.fsa	275	283		128	132	136	135	139	147	238	254	258	178	182	186	327	343	347	232	236	244	226	250	254	140	144		217	233		116	118		144	146		250	260		94	98	102	187	195	197	168	172
Egg	5	3785_3010_Trip5-26_B01_007.fsa	279	283	339	132	136		127	139	147	238	254	258	182	186		327	343	347	232	244		226	246	250	140	144		217	233		116	118		144	146		210	250		94	98	102	187	197		168	172
Egg	5	3785_3010_Trip5-27_C01_006.fsa	275	283	339	128	132	136	135	139	147	238	254	258	138	178	186	327	343	347	232	236	244	226	246	250	140	144		217	233		116	118		134	146		210	250	260	94	98	102	187	195	197	168	172
Egg	5	3785_3010_Trip5-28_D01_005.fsa	279	283	339	132	136		135	139	147	242	254	258	178	182		327	347	379	232	244		226	250	254	140	144		217	233		116	118		134	142	144	210	250		94	98	102	187	195	197	172	188
Egg	5	3785_3010_Trip5-29_E01_004.fsa	279	283		128	132	136	135	139	147	238	254	258	138	178		327	343	347	232	244		226	250	254	140	144		217	233		116	118		134	142	144	210	250	260	90	94	98	187	195	197	168	172
Egg	5	3785_3010_Trip5-30_F01_003.fsa	279	283		128	132	136	135	139		238	258		138	178	186	327	343	347	232	244		226	246	250	140	144		217	233		116	118		134	144	146	210	250	260	94	98	102	181	195		168	172
Egg	5	3785_3010_Trip5-31_G01_002.fsa	275	339		128	132	136	127	139	147	238	254	258	138	186		327	343	347	232	236	244	226	246	250	140	144		217	233		116	118		134	144	146	210	250	260	90	94	98	181	187	195	168	172
Egg	5	3785_3010_Trip5-32_H01_001.fsa	275	283		132	136		127	139	147	242	254	258	178	182		327	347	379	232	244		226	250	254	140	144		217	217		116	118		144	146		210	250		90	94	98	181	187	195	168	172
Egg	5	3785_3010_Trip5-33_A02_008.fsa	275	339		128	132	136	135	147		242	254	258	138	178		327	343	347	232	244		226	246	250	140	144		217	233		116	118		144	146		210	250	260	90	94	98	187	195	197	168	172
Egg	5	3785_3010_Trip5-34_B02_007.fsa	275	339		132	136		127	139		238	254	258	178	182		327	343	347	232	244		226	246	250	140	144		217	233		116	118		134	144	146	210	210		94	98	102	181	187	195	172	188
Egg	5	3785_3010_Trip5-35_C02_006.fsa	275	283	339	128	132	136	127	139	147	242	254	258	138	186		347	379		232	244		226	250	254	140	144		217	233		116	118		144	146		210	250	260	90	94	98	181	187	195	172	188
Egg	5	3785_3010_Trip5-36_D02_005.fsa	275	283	339	128	132	136	127	139	147	242	254	258	138	178	186	347	379		232	236	244	226	250	254	140	144		217	233		116	118		134	142	144	210	250	260	90	94	98	181	195		168	172
Egg	5	3785_3010_Trip5-37_E02_004.fsa	275	339		128	132	136	127	139	147	242	254	258	178	182	186	327	347	379	232	244		226	246	250	140	144		217	233		116	118		134	146		210	250	260	90	94	98	181	187	195	172	188
Egg	5	3785_3010_Trip5-38_F02_003.fsa	279	339		132	136		127	139	147	238	254	258	138	178	186	327	343	347	232	236	244	226	246	250	140	144		217	217		116	118		134	142		210	250		94	98	102	187	195	197	168	172
Egg	5	3785_3010_Trip5-39_G02_002.fsa	275	339		128	132	136	127	139	147	242	254	258	182	186		327	343	347	232	236	244	226	246	250	140	144		217	233		116	118		134	144	146	210	250	260	94	98	102	187	195	197	172	188
Egg	5	3785_3010_Trip5-40_H02_001.fsa	279	283		132	136		127	147		238	254	258	138	178	186	327	347	379	232	244		226	250	254	140	144		217	233		116	118		134	142	144	210	250		90	94	98	187	195	197	168	172
Egg	5	3785_3010_Trip5-41_A03_016.fsa	275	339		132	136		127	147		238	258		138	178	186	327	379		232	244		226	250	254	140	144		217	217		116	116		144	146		210	250		90	94	98	181	187	195	168	172
Egg	5	3785_3010_Trip5-42_B03_015.fsa	275	283	339	128	132	136	135	147		242	258		138	178	186	327	347	379	232	244		226	250	254	140	144		217	233		116	118		134	146		210	250	260	94	98	102	181	187	195	168	172
Egg	5	3785_3010_Trip5-43_C03_014.fsa	279	339		128	132	136	127	139	147	238	258		178	182		327	347	379	232	236	244	226	250	254	140	144		217	233		116	118		134	144	146	210	250	260	90	94	98	187	195	197	172	188
Egg	5	3785_3010_Trip5-44_D03_013.fsa	279	283		132	136		135	139	147	242	254	258	178	182	186	327	343	347	232	244		226	250	254	140	144		217	217		116	118		134	142	144	210	250		94	98	102	181	187	195	172	188
Egg	5	3785_3010_Trip5-45_E03_012.fsa	279	283	339	132	136		127	139	147	242	254	258	178	182	186	327	343	347	232	236	244	226	246	250	140	144		217	233		116	118		134	142	144	210	250		90	94	98	181	187		172	188
Egg	5	3785_3010_Trip5-46_F03_011.fsa	279	283		128	136		127	139		242	254	258	138	178		327	347	379	232	244		226	250	254	140	144		217	233		116	118		134	142		210	260		90	94	98	181	195		168	172
Egg	5	3785_3010_Trip5-47_G03_010.fsa	275	339		128	132		135	139	147	238	258		178	182		327	343	347	232	236	244	226	250	254	140	144		217	217		116	118		142	144		250	260		90	94	98	187	197		168	172
Egg	5	3785_3010_Trip5-48_H03_009.fsa	275	283		132	136		135	139		238	254	258	182	186		327	343	347	232	244		226	246	250	140	144		217	233		116	118		134	142	144	210	210		94	98	102	181	187	195	168	188
Egg	6	3786_3010_Trip6-25_A04_016.fsa	283	291	339	132	136	148	139	147	179	250	258		178	198		327	331	347	224	232	244	206	226	250	140	140		217	233		116	118		134	140		210	250	260	90	94	98	187	195	197	172	188
Egg	6	3786_3010_Trip6-26_B04_015.fsa	283	291		132	136	148	147	179		254	258		178	198		327	331	347	224	232	244	226	234	250	140	144		213	217		116	118		134	144		210	250	260	90	94		187	195	197	172	188
Egg	6	3786_3010_Trip6-27_C04_014.fsa	251	339		132	136	164	139	147	179	250	254	258	186	198		327	331	347	224	232	244	206	226	250	140	140		213	217		116	118	122	140	144		210	250	260	90	94	98	187	195	197	172	188
Egg	6	3786_3010_Trip6-28_D04_013.fsa	251	283	339	132	136	148	139	143	147	254	258		178	194		327	331	347	224	232	244	226	234	250	140	144		217	233		116	118		134	140		210	250	260	90	94	98	187	191	195	172	188
Egg	6	3786_3010_Trip6-29_E04_012.fsa	251	339		132	136	148	139	147	179	254	258		178	186	198	327	331	347	224	232	244	206	226	250	140	144		233	233		116	118	122	134	144		210	250	260	90	94	98	187	191	195	172	188
Egg	6	3786_3010_Trip6-30_F04_011.fsa	283	291		132	136	148	139	147	179	250	254	258	178	186	198	327	331	347	224	232	244	206	226	250	140	144		217	233		116	118		134	134		210	250	260	90	94	98	187	195	197	172	188
Egg	6	3786_3010_Trip6-31_G04_010.fsa	283	291		132	136	148	139	147	179	250	254	258	178	186	198	327	331	347	224	232	244	226	234	250	140	140		213	217		116	118		134	140	144	210	250	260	90	94	98	187	195	197	172	188
Egg	6	3786_3010_Trip6-32_H04_009.fsa	283	291		132	136	164	139	147	179	250	254		178	194		327	331	347	224	232	244	234	250		140	144		213	217	233	116	118	122	134	140	144	210	250	260	90	94	98	187	191	195	172	188
Egg	6	3786_3010_Trip6-33_A05_024.fsa	251	283		132	136	164	143	147		254	258		178	186	194	327	331	347	224	232	244	206	226	250	140	140		217	233		116	118	122	134	144		210	250	260	90	94		187	191	195	172	188
Egg	6	3786_3010_Trip6-34_B05_023.fsa	291	339		132	136	148	139	143	147	250	254	258	186	198		327	331	347	224	232	244	206	226	250	140	144		217	233		116	118		134	144		210	250	260	90	94	98	187	197		172	188
Egg	6	3786_3010_Trip6-35_C05_022.fsa	251	283	339	136	148		139	143	147	250	254	258	178	186	198	327	331	347	224	232	244	206	226	250	140	140		213	217		116	118		134	140		210	260		90	94	98	195	197		172	188
Egg	6	3786_3010_Trip6-36_D05_021.fsa	283	291		132	136	164	139	147	179	250	254		178	186	198	327	331		224	232	244	206	250		140	140		217	233		116	118		134	144		250	260		90	94	98	187	195	197	172	188
Egg	6	3786_3010_Trip6-37_E05_020.fsa	283	291		132	136	164	139	147	179	250	254	258	178	186	198	327	331	347	224	232	244	226	234	250	140	140					116	118	122	134	140	144	210	250	260	90	94	98	187	191	195	172	188
Egg	6	3786_3010_Trip6-38_F05_019.fsa	291	339		132	136	164	139	143	147	250	254	258	178	186	198	327	331	347	224	232	244	226	234	250	140	140		217	233		116	118		134	140		210	250	260	90	94	98	195	197		172	188
Egg	6	3786_3010_Trip6-39_G05_018.fsa	251	339		136	148		139	147	179	250	254	258	178	186	198	327	331	347	224	232	244	226	234	250	140	140		213	217		116	118		134	144		210	260		90	94	98	187	195	197	172	188
Egg	6	3786_3010_Trip6-40_H05_017.fsa	251	339		132	136	148	139	147	179	254	258		178	186	194	327	331	347	224	232	244	226	234	250	140	144		213	217		116	118		134	134		210	250	260	90	94	98	187	191		188	200
Egg	6	3786_3010_Trip6-41_A06_024.fsa	251	283		136	164		143	147		254	258		178	186	194	327	335	347	224	232	244	234	250		140	140		217	233		116	118		134	144		210	260		90	94	98	191	195		172	188
Egg	6	3786_3010_Trip6-42_B06_023.fsa	251	283	339	132	136	164	139	143	147	250	254	258	178	186	194	331	347		224	232	244	226	234	250	140	144		217	233		116	118		134	134		210	260		90	94	98	187	191	195	172	188
Egg	6	3786_3010_Trip6-43_C06_022.fsa	251	283		132	136	164	139	143	147	250	254	258	186	198		327	331	347	224	232	244	226	234	250	140	144		213	217		116	118	122	134	140		210	250	260	90	94	98	187	191	195	172	188
Egg	6	3786_3010_Trip6-44_D06_021.fsa	283	291		132	136	164	139	143	147	250	254	258	178	186	194	327	331	347	224	232	244	206	226	250	140	144		217	233		116	118	122	140	144		210	250	260	90	94	98	195	197		172	188
Egg	6	3786_3010_Trip6-45_E06_020.fsa	251	339		132	136	148	139	143	147	250	254	258	178	194		327	331	347	224	232	244	206	226	250	140	140					116	118	122	134	134		210	250	260	90	94	98	187	195	197	172	188
Egg	6	3786_3010_Trip6-46_F06_019.fsa	251	339		132	136	148	139	147	179	254	258		178	186	198	327	331	347	224	232	244	226	234	250	140	144		213	233		116	118		134	140		210	250	260	90	94	98	187	195	197	172	188
Egg	6	3786_3010_Trip6-47_G06_018.fsa	251	283	339	132	136	148	139	147	179	250	254	258	186	194		327	331	347	224	232	244	226	234	250	140	144		213	233		116	118	122	134	144		210	250	260	90	94	98	187	195	197	172	188
Egg	6	3786_3010_Trip6-48_H06_017.fsa	251	339		132	136	164	139	143	147	250	254	258	178	186	194	327	331	347	224	232	244	226	234	250	140	144		217	233		116	118		134	144		210	250	260	90	94	98	187	191		172	188
Egg	7	3787_3010_Trip7-25_A07_032.fsa	279	295		124	128	132	127	131	167	242	258	262	162	182		315	315		224	236	249	234	246		140	144		203	217	221	118	118		118	142		210	240	250	98	102	110	193	197		176	196
Egg	7	3787_3010_Trip7-26_B07_031.fsa	275	323		124	128	132	127	131	167	238	262		134	182					224	244	249	234	254		140	144		217	221		116	118		140	142		210	240	250	90	98	110	181	193	197	176	196
Egg	7	3787_3010_Trip7-27_C07_030.fsa	279	295		124	128		127	131	167	242	258	262	162	182		315	315		224	244	249	234	254		140	144		203	217		116	118		118	146		240	250	260	98	102	110	181	193	197	168	176
Egg	7	3787_3010_Trip7-28_D07_029.fsa	275	295		124	128	132	127	131	167	242	258	262	134	138		315	331	343	224	236	249	234	254		140	144					116	118		118	140	146	210	240	250	98	102	110	193	197		168	176
Egg	7	3787_3010_Trip7-29_E07_028.fsa	279	295		124	128	132	127	131		238	258	262	162	182					224	236	249	234	246		140	144					118	118		140	142		210	240	250	90	98	110	193	197		168	176
Egg	7	3787_3010_Trip7-30_F07_027.fsa	275	323		124	128		127	131	167				162	182					224	244	249	234	246		140	144					116	118		118	140	142	240	250	260	98	102	110	197	197		176	196
Egg	7	3787_3010_Trip7-31_G07_026.fsa	279	323		124	128	132	127	131	167	238	258	262	138	162					224	236	249	234	246		140	144					116	118		140	146		210	240	250	90	98	110	193	197		168	176
Egg	7	3787_3010_Trip7-32_H07_025.fsa	279	323		124	128		127	131	167	238	258	262	134	182		315	331	343	224	236	249	234	254		140	144		217	221		116	118		118	140	142	240	250	260	90	98	110	197	197		176	196
Egg	7	3787_3010_Trip7-33_A08_032.fsa	275	295		124	128		131	135	167	238	258	262	162	182		315	315		224	236	249	234	254		140	144		217	221		118	118		118	142		240	250	260	90	98	110	193	197		168	176
Egg	7	3787_3010_Trip7-34_B08_031.fsa	279	295		124	128		127	131		238	258	262	134	182					224	244	249	234	254		140	144		203	217		118	118		140	146		240	250	260	90	98	110	193	197		168	176
Egg	7	3787_3010_Trip7-35_C08_030.fsa	279	323		124	128		127	131		238	262		134	182					224	236	249	234	246		140	144					116	118		118	142		240	250	260	98	102	110	193	197		168	176
Egg	7	3787_3010_Trip7-36_D08_029.fsa	275	295		124	128	132	127	167		238	258	262	134	182					224	244	249	234	246		140	144					116	118		118	142		210	240		98	102	110	181	193		176	196
Egg	7	3787_3010_Trip7-37_E08_028.fsa	275	295		124	128	132	131	135	167	242	258	262	138	162		315	343		224	244	249	234	254		140	144					116	118		118	140	142	210	240	250	98	102	110	181	193		176	196
Egg	7	3787_3010_Trip7-38_F08_027.fsa	275	323		124	128		131	135	167	242	258	262	134	182					224	244	249	234	254		140	144					118	118		118	146		250	260		98	102	110	193	197		176	196
Egg	7	3787_3010_Trip7-39_G08_026.fsa	275	295		124	128		135	167		242	258	262	134	138		315	343		224	236	249	234	246		140	144		217	221		118	118		118	140	146	240	250	260	90	98	110	193	197		168	196
Egg	7	3787_3010_Trip7-40_H08_025.fsa	275	323		124	128	132	131	135		238	258	262	134	138	162	315	331	343	224	236	249	234	246		140	144		203	217		116	118		118	142		210	240	250	98	102	110	193	197		168	176
Egg	7	3787_3010_Trip7-41_A09_040.fsa	279	323		124	128	132	127	131	167	242	258	262	134	138	162	315	331	343	224	236	249	234	246		140	144		203	217		118	118		140	146		210	240	250	90	98	110	193	197		168	176
Egg	7	3787_3010_Trip7-42_B09_039.fsa	279	295		124	128	132	131	135	167	242	262		162	182		315	331	343	224	236	249	234	254		140	144		203	217		116	118		140	142		210	240	250	98	102	110	193	197		168	196
Egg	7	3787_3010_Trip7-43_C09_038.fsa	279	295		124	128	132	131	135	167	238	258	262	162	182		315	331	343	224	244	249	234	246		140	144		217	221		116	118		118	140	146	210	240	250	98	102	110	193	197		168	176
Egg	7	3787_3010_Trip7-44_D09_037.fsa	279	323		124	128	132	127	131	167	242	258	262	162	182		315	331	379	224	236	249	234	254		140	144					118	118		118	142		210	240	250	90	98	110	181	197		176	196
Egg	7	3787_3010_Trip7-45_E09_036.fsa	275	295		124	128	132	135	167		238	258		134	182		315	343		224	236	249	234	254		140	144					118	118		118	140	146	210	250		98	102	110	181	193	197	176	196
Egg	7	3787_3010_Trip7-46_F09_035.fsa	279	295	323	124	128	132	127	131	167	238	258		134	182		315	331	343	224	244	249	234	246		140	144					118	118		118	146		210	250		90	98	110	181	193		176	204
Egg	7	3787_3010_Trip7-47_G09_034.fsa	279	295		124	128		127	131	167	238	258	262	134	138		315	331	343	224	236	249	234	254		140	144					116	118		118	146		240	250	260	90	98	110	181	193	197	176	196
Egg	7	3787_3010_Trip7-48_H09_033.fsa	275	323		124	128		127	131	167	238	262		134	138		315	343		224	244	249	234	254		140	144					116	118		118	142		240	260		90	98	110	193	197		168	176
Egg	8	3788_3010_Trip8-25_A10_040.fsa	251	295	323	124	128	148	131	167	179	250	258	262	134	162	198	315	331		224	249		234	234		140	144		213	221		118	122		118	140		250	260		90	98	110	193	197		176	196
Egg	8	3788_3010_Trip8-26_B10_039.fsa	251	295		124	128	164	131	143	167	250	258	262	162	198		315	331		224	249		206	234		140	144		203	233		118	122		134	140		240	250	260	90	98	110	193	197		176	188
Egg	8	3788_3010_Trip8-27_C10_038.fsa	251	295		124	128	148	131	167	179	258	262		162	198		315	331		224	249		206	234		140	144		203	233		118	122		118	134	140	240	250	260	90	98	110	193	197		176	188
Egg	8	3788_3010_Trip8-28_D10_037.fsa	291	323		124	128	148	131	179		250	258	262	134	198		315	331		224	249		206	234		140	144		221	233		118	118		134	140		240	250	260	90	98	110	191	193	197	176	196
Egg	8	3788_3010_Trip8-29_E10_036.fsa	291	323		124	128	164	131	167	179	250	258	262	134	162	194	315	331		224	249		206	234		140	144		203	213		118	118		134	140		240	250	260	90	98	110	193	197		176	196
Egg	8	3788_3010_Trip8-30_F10_035.fsa	291	295		124	128	164	131	167	179	250	258	262	162	198		315	331		224	249		234	234		140	140		221	233		118	122		140	140		240	250	260	90	98	110	191	193	197	176	200
Egg	8	3788_3010_Trip8-31_G10_034.fsa	251	295		124	164		131	143	167	250	258	262	134	198		315	331		224	249		206	234		140	140		213	221		118	118		140	140		240	260		90	98	110	193	197		176	196
Egg	8	3788_3010_Trip8-32_H10_033.fsa	251	323		124	128	164	131	167	179	250	258	262	134	198		315	331		224	249		234	234		140	144		221	233		118	118		118	134	140	240	250	260	90	98	110	193	197		176	188
Egg	8	3788_3010_Trip8-33_A11_048.fsa	251	323		124	128	148	131	167	179	250	258	262	162	198		315	331		224	249		234	234		140	140		221	233		118	118		118	134		240	250	260	90	98	110	193	197		176	196
Egg	8	3788_3010_Trip8-34_B11_047.fsa	251	323		124	128	148	131	167	179	258	262		134	194		315	331		224	249		234	234		140	140		203	233		118	118		118	134	140	240	250	260	90	98	110	193	197		176	188
Egg	8	3788_3010_Trip8-35_C11_046.fsa	291	323		124	128	164	131	143	167	250	258	262	162	198		315	331		224	249		234	234		140	140		203	213	221	118	122		134	140		240	260		90	98	110	191	193	197	176	188
Egg	8	3788_3010_Trip8-36_D11_045.fsa	291	295		124	128	164	131	167	179	258	262		162	198		315	331		224	249		206	234		140	144		221	233		118	118		140	140		240	250	260	90	98	110	193	197		176	200
Egg	8	3788_3010_Trip8-37_E11_044.fsa	251	323		124	128	164	131	179		258	262		162	194		315	331		224	249		206	234		140	140		203	213		118	118		118	140		240	250	260	90	98	110	193	197		176	196
Egg	8	3788_3010_Trip8-38_F11_043.fsa	251	295		124	128	148	131	167	179	258	262		162	198		315	331		224	224		206	234		140	144		203	213		118	122		118	134		240	250	260	90	98	110	191	197		176	196
Egg	8	3788_3010_Trip8-39_G11_042.fsa	251	295		124	128	148	131	167	179	250	258	262	134	162	194	315	331		224	249		234	234		140	144		203	213		118	122		118	140		240	250	260	90	98	110	197	197		176	188
Egg	8	3788_3010_Trip8-40_H11_041.fsa	291	295		124	128	164	131	143	167	258	262		134	198		315	331		224	249		234	234		140	140		203	233		118	122		118	134		240	250	260	90	98	110	191	193	197	176	196
Egg	8	3788_3010_Trip8-41_A12_048.fsa	291	295		124	128	148	131	143	167	250	258	262	162	194		315	331		224	249		206	234		140	144		203	213		118	122		140	140		240	250	260	90	98	110	191	193	197	176	196
Egg	8	3788_3010_Trip8-42_B12_047.fsa	251	323		124	128	164	143	167		250	258	262	134	198		331	331		224	249		206	234		140	140		203	233		118	122		140	140		240	250	260	90	98	110	197	197		176	188
Egg	8	3788_3010_Trip8-43_C12_046.fsa	291	295		124	128	148	131	143	167	258	258		134	198		315	331		224	249		234	234		140	140		213	221		118	122		118	134		240	250	260	90	98	110	193	197		176	196
Egg	8	3788_3010_Trip8-44_D12_045.fsa	291	295		124	128	164	143	167		258	262		162	198		315	331		224	249		234	234		140	144		221	233		118	122		118	134	140	240	250	260	90	98	110	193	197		176	188
Egg	8	3788_3010_Trip8-45_E12_044.fsa	291	323		124	128	148	131	143	167	258	262		134	194		315	331		224	249		234	234		140	144		203	233		118	118		140	140		240	250	260	90	98	110	191	193	197	196	200
Egg	8	3788_3010_Trip8-46_F12_043.fsa	251	295		124	128	164	131	143	167	250	258	262	134	198		315	331		224	249		234	234		140	144		203	213		118	122		118	134	140	240	250	260	90	98	110	191	193	197	176	196
Egg	8	3788_3010_Trip8-47_G12_042.fsa	291	295		128	164		143	167		250	258	262	162	198		315	331		224	249		234	234		140	144		203	213		118	118		118	140		250	260		90	98	110	193	197		176	196
Egg	8	3788_3010_Trip8-48_H12_041.fsa	251	295		124	128	148	131	167	179	250	262		134	198		315	331		224	249		234	234		140	144		213	221		118	122		118	140		240	250	260	90	98	110	193	197		176	196
Egg	9	3789_3013_Trip9-25_B01_007.fsa	275	311		124	148		131	131		242	246	262	154	186		327	351	383	224	248		226	246		144	144		217	217		118	122		134	164		260	290	360	90	114		197	217		172	176
Egg	9	3789_3013_Trip9-26_C01_006.fsa	275	311		124	148		131	131		238	242	246	154	174	178	327	351	383	224	248		226	242		140	144		217	217		118	122		142	148	164	290	360		90	114		195	197	217	172	176
Egg	9	3789_3013_Trip9-27_D01_005.fsa	259	283	311	124	148		127	131		242	246	262	154	178		323	327	383	224	248		226	242		144	144		217	217		118	122		134	164		260	290	360	90	114		197	217		172	176
Egg	9	3789_3013_Trip9-28_E01_004.fsa	259	279		124	148		127	131		238	242	246	154	174	178	323	327	383	224	248		226	246		140	144		217	217		118	122		142	148	164	230	260	290	90	114		195	197	217	172	176
Egg	9	3789_3013_Trip9-29_F01_003.fsa	259	279	311	124	148		131	131		242	246	262	154	174	178	327	351	383	224	248		226	246		144	144		217	217		118	122		142	148		260	290	360	90	114		195	197	217	172	176
Egg	9	3789_3013_Trip9-30_G01_002.fsa	259	279	311	124	148		127	131		242	246	262	154	186		323	327	387	224	248		226	242		140	144		213	217		118	122		142	148	164	260	290	360	90	114		195	197	217	172	176
Egg	9	3789_3013_Trip9-31_H01_001.fsa	275	279		124	148		131	131		238	242	246	174	178		327	351		224	248		226	242		140	144		213	217		118	122		134	148	164	230	260	290	90	114		195	197	217	172	176
Egg	9	3789_3013_Trip9-32_A02_008.fsa	275	279	311	124	148		127	131		242	262		154	174	178	323	327	383	224	248		226	242		140	144		217	217		118	122		142	148	164	260	290	360	90	114		197	217		176	192
Egg	9	3789_3013_Trip9-33_B02_007.fsa	275	283		124	148		127	131		242	246	262	154	174	178	327	351	383	224	248		226	242		140	144		217	217		118	122		134	164		260	290	360	90	114		195	197	217	172	176
Egg	9	3789_3013_Trip9-34_C02_006.fsa	275	279	311	124	148		127	131		238	242	246	154	174	178	323	327	383	224	248		226	242		144	144		213	217		118	122		142	148	164	260	290	360	90	114		195	217		172	176
Egg	9	3789_3013_Trip9-35_D02_005.fsa	259	279		124	148		127	131		242	246	262	174	178		323	327	383	224	248		226	246		144	144		213	217		118	122		134	148	164	260	360		90	114		195	197	217	176	192
Egg	9	3789_3013_Trip9-36_E02_004.fsa	275	311		124	148		127	131		242	246	262	154	174	178	323	327	383	224	248		226	246		144	144		213	217		118	122		134	148	164	230	260	290	90	114		195	197	217	172	176
Egg	9	3789_3013_Trip9-37_F02_003.fsa	275	279	311	124	148		131	131		242	246	262	154	174	178	327	351	383	224	248		226	242		140	144		217	217		118	122		134	148	164	260	290	360	90	114		197	217		172	176
Egg	9	3789_3013_Trip9-38_G02_002.fsa	259	279	311	124	148		131	131		242	246	262	154	174	178	323	327	383	224	248		226	246		144	144		217	217		118	122		142	148	164	230	260	290	90	114		195	197	217	172	176
Egg	9	3789_3013_Trip9-39_H02_001.fsa	275	279	311	124	148		131	131		246	262		174	178		323	327	383	224	248		226	242		144	144		213	217		118	122		142	164		230	260	290	90	90		197	217		172	176
Egg	9	3789_3013_Trip9-40_A03_016.fsa	259	279	311	124	148		127	131		238	242	246	154	174	186	323	327	383	224	248		226	242		144	144		213	217		118	122		142	148		230	260	290	90	114		195	217		172	176
Egg	9	3789_3013_Trip9-41_B03_015.fsa	275	311		124	148		131	131		238	242	246	174	182		327	351	383	224	248		226	242		140	144		213	217		118	122		134	148	164	230	260	290	90	114		195	217		172	176
Egg	9	3789_3013_Trip9-42_C03_014.fsa	275	279		124	148		127	131		238	242	246	174	178		327	351	383	224	248		226	246		140	144		213	217		118	122		134	148	164	260	290	360	90	114		195	197	217	172	176
Egg	9	3789_3013_Trip9-43_D03_013.fsa	275	279	311	124	148		127	131		238	242	246	154	174	186	323	327	383	224	248		226	242		140	144		217	217		118	122		142	148	164	230	260	290	90	114		195	197	217	172	176
Egg	9	3789_3013_Trip9-44_E03_012.fsa	259	279	311	124	148		127	131		242	246	262	154	174	186	327	351	383	224	248		226	246		140	144		213	217		118	122		142	148	164	230	260	290	90	114		195	217		176	192
Egg	9	3789_3013_Trip9-45_F03_011.fsa	275	279	311	124	148		127	131		238	246		154	186		327	351	383	224	248		226	242		144	144		213	217		118	122		134	148	164	230	260	290	90	114		195	197	217	172	176
Egg	9	3789_3013_Trip9-46_G03_010.fsa	275	279	311	124	148		131	131		242	246	262	154	186		323	383		224	248		226	246		144	144		213	217		118	122		134	164		230	260	290	90	114		195	197	217	172	176
Egg	9	3789_3013_Trip9-47_H03_009.fsa	275	279		124	148		127	131		238	242	246	154	186		323	327	383	224	248		226	246		140	144		213	217		118	122		134	148		230	290		90	114		195	197	217	172	176
Egg	10	3790_3013_Trip10-25_A04_016.fsa	279	323		124	124		127	131		242	246	250	154	174		327	339	383	224	249		226	238		140	144		217	233		118	122		146	148	164	260	290		90	114	126	189	195	197	172	176
Egg	10	3790_3013_Trip10-26_B04_015.fsa	279	323		124	148		127	131		242	246	250	174	174		327	331	383	224	224		226	234		140	144		213	217		118	122		146	148	164	260	290		90	114	126	195	197		172	176
Egg	10	3790_3013_Trip10-27_C04_014.fsa	279	311	323	124	148		131	143		238	242	246	154	174		327	331	383	224	224		226	238		140	144		213	217		118	122		146	148	164	260	290		90	114		189	197		172	176
Egg	10	3790_3013_Trip10-28_D04_013.fsa	311	323		124	148		131	143		238	242	246	154	166		327	331	383	224	249		226	234		140	140		213	217		118	122		146	148	164	260	290		90	114	126	189	195		172	188
Egg	10	3790_3013_Trip10-29_E04_012.fsa	279	323		124	148		127	131		242	246	250	154	174		327	339	383	224	224		226	238		140	140		213	217		118	122		146	148	164	260	290		90	114	126	189	195		176	192
Egg	10	3790_3013_Trip10-30_F04_011.fsa	311	323		124	124		131	143		242	246	250	154	166	174	327	331	383	224	249		226	238		140	140		217	233		118	122		146	148		260	290		90	114		195	197		172	176
Egg	10	3790_3013_Trip10-31_G04_010.fsa	311	323		124	148		127	131		238	242		154	174		327	339	383	224	249		226	234		140	140		217	233		118	122		140	148		260	290		90	114		195	197		172	176
Egg	10	3790_3013_Trip10-32_H04_009.fsa	279	323		124	148		127	131		246	250		166	174		327	339	383	224	224		226	238		140	144		217	233		118	122		146	148	164	260	290		90	114	126	195	197		172	176
Egg	10	3790_3013_Trip10-33_A05_024.fsa	311	323		124	124		131	143		242	246	250	154	166	174	327	339	383	224	249		226	238		140	144		217	233		118	118		146	148	164	260	290		90	114		195	197		172	176
Egg	10	3790_3013_Trip10-34_B05_023.fsa	311	323		124	148		131	143		242	246	250	154	166	174	327	339	383	224	249		226	238		140	140		213	217		118	122		146	148	164	260	290		90	114		195	195		172	176
Egg	10	3790_3013_Trip10-35_C05_022.fsa	279	311	323	124	124		131	143		238	242	246	166	174		327	331	383	224	249		226	238		140	144		217	233		118	122		140	164		260	290		90	114	126	195	197		172	176
Egg	10	3790_3013_Trip10-36_D05_021.fsa	311	323		124	148		131	143		238	242	246	154	174		327	339	383	224	249		226	238		140	144		213	217		118	122		140	148	164	260	290		90	114		189	195	197	172	192
Egg	10	3790_3013_Trip10-37_E05_020.fsa	311	323		124	124		131	143		242	246	250	174	174		327	331	383	224	224		226	238		140	140		213	217		118	122		140	148	164	260	290		90	114		189	197		172	176
Egg	10	3790_3013_Trip10-38_F05_019.fsa	311	323		124	148		127	131		242	246	250	166	174		327	339	383	224	249		226	234		140	144		213	217		118	122		146	148	164	260	290		90	114	126	189	195	197	172	176
Egg	10	3790_3013_Trip10-39_G05_018.fsa	279	311	323	124	124		131	143		238	242	246	154	166		327	331	383	224	224		226	234		140	144		217	233		118	122		140	148	164	260	290		90	114		195	197		172	176
Egg	10	3790_3013_Trip10-40_H05_017.fsa	311	323		124	148		127	131		242	246	250	174	174		327	339	383	224	224		226	234		140	144		213	217		118	122		146	148	164	260	290		90	114		195	197		172	176
Egg	10	3790_3013_Trip10-41_A06_024.fsa	283	311	323	124	124		131	143		238	242	246	154	166		327	339	383	224	224		226	234		140	144		217	233		118	122		140	148		260	290		90	114		195	195		172	176
Egg	10	3790_3013_Trip10-42_B06_023.fsa	279	311	323	124	124		127	131		242	246	250	154	174		327	339	383	224	224		226	238		140	144		213	217		118	122		146	148	164	260	290		90	114		189	195	197	176	188
Egg	10	3790_3013_Trip10-43_C06_022.fsa	279	311	323	124	124		127	131		238	242		154	166	174	327	339	383	224	224		226	234		140	144		217	233		118	122		146	164		260	290		90	114		195	195		172	176
Egg	10	3790_3013_Trip10-44_D06_021.fsa	311	323		124	148		131	143		246	250		154	174		327	339	383	224	224		226	234		140	144		217	233		118	122		146	148		260	260		90	114		195	197		172	176
Egg	10	3790_3013_Trip10-45_E06_020.fsa	279	323		124	124		131	143		242	246	250	154	166	174	327	339	383	224	224		226	234		140	144		213	217		118	122		146	148	164	260	290		90	114		195	195		172	188
Egg	10	3790_3013_Trip10-46_F06_019.fsa	311	323		124	124		131	143		242	246	250	154	166	174	327	331	383	224	249		226	238		140	140		213	217		118	122		140	148		260	290		90	114		189	195	197	172	176
Egg	10	3790_3013_Trip10-47_G06_018.fsa	279	311	323	124	124		131	143		238	242	246	174	174		327	331	383	224	224		226	234		140	144		213	217		118	122		140	148	164	260	290		90	114	126	195	197		172	176
Egg	10	3790_3013_Trip10-48_H06_017.fsa	279	311	323	124	148		131	143		242	246	250	166	174		327	339	383	224	249		226	234		140	144		217	233		118	122		146	164		260	290		90	114		189	195	197	172	188
Egg	11	3791_3013_Trip11-25_A07_032.fsa	275	275		124	148	152	127	163		238	254	262	114	146	186	323	331	339	216	224	248	222	226	246	144	144		213	221		118	118		134	140		210	230	370	98	114	126	187	193	217	180	192
Egg	11	3791_3013_Trip11-26_B07_031.fsa	259	323		124	148	152	127	131	163	238	254		114	146	178	323	331	339	216	224	248	222	226	246	144	144		217	221		118	118		118	134	140	210	230	370	98	114	126	187	193	217	172	180
Egg	11	3791_3013_Trip11-27_C07_030.fsa	259	275	323	124	148	152	127	131		238	254		114	186		331	339	351	216	224	248	222	226	242	144	144		217	221		118	118		118	134	140	210	360	370	90	98		187	193	217	172	180
Egg	11	3791_3013_Trip11-28_D07_029.fsa	259	323		124	148	152	127	163		238	254		114	146	178	331	339	351	216	224	248	222	226	246	144	144		217	221		118	118		118	140	142	210	230	370	90	98	126	187	193	217	172	180
Egg	11	3791_3013_Trip11-29_E07_028.fsa	259	323		124	148	152	127	163		238	254		114	186		323	331	339	216	224	248	222	246		144	144		217	221		118	118		140	142		210	360	370	90	98	126	187	193	217	172	180
Egg	11	3791_3013_Trip11-30_F07_027.fsa	259	275		124	148	152	127	131	163	238	254	262	146	178		323	339		216	224	248	222	226	242	144	144		213	217		118	118		140	142		210	230		90	98	126	187	193	217	180	192
Egg	11	3791_3013_Trip11-31_G07_026.fsa	275	323		124	148	152	127	131	163	238	254		114	178		331	339	351	216	224	248	222	226	242	144	144		217	221		118	118		118	134	140	210	230	370	98	114	126	187	193	217	172	180
Egg	11	3791_3013_Trip11-32_H07_025.fsa	275	323		124	148	152	127	131	163	238	254		114	146	186	331	339	351	216	224	248	222	226	242	144	144		213	221		118	118		118	140	142	210	230	370	90	98	126	187	193	217	180	192
Egg	11	3791_3013_Trip11-33_A08_032.fsa	259	275	323	124	148	152	127	131	163	238	254		114	186		323	331	339	216	224	248	222	226	242	144	144		213	221		118	118		118	140	142	210	360	370	98	114	126	187	193	217	172	180
Egg	11	3791_3013_Trip11-34_B08_031.fsa	275	323		124	148	152	127	163		238	254		114	146	178	331	339	351	216	224	248	222	226	242	144	144		213	217		118	118		118	134	140	210	360	370	90	98	126	187	217		180	192
Egg	11	3791_3013_Trip11-35_C08_030.fsa	275	323		124	148	152	127	131	163	238	262		146	178		323	331	339	216	224	248	222	226	246	144	144		213	217		118	118		118	140	142	210	230	370	98	114	126	187	217		172	192
Egg	11	3791_3013_Trip11-36_D08_029.fsa	259	323		124	148	152	127	163		238	254	262	114	186		331	339	351	216	224	248	222	226	242	144	144		213	217		118	118		118	140	142	210	230	370	90	98	126	187	193	217	172	180
Egg	11	3791_3013_Trip11-37_E08_028.fsa	259	275		124	148	152	127	163		238	254		114	146	178	331	339	351	216	224	248	222	226	242	144	144		213	217		118	118		118	134	140	210	360	370	90	98	126	187	193	217	172	180
Egg	11	3791_3013_Trip11-38_F08_027.fsa	275	275		124	148	152	127	163		238	254		146	186		331	339	351	216	224	248	222	226	242	144	144		213	217	221	118	118		118	140	142	210	360	370	98	114	126	187	193	217	180	192
Egg	11	3791_3013_Trip11-39_G08_026.fsa	275	323		124	148	152	127	163		238	254		146	178		323	331	339	216	224	248	222	226	242	144	144		213	221		118	118		118	140	142	210	360	370	90	98	126	187	193	217	180	192
Egg	11	3791_3013_Trip11-40_H08_025.fsa	275	275		124	148	152	127	131	163	238	254	262	146	178		331	339	351	216	224	248	222	226	242	144	144		213	217		118	118		118	134	140	210	230	370	98	114	126	187	193	217	172	180
Egg	11	3791_3013_Trip11-41_A09_040.fsa	275	323		124	148	152	127	163		238	254		146	178		323	331	339	216	224	248	222	226	246	144	144		217	221		118	118		118	134	140	210	230	370	98	114	126	187	193	217	172	180
Egg	11	3791_3013_Trip11-42_B09_039.fsa	259	275	323	124	148	152	127	163		238	254	262	114	146	178	323	331	339	216	224	248	222	246		144	144		213	217		118	118		118	140	142	210	360	370	90	98	126	187	193	217	172	180
Egg	11	3791_3013_Trip11-43_C09_038.fsa	275	323		124	148	152	127	163		238	254		114	146	178	323	331	339	216	224	248	222	226	246	144	144		213	217	221	118	118		118	140	142	210	230	370	90	98	126	187	193	217	180	192
Egg	11	3791_3013_Trip11-44_D09_037.fsa	259	275		124	148	152	127	131	163	238	254	262	114	146	178	323	331	339	216	224	248	222	226	246	144	144		213	217		118	118		118	142		210	360		98	114	126	187	193	217	172	180
Egg	11	3791_3013_Trip11-45_E09_036.fsa	275	275		124	148	152	127	163		238	254		114	146	186	323	331	339	216	224	248	222	226	246	144	144		213	221		118	118		118	140	142	210	360	370	90	98	126	187	193	217	172	180
Egg	11	3791_3013_Trip11-46_F09_035.fsa	259	323		124	148	152	127	131	163	238	254	262	146	186		323	339		216	224	248	222	226	246	144	144		213	217		118	118		118	142		210	360	370	98	114	126	187	193	217	180	192
Egg	11	3791_3013_Trip11-47_G09_034.fsa																			216	224	248	222	226	242	144	144		217	221		118	118		118	140	142	210	230	370	90	98	126	187	193	217	172	180
Egg	11	3791_3013_Trip11-48_H09_033.fsa	259	275		124	148	152	127	127		238	254		114	146	186	331	339	351	216	224	248	222	226	246	144	144		217	221		118	118		118	134		210	230	370	90	98	126	187	193	217	180	192
Egg	12	3792_3013_Trip12-25_A10_040.fsa	323	323		124	148		127	163		238	254		114	174		331	339		216	224	249	226	234		140	144		221	233		118	118		118	140	146	260	370		98	126		187	193	195	180	188
Egg	12	3792_3013_Trip12-26_B10_039.fsa	323	323		124	152		127	163		238	254		114	174		331	339	343	216	224	249	222	226	238	140	144		217	233		118	118		118	140		210	260	370	90	98	126	187	193	195	180	188
Egg	12	3792_3013_Trip12-27_C10_038.fsa	323	323		124	148	152	127	163		238	254		114	146	174	331	339		216	224	249	222	226	234	140	144		213	221		118	118		118	146		210	260	370	98	126		187	189	193	180	188
Egg	12	3792_3013_Trip12-28_D10_037.fsa	275	323		124	148	152	127	143	163	238	254		146	166		331	339		216	224		222	226	234	140	144		217	233		118	118		118	140	146	210	260	370	90	98	126	187	193	195	180	192
Egg	12	3792_3013_Trip12-29_E10_036.fsa	275	323		124	152		127	163		238	250	254	146	174		331	339		216	224	249	222	226	238	140	144		213	217	221	118	118		140	146		210	260	370	90	98	126	187	189	193	180	192
Egg	12	3792_3013_Trip12-30_F10_035.fsa	275	323		124	148	152	127	143	163	238	254		146	166		331	339		216	224		222	226	238	140	144		217	221	233	118	118		118	140	146	210	260	370	90	98	126	187	189	193	180	188
Egg	12	3792_3013_Trip12-31_G10_034.fsa	275	323		124	148	152	127	163		238	250	254	114	146	174	331	339		216	224		222	234		140	144		213	217	221	118	118		118	140		210	260	370	98	126		187	193	195	180	192
Egg	12	3792_3013_Trip12-32_H10_033.fsa	323	323		124	148	152	127	143	163	238	254		114	174		331	339		216	224		222	226	238	140	144		217	233		118	118		118	140	146	210	260	370	90	98	126	187	193	195	180	192
Egg	12	3792_3013_Trip12-33_A11_048.fsa	275	323		124	152		127	163		238	250		146	174		331	339		216	224	249	222	226	234	140	144		221	233		118	118		118	140	146	210	260	370	98	126		187	189	193	180	192
Egg	12	3792_3013_Trip12-34_B11_047.fsa	275	323		124	148	152	127	163		238	254		114	146	174	331	339		216	224		222	226	238	140	144		213	221		118	118		118	140		210	260	370	98	126		187	189	193	180	188
Egg	12	3792_3013_Trip12-35_C11_046.fsa	275	323		124	152		127	143	163	238	254		114	174		331	339		216	224	249	222	226	238	140	144		213	221		118	118		118	140		210	260	370	98	126		187	189		180	192
Egg	12	3792_3013_Trip12-36_D11_045.fsa	275	323		124	152		127	143	163	238	250	254	114	146	174	331	339		216	224	249	222	226	238	140	144		221	233		118	118		118	140		210	260		98	126		187	195		180	188
Egg	12	3792_3013_Trip12-37_E11_044.fsa	275	323		124	148	152	127	163		238	250	254	114	146	174	331	339		216	224		222	226	234	140	144		213	221		118	118		140	140		210	260	370	98	126		189	193		180	192
Egg	12	3792_3013_Trip12-38_F11_043.fsa	275	323		124	148	152	127	163		238	250	254	146	166		331	339		216	224		222	226	238	140	144		213	221		118	118		118	140		210	260	370	98	126		187	193	195	180	192
Egg	12	3792_3013_Trip12-39_G11_042.fsa	275	323		124	148	152	127	143	163	238	254		146	174		331	339		216	224	249	222	226	234	140	144		217	233		118	118		118	140		260	370		98	126		187	193	195	180	188
Egg	12	3792_3013_Trip12-40_H11_041.fsa	275	323		124	148	152	127	143	163	238	250	254	114	166		331	339		216	224		222	226	238	140	144		217	233		118	118		118	140	146	210	260	370	98	126		187	189	193	180	188
Egg	12	3792_3013_Trip12-41_A12_048.fsa	323	323		124	152		127	163		238	250	254	114	146	174	331	339		216	224		222	226	238	140	144		213	217	221	118	118		118	140	146	210	260	370	90	98	126	187	189	193	180	192
Egg	12	3792_3013_Trip12-42_B12_047.fsa	275	323		124	148	152	127	163		238	254		114	174		331	339		216	224	249	222	226	234	140	144		221	233		118	118		118	140		210	260	370	90	98	126	193	195		180	192
Egg	12	3792_3013_Trip12-43_C12_046.fsa	323	323		124	148	152	127	143	163	238	254		114	146	174	331	339		216	224	249	222	226	234	140	144		213	217	221	118	118		118	140	146	260	370		90	98	126	187	193	195	180	192
Egg	12	3792_3013_Trip12-44_D12_045.fsa	323	323		124	148	152	127	163		238	238		146	174		331	339		216	224		222	226	234	140	144		217	233		118	118		118	140		210	260	370	98	126		187	193	195	180	192
Egg	12	3792_3013_Trip12-45_E12_044.fsa	275	323		124	148	152	127	143	163	238	238		146	166		331	331		216	224		222	226	234	140	144		213	217		118	118		118	140	146	210	260	370	90	98	126	187	195		180	188
Egg	12	3792_3013_Trip12-46_F12_043.fsa	275	323		124	148	152	127	163		238	250	254	114	166		331	339		216	224		222	226	238	140	144		213	221		118	118		118	140		210	260	370	90	98	126	187	189	193	180	192
Egg	12	3792_3013_Trip12-47_G12_042.fsa	323	323		148	152		127	143	163	250	254		146	166		331	339		216	224	249	222	226	234	140	144		221	233		118	118		118	140		210	260		90	98	126	187	189	193	188	192
Egg	12	3792_3013_Trip12-48_H12_041.fsa	323	323		124	152		127	163		238	254		114	146	166	331	339		216	224	249	222	226	234	140	144		221	233		118	118		118	146		210	260	370	90	98	126	187	189		180	192
Egg	13	3793_3014_Trip13-25_A01_008.fsa	267	275		124	152		127	135	143	238	246	250	154	202		331	335	339	244	244		230	238	246	144	144		217	233		118	118		136	146		240	260	280	90	94	118	187	197		176	188
Egg	13	3793_3014_Trip13-26_C01_006.fsa	275	323		124	152		127	135	143	246	250	258	154	202		331	335	339	224	244		230	238	246	140	144		203	233		118	118		136	146		240	260	280	90	94		187	197		176	188
Egg	13	3793_3014_Trip13-27_D01_005.fsa	267	275		136	152		135	143	159	246	250	258	150	154	178	295	331	335	224	244		218	238	246	140	144		217	233		116	118		146	146		250	260	280	90	94		187	197		176	188
Egg	13	3793_3014_Trip13-28_E01_004.fsa	275	323		136	152		127	135	143	246	250	258	154	178	202	331	339		224	244		230	238	246	144	144		217	233		116	118		136	146		250	260	280	90	94	118	187	197		176	188
Egg	13	3793_3014_Trip13-29_F01_003.fsa	267	275		136	152		135	143	159	238	246	250	154	202		331	335	339	244	244		230	238	246	140	144		217	233		118	118		136	146		250	260	280	90	94		187	197		176	188
Egg	13	3793_3014_Trip13-30_G01_002.fsa	267	275		124	152		135	143	159	238	246	250	150	154	178	295	331	335	224	244		218	238	246	140	144		203	217	233	116	118		136	146		240	260	280	90	94		187	197		176	188
Egg	13	3793_3014_Trip13-31_H01_001.fsa	267	275		136	152		135	143	159	238	246	250	154	178	202	295	331	335	224	244		218	238	246	144	144		217	233		118	118		136	146		250	260	280	90	94		187	197		176	188
Egg	13	3793_3014_Trip13-32_A02_008.fsa	267	275		124	152		135	143	159	246	250	258	150	154	178	295	331	335	244	244		218	238	246	140	144		203	233		118	118		136	146		240	260	280	90	94		187	197		176	188
Egg	13	3793_3014_Trip13-33_B02_007.fsa	275	323		136	152		135	143	159	238	246	250	178	202		295	331	335	244	244		218	238	246	144	144		203	233		118	118		136	146		250	280		90	94		187	197		176	188
Egg	13	3793_3014_Trip13-34_C02_006.fsa	275	323		136	152		127	135	143	246	250	258	150	154	178	295	331	335	224	244		218	238	246	140	144		203	233		118	118		136	146		250	260	280	90	94	118	187	197		176	188
Egg	13	3793_3014_Trip13-35_D02_005.fsa	275	323		136	152		135	143	159	246	250	258	150	154		335	339		244	244		230	238	246	144	144		203	233		118	118		136	146		250	260	280	90	94	118	197	197		176	188
Egg	13	3793_3014_Trip13-36_E02_004.fsa	275	323		136	152		127	135	143	238	246	250	154	202		295	331	335	244	244		218	238	246	144	144		217	233		118	118		136	146		250	260	280	90	94		187	197		176	188
Egg	13	3793_3014_Trip13-37_F02_003.fsa	275	323		136	152		127	135	143	246	250	258	178	202		295	331	335	224	244		218	238	246	140	144		217	233		116	118		136	146		250	260	280	90	94		197	197		176	188
Egg	13	3793_3014_Trip13-38_G02_002.fsa	275	323		136	152		127	135	143	246	250	258	150	178		335	339		224	244		230	238	246	144	144		203	233		116	118		136	146		250	260	280	90	94	118	187	197		176	188
Egg	13	3793_3014_Trip13-39_H02_001.fsa	267	275		124	152		135	143	159	238	246	250	150	178		295	331	335	224	244		218	238	246	144	144		203	217	233	116	118		136	146		240	260	280	90	94		187	197		176	188
Egg	13	3793_3014_Trip13-40_A03_016.fsa	267	275		136	152		127	135	143	246	250	258	150	154	178	331	335	339	244	244		230	238	246	140	144		217	233		116	118		136	146		250	260	280	90	94	118	187	197		176	188
Egg	13	3793_3014_Trip13-41_B03_015.fsa	267	275		124	152		127	135	143	238	246	250	150	154		295	331	335	244	244		218	238	246	144	144		203	233		118	118		136	136		240	260	280	90	94		187	197		176	188
Egg	13	3793_3014_Trip13-42_C03_014.fsa	267	275		124	152		127	135	143	238	246	250	154	178	202	295	331	335	224	244		218	238	246	144	144		203	233		118	118		136	146		240	260	280	90	94	118	187	197		176	188
Egg	13	3793_3014_Trip13-43_D03_013.fsa	275	323		136	152		135	143	159	246	250	258	150	154	178	331	335	339	244	244		230	238	246	140	144		217	233		116	118		136	146		250	260	280	90	94	118	187	197		176	188
Egg	13	3793_3014_Trip13-44_E03_012.fsa	267	275		136	152		127	135	143	238	246	250	178	202		295	331	335	224	244		218	238	246	140	144		203	217	233	116	118		136	146		250	260	280	90	94	118	187	197		176	188
Egg	13	3793_3014_Trip13-45_F03_011.fsa	275	323		124	152		127	135	143	246	250	258	154	202		295	331	335	244	244		218	238	246	140	144		203	233		116	118		136	146		240	260	280	90	94	118	187	197		176	188
Egg	13	3793_3014_Trip13-46_G03_010.fsa	275	323		136	152		135	143	159	238	246	250	150	154	178	331	339		224	244		230	238	246	144	144		203	233		118	118		146	146		250	260	280	90	94	118	187	197		176	188
Egg	13	3793_3014_Trip13-47_H03_009.fsa	267	275		124	152		127	135	143	238	246	250	150	178		295	331	335	244	244		218	238	246	140	144		217	233		118	118		136	146		240	260	280	90	94	118	187	197		176	188
Egg	14	3794_3014_Trip14-25_A04_016.fsa	275	275		124	152		135	143	187	242	246	250	154	170	178	319	331	335	224	244		234	238	246	144	144		203	233		118	118		134	136	146	260	280		90	94	110	187	193		176	188
Egg	14	3794_3014_Trip14-26_B04_015.fsa	275	275		124	152		127	135	143	246	250		154	178	190	319	331	335	224	244		234	238	246	144	144		217	233		118	118		136	164		260	280		90	94	98	187	193		176	188
Egg	14	3794_3014_Trip14-27_C04_014.fsa	275	275		124	152		127	135	143	246	250		154	170		331	335		224	244		222	238	246	144	144		213	217		118	118		136	146	164	230	260	280	90	94	98	187	197		176	188
Egg	14	3794_3014_Trip14-28_D04_013.fsa	275	275		124	152		127	135	143	242	246	250	154	170	178	331	335		224	244		222	238	246	144	144		203	233		118	118		134	136	146	230	260	280	90	94	98	187	193	197	176	188
Egg	14	3794_3014_Trip14-29_E04_012.fsa	275	275		124	152		135	143	187	246	250		170	178		331	335		224	244		234	238	246	144	144		203	213	217	118	118		136	164		260	280		90	94	110	187	197		176	188
Egg	14	3794_3014_Trip14-30_F04_011.fsa	275	275		124	152		127	143		246	250		154	170	178	319	331	335	224	244		234	238	246	144	144		213	217		118	118		136	146	164	230	260	280	90	94	110	187	193	197	176	188
Egg	14	3794_3014_Trip14-31_G04_010.fsa	275	275		124	152		127	135	143	242	246	250	154	190		319	331	335	224	244		234	238	246	144	144		203	213		118	118		134	136	146	260	280		90	94	98	187	197		176	188
Egg	14	3794_3014_Trip14-32_H04_009.fsa	275	275		124	152		135	143	187	242	246	250	154	170		331	335		224	244		234	238	246	144	144		203	217	233	118	118		136	146	164	260	280		90	94	98	187	197		176	188
Egg	14	3794_3014_Trip14-33_A05_024.fsa	275	275		124	152		127	135	143	246	250		154	190		331	335		224	244		222	238	246	144	144		203	213		118	118		134	136		260	280		90	94	98	187	197		176	188
Egg	14	3794_3014_Trip14-34_B05_023.fsa	275	275		124	152		135	143	187	242	246	250	154	178	190	331	331		224	244		222	238	246	144	144		213	217		118	118		146	164		230	260	280	90	94	98	187	187		176	188
Egg	14	3794_3014_Trip14-35_C05_022.fsa	275	275		124	152		135	143	187	246	250		154	178	190	331	335		224	244		222	238	246	144	144		203	233		118	118		134	136		260	280		90	94	110	187	197		176	188
Egg	14	3794_3014_Trip14-36_D05_021.fsa	275	275		124	152		127	135	143	246	250		154	190		331	331		224	244		222	238	246	144	144		203	233		118	118		136	164		230	260	280	90	94	110	187	193	197	176	188
Egg	14	3794_3014_Trip14-37_E05_020.fsa	275	275		124	152		135	143	187	246	250		154	178	190	331	335		224	244		234	238	246	144	144		203	233		118	118		136	146	164	260	280		90	94	98	187	193	197	176	188
Egg	14	3794_3014_Trip14-38_F05_019.fsa	275	275		124	152		127	135	143	246	250		178	190		331	335		224	244		234	238	246	144	144		217	233		118	118		136	146	164	260	280		90	94	98	187	197		176	188
Egg	14	3794_3014_Trip14-39_G05_018.fsa	275	275		124	152		127	135	143	246	250		154	170		319	331		224	244		234	238	246	144	144		203	213	217	118	118		136	146	164	230	260	280	90	94	98	187	193	197	176	188
Egg	14	3794_3014_Trip14-40_H05_017.fsa	275	275		124	152		127	135	143	242	246	250	154	170	178	319	331	335	224	244		234	238	246	144	144		203	213	217	118	118		136	146	164	230	260	280	90	94	110	187	193	197	176	188
Egg	14	3794_3014_Trip14-41_A06_024.fsa	275	275		124	152		127	135	143	242	246	250	154	170	178	331	335		224	244		222	238	246	144	144		203	213	217	118	118		136	146	164	230	260	280	90	94	98	187	187		176	188
Egg	14	3794_3014_Trip14-42_B06_023.fsa	275	275		124	152		135	143	187	246	250		154	158	190	331	335		224	244		234	238	246	144	144		217	233		118	118		134	136		230	260	280	90	94	110	187	193	197	176	188
Egg	14	3794_3014_Trip14-43_C06_022.fsa	275	275		124	152		135	143	187	246	250		154	170	178	319	331		224	244		234	238	246	144	144		203	233		118	118		134	136	146	230	260	280	90	94	98	187	193	197	176	188
Egg	14	3794_3014_Trip14-44_D06_021.fsa	275	275		124	152		135	143	187	246	250		154	178	190	331	335		224	244		222	238		144	144		217	233		118	118		134	136	146	260	280		90	94	110	187	193	197	176	188
Egg	14	3794_3014_Trip14-45_E06_020.fsa	275	275		124	152		135	143	187	242	246		154	190		319	331	335	224	244		222	238	246	144	144		203	217	233	118	118		146	164		260	280		90	94	110	187	197		176	188
Egg	14	3794_3014_Trip14-46_F06_019.fsa	275	275		124	152		127	135	143	242	246	250	154	170	178	331	335		224	244		222	238		144	144		217	233		118	118		134	136	146	260	280		90	94	98	187	197		176	188
Egg	14	3794_3014_Trip14-47_G06_018.fsa	275	275		124	152		127	135	143	246	250		154	178	190	331	335		224	244		234	238	246	144	144		203	213	217	118	118		136	146	164	260	280		90	94	98	187	193	197	176	188
Egg	14	3794_3014_Trip14-48_H06_017.fsa	275	275		124	152		135	143	187	242	246	250	154	190		319	331	335	224	244		222	238	246	144	144		217	233		118	118		136	146	164	230	260	280	90	94	110	187	197		176	188
Egg	15	3795_3014_Trip15-25_A07_032.fsa	267	323		124	156		127	143	163	238	262		198	202		295	343	347	224	244	249	218	226	230	144	144		221	233		116	118		136	140	164	230	240	290	90	118		187	195		176	188
Egg	15	3795_3014_Trip15-26_B07_031.fsa	267	323		124	156		143	159	163	238	258	262	186	202		295	343	347	224	249		218	226	230	144	144		221	233		116	118		140	146	164	230	240	290	90	90		187	195		188	256
Egg	15	3795_3014_Trip15-27_C07_030.fsa	267	323		124	136	156	127	143	163	238	258	262	186	198	202	339	343	347	224	249		226	230		144	144		221	233		116	118		140	146	164	230	250	290	90	118		187	195		176	188
Egg	15	3795_3014_Trip15-28_D07_029.fsa	275	323		124	136	156	127	143	163	258	262		150	198		339	343	347	224	244	249	226	230		140	144		221	233		116	118		136	140		230	250	290	90	90		187	195		188	256
Egg	15	3795_3014_Trip15-29_E07_028.fsa	275	323		124	156		127	143	163	238	262		186	202		295	343	347	224	244	249	218	226	230	144	144		221	233		118	118		146	162	164	230	240	290	90	118		195	197		176	188
Egg	15	3795_3014_Trip15-30_F07_027.fsa	267	275		124	136		127	143	163	238	238		198	202		339	343	347	224	249		226	230		140	140		221	233		118	118		140	146	164	250	290		90	118		195	197		176	188
Egg	15	3795_3014_Trip15-31_G07_026.fsa	267	275		124	136	156	143	159	163	238	262		198	202		295	343	347	224	244	249	218	226	230	140	144		221	233		116	118		136	140	164	230	250	290	90	118		195	197		176	188
Egg	15	3795_3014_Trip15-32_H07_025.fsa	275	323		124	136	156	127	143	163	238	258	262	150	198		339	343	347	224	244	249	230	230		144	144		221	233		116	118		140	146	164	230	250	290	90	118		187	195		176	256
Egg	15	3795_3014_Trip15-33_A08_032.fsa	267	275	323	124	136		143	159	163	238	258	262	150	186		295	343	347	224	249		218	226	230	144	144		221	233		118	118		136	140	164	250	290		90	118		195	197		188	256
Egg	15	3795_3014_Trip15-34_B08_031.fsa	267	275		124	136	156	143	159	163	238	262		198	202		339	343	347	224	244	249	226	230		144	144		221	233		118	118		136	140	164	230	250	290	90	90		195	197		188	256
Egg	15	3795_3014_Trip15-35_C08_030.fsa	275	323		124	136	156	127	143	163	238	262		186	198	202	339	343	347	224	244	249	226	230		140	144		221	233		118	118		146	164		230	250	290	90	118		195	197		188	256
Egg	15	3795_3014_Trip15-36_D08_029.fsa	275	323		124	156		143	159	163	238	262		186	202		295	343	347	224	249		218	226	230	140	144		221	233		118	118		136	140	164	230	240	290	90	118		187	195		176	188
Egg	15	3795_3014_Trip15-37_E08_028.fsa	275	323		124	136	156	143	159	163	238	258	262	150	198		339	343	347	224	249		226	230		140	140		221	233		118	118		140	146	164	230	250	290	90	90		195	197		188	256
Egg	15	3795_3014_Trip15-38_F08_027.fsa	267	323		124	136	156	143	159	163	238	262		198	202		339	343		224	249		226	230		140	144		221	233		116	118		140	146	164	230	250	290	90	90		187	195		176	188
Egg	15	3795_3014_Trip15-39_G08_026.fsa	323	323		124	136		143	159	163	258	262		150	198		295	343	347	224	249		218	226	230	140	140		221	233		118	118		140	146	164	250	290		90	118		195	197		176	188
Egg	15	3795_3014_Trip15-40_H08_025.fsa	323	323		124	136	156	127	143		238	262		186	198	202	339	343	347	224	244	249	226	230		140	144		221	233		118	118		140	146	164	250	290		90	90		195	197		176	188
Egg	15	3795_3014_Trip15-41_A09_040.fsa	275	323		124	156		127	143	163	238	258	262	150	186	198	339	343	347	224	244	249	226	230		140	140		221	233		118	118		140	146	164	230	240	290	90	118		187	195		176	188
Egg	15	3795_3014_Trip15-42_B09_039.fsa	267	323		124	156		143	159	163	238	262		198	202		299	343	347	224	249		218	226	230	140	144		221	233		118	118		136	140	164	230	240	290	90	118		187	195		188	256
Egg	15	3795_3014_Trip15-43_C09_038.fsa	267	275		124	156		127	143	163	238	258	262	150	186	198	339	343	347	224	244	249	226	230		140	140		221	233		118	118		140	146	164	230	240	290	90	118		187	195		176	188
Egg	15	3795_3014_Trip15-44_D09_037.fsa	275	323		124	156		143	159	163	238	262		186	198	202	295	343	347	224	249		218	226	230	140	144		221	233		116	118		136	164		230	240	290	90	90		195	197		188	256
Egg	15	3795_3014_Trip15-45_E09_036.fsa	267	323		124	156		143	159	163	238	258		186	198	202	295	343	347	224	244	249	218	226	230	144	144		221	233		116	118		136	164		230	240	290	90	90		195	197		176	188
Egg	15	3795_3014_Trip15-46_F09_035.fsa	275	323		124	136	156	127	143	163	238	262		186	202		295	343	347	224	244	249	218	226	230	144	144		221	233		118	118		136	140	164	230	250	290	90	118		187	195		176	188
Egg	15	3795_3014_Trip15-47_G09_034.fsa	275	323		124	136	156	143	159	163	238	258	262	150	198		339	343	347	224	244	249	226	230		140	140		221	233		118	118		140	146	164	230	250	290	90	90		187	195		176	188
Egg	16	3796_3014_Trip16-25_A10_040.fsa	275	323		124	124		127	143		238	250	262	170	186	198	319	343	347	224	249		226	230	234	144	144		213	221		118	118		134	140	164	230	290		90	98		187	195		188	192
Egg	16	3796_3014_Trip16-26_B10_039.fsa	275	323		124	156		127	143		238	250	262	170	198		319	343	347	224	249		222	226	230	140	144		213	221		118	118		134	140	164	260	290		90	98		193	195		188	192
Egg	16	3796_3014_Trip16-27_C10_038.fsa	275	275		124	156		143	163	187	238	250	262	170	186		319	343	347	224	249		226	230	234	144	144		213	221		118	118		140	164		230	290		90	110		193	195		188	192
Egg	16	3796_3014_Trip16-28_D10_037.fsa	275	323		124	156		127	143	163	238	250	262	186	190		327	343	347	224	249		226	230	234	140	144		213	221		118	118		140	164		230	290		90	110		187	195		188	192
Egg	16	3796_3014_Trip16-29_E10_036.fsa	275	275		124	156		143	163	187	238	242	262	170	186		319	343	347	224	249		226	230	234	140	144		213	221		118	118		140	164		230	260	290	90	110		187	195		192	256
Egg	16	3796_3014_Trip16-30_F10_035.fsa	275	323		124	156		127	143	163	238	250	262	190	198		331	343	347	224	249		226	230	234	140	144		221	233		118	118		140	164		230	260	290	90	98		187	195		188	192
Egg	16	3796_3014_Trip16-31_G10_034.fsa	275	323		124	156		127	143	163	250	262		186	190	198	319	343	347	224	249		222	226	230	140	144		213	221		118	118		134	140	164	230	260	290	90	110		193	195		188	192
Egg	16	3796_3014_Trip16-32_H10_033.fsa	275	323		124	156		143	163	187	238	250	262	186	190	198	319	343	347	224	249		222	226	230	140	144		221	233		118	118		134	140	164	230	260	290	90	98		193	195		188	192
Egg	16	3796_3014_Trip16-33_A11_048.fsa	275	275		124	156		127	143	163	238	250	262	170	186		319	343	347	224	249		226	230	234	144	144		213	221		118	118		164	164		230	260	290	90	98		187	195		188	192
Egg	16	3796_3014_Trip16-34_B11_047.fsa	275	323		124	156		143	163	187	238	242	262	170	186		327	343	347	224	249		226	230	234	144	144		221	233		118	118		134	140		230	290		90	110		187	195		188	192
Egg	16	3796_3014_Trip16-35_C11_046.fsa	275	323		124	156		127	143	163	238	250	262	186	190	198	331	343	347	224	249		226	230	234	144	144		213	221		118	118		134	140		230	260	290	90	98		187	195		188	192
Egg	16	3796_3014_Trip16-36_D11_045.fsa	275	323		124	156		127	143	163	238	242	262	170	186	198	319	343	347	224	249		222	226	230	144	144		221	233		118	118		164	164		230	260	290	90	98		187	195		188	192
Egg	16	3796_3014_Trip16-37_E11_044.fsa	275	323		124	156		127	143	163	238	242	262	170	186	198	331	343	347	224	249		222	226	230	140	144		213	221		118	118		140	164		230	290		90	98		187	195		188	192
Egg	16	3796_3014_Trip16-38_F11_043.fsa	275	323		124	156		143	163	187	238	250		170	186	198	327	343	347	224	249		226	230	234	144	144		213	221		118	118		164	164		230	260	290	90	110		193	195		188	192
Egg	16	3796_3014_Trip16-39_G11_042.fsa	275	323		124	156		143	163	187	238	250	262	170	198		331	343	347	224	249		226	230	234	140	144		213	221		118	118		134	140	164	230	260	290	90	98		187	195		188	192
Egg	16	3796_3014_Trip16-40_H11_041.fsa	275	323		124	156		163	187		238	242		186	190		331	343	347	224	249		222	226	230	144	144		221	233		118	118		140	164		230	290		90	110		187	195		188	192
Egg	16	3796_3014_Trip16-41_A12_048.fsa	275	275		124	156		127	143		238	242	262	190	198		319	343	347	224	249		222	226	230	140	144		213	221		118	118		134	140	164	230	290		90	98		193	195		188	192
Egg	16	3796_3014_Trip16-42_B12_047.fsa	275	275		124	156		143	163	187	242	262		170	186	190	327	347		224	249		222	226	230	144	144		221	233		118	118		134	140	164	230	260	290	90	110		187	195		188	192
Egg	16	3796_3014_Trip16-43_C12_046.fsa	275	323		124	156		127	143	163	238	242	262	186	190	198	319	343	347	224	249		230	234		140	144		221	233		118	118		134	140	164	230	260	290	90	110		193	195		188	192
Egg	16	3796_3014_Trip16-44_D12_045.fsa	275	323		124	156		127	143	163	238	242	262	170	198		319	343	347	224	249		226	230	234	140	144		221	233		118	118		164	164		230	260	290	90	98		187	195		188	192
Egg	16	3796_3014_Trip16-45_E12_044.fsa	275	323		124	156		143	163	187	238	250	262	186	190	198	319	343	347	224	249		222	226	230	144	144		213	221		118	118		140	164		230	230		90	98		193	195		188	192
Egg	16	3796_3014_Trip16-46_F12_043.fsa	275	323		124	156		127	143	163	238	242	262	190	198		331	343	347	224	249		226	230	234	140	144		221	233		118	118		140	164		230	260	290	90	98		187	195		188	192
Egg	16	3796_3014_Trip16-47_G12_042.fsa	275	323		124	156		143	163	187	238	242		186	190		319	343	347	224	249		222	230		144	144		221	233		118	118		134	140	164	230	260	290	90	110		193	195		188	192
Egg	16	3796_3014_Trip16-48_H12_041.fsa	275	323		124	156		143	163	187	242	262		186	190		331	343	347	224	249		222	226	230	140	144		221	233		118	118		140	164		230	290		90	110		187	195		188	192
Egg	17	3797_3016_Trip17-25_A01_008.fsa	275	315		124	132	152	131	143		238	250	258	174	186		347	355		224	236		202	234		140	144		229	233		118	120		142	146		210	260		86	90	102	187	191		168	184
Egg	17	3797_3016_Trip17-26_B01_007.fsa	275	335		124	148	152	131	143		250	250		142	186		347	355		224	236		202	234		140	144		221	229		118	120		142	146	164	260	260		90	102		187	191		184	188
Egg	17	3797_3016_Trip17-27_D01_005.fsa	307	315		124	132	152	131	143		238	250	258	142	186		347	355		224	236		202	234		140	144		217	221		118	120		142	146	164	210	260		90	102		181	187		184	188
Egg	17	3797_3016_Trip17-28_E01_004.fsa	307	315	335	124	132	152	131	143	147	250	258		142	174	186	347	355		224	236		202	234		140	144		217	221		118	120		142	146		210	260		86	90	102	181	187		168	184
Egg	17	3797_3016_Trip17-29_F01_003.fsa	307	335		124	148	152	131	143		250	258		174	186		355	359		224	236		202	234		140	140		217	221		118	120		142	164		260	260		90	102		187	191		184	188
Egg	17	3797_3016_Trip17-30_G01_002.fsa	275	335		124	132	152	143	143		250	250		142	174		355	355		224	236		202	234		140	144		217	233		118	120		142	146	164	210	260		90	102		187	191		184	188
Egg	17	3797_3016_Trip17-31_H01_001.fsa	307	335		124	132	152	131	143	147	238	250	258	174	186		355	355		224	236		202	234		140	144		217	221	233	118	120		142	164		210	260		90	102		181	187		168	184
Egg	17	3797_3016_Trip17-32_A02_008.fsa	307	335		124	148	152	131	143	147	250	258		142	186		347	355		224	236		222	234		140	140		221	229		118	120		142	164		260	260		86	90	102	181	187		184	188
Egg	17	3797_3016_Trip17-33_B02_007.fsa	275	335		124	132	152	131	143	147	250	258		142	186		355	355		224	236		202	234		140	144		221	229		118	120		142	146	164	210	260		86	90	102	187	191		184	188
Egg	17	3797_3016_Trip17-34_C02_006.fsa	307	315		124	132	152	131	143		238	250	258	142	186		355	355		224	236		202	234		140	140		221	229	233	118	120		142	164		210	260		90	102		181	187		168	184
Egg	17	3797_3016_Trip17-35_D02_005.fsa	275	335		124	132	152	131	143		250	258		174	186		347	355		224	236		222	234		140	140		217	233		118	120		142	146		210	260		90	102		187	191		168	184
Egg	17	3797_3016_Trip17-36_E02_004.fsa	307	315		124	148	152	131	143	147	250	258		174	190		347	355		224	236		222	234		140	140		217	221		118	120		142	146	164	260	260		90	102		181	187		184	188
Egg	17	3797_3016_Trip17-37_F02_003.fsa	307	335		124	132	152	131	143	147	250	250		142	174		347	355		224	236		202	234		140	140		217	233		118	120		142	146	164	210	260		86	90	102	181	187		184	188
Egg	17	3797_3016_Trip17-38_G02_002.fsa	275	335		124	132	152	131	143	147	250	258		142	174		347	355		224	236		222	234		140	140		229	233		118	120		142	146		210	260		86	90	102	187	191		168	184
Egg	17	3797_3016_Trip17-39_H02_001.fsa	307	335		124	132	152	131	143		238	250	258	174	186		355	355		224	236		222	234		140	144		217	221		118	120		142	146	164	210	260		86	90	102	187	191		184	188
Egg	17	3797_3016_Trip17-40_A03_016.fsa	307	315		124	148	152	131	143	147	250	258		186	186		347	355		224	236		202	234		140	144		217	221		118	120		142	146	164	260	260		86	90	102	187	191		168	184
Egg	17	3797_3016_Trip17-41_B03_015.fsa	307	315		124	132	152	131	143		250	258		142	186		347	355		224	236		222	234		140	140		229	233		118	120		142	164		210	260		90	102		181	187		168	188
Egg	17	3797_3016_Trip17-42_C03_014.fsa	275	335		124	132	152	131	143		250	258		142	186		347	355		224	236		202	234		140	140		217	221		118	120		142	146	164	210	260		90	102		187	191		168	184
Egg	17	3797_3016_Trip17-43_D03_013.fsa	275	335		124	148	152	131	143	147	250	258		142	174		355	355		224	236		222	234		140	144		229	233		118	120		142	146		260	260		90	102		187	191		168	184
Egg	17	3797_3016_Trip17-44_E03_012.fsa	307	335		124	148	152	131	143	147	238	250		142	174	186	347	355		224	236		222	234		140	144		217	233		118	120		142	164		260	260		90	102		181	187		168	184
Egg	17	3797_3016_Trip17-45_F03_011.fsa	275	335		124	132	152	131	143		250	258		142	186		347	355		224	236		202	234		140	144		229	233		118	120		142	164		210	260		86	90	102	187	191		184	192
Egg	17	3797_3016_Trip17-46_G03_010.fsa	311	315	335	124	148	152	131	143		250	258		142	186		355	355		224	236		202	234		140	144		229	233		118	120		142	164		260	260		90	102		181	187		168	184
Egg	17	3797_3016_Trip17-47_H03_009.fsa	307	315	335	124	148	152	131	143		250	258		186	186		347	355		224	236		222	234		140	140		221	229		118	120		142	164		260	260		90	102		187	191		184	188
Egg	18	3798_3016_Trip18-25_A04_016.fsa	307	315		124	152		127	131	143	250	258		142	166		331	355		224	236		226	234		140	144		203	233		118	120		138	146		260	260		90	102		187	191		184	188
Egg	18	3798_3016_Trip18-26_B04_015.fsa	283	315		124	152		127	131	143	250	262		166	186		331	355		224	236		234	234		140	144		203	221		112	120		146	146		210	260		90	94	102	187	195		184	188
Egg	18	3798_3016_Trip18-27_C04_014.fsa	283	335		124	152		131	143	179	250	258		166	186		339	355		224	236		226	234		140	140		217	233		112	120		146	164		210	260		90	94	102	187	191		180	184
Egg	18	3798_3016_Trip18-28_D04_013.fsa	307	315		124	152		131	143	179	250	258		142	166	186	331	355		224	236		234	234		140	140		203	221		112	120		138	146	164	210	260		90	102		187	195		180	184
Egg	18	3798_3016_Trip18-29_E04_012.fsa	307	335		124	152		127	131	143	250	262		142	166		331	355		224	236		234	234		140	144		217	233		112	120		138	146	164	260	260		90	94	102	187	195		184	188
Egg	18	3798_3016_Trip18-30_F04_011.fsa	283	315		124	152		127	131	143	250	258		142	166	186	331	355		224	236		226	234		140	140		217	221		118	120		146	146		210	260		90	94	102	187	195		184	188
Egg	18	3798_3016_Trip18-31_G04_010.fsa	307	315		124	152		131	143	179	250	258	262	166	186		339	355		224	236		234	234		140	144		203	221		112	120		146	164		210	260		90	102		187	195		184	188
Egg	18	3798_3016_Trip18-32_H04_009.fsa	283	315	335	124	152		127	131	143	250	258	262	166	186		339	355		224	236		226	234		140	144		217	221	233	118	120		138	164		260	260		90	94	102	187	195		184	188
Egg	18	3798_3016_Trip18-33_A05_024.fsa	307	315		124	152		127	131	143	250	258	262	166	186		339	355		224	236		226	234		140	140		217	221		112	120		146	164		210	260		90	102		187	195		180	184
Egg	18	3798_3016_Trip18-34_B05_023.fsa	307	315	335	124	152		131	143	179	250	258		142	166		331	355		224	236		234	234		140	144		217	233		118	120		138	146		210	260		90	102		187	191		184	188
Egg	18	3798_3016_Trip18-35_C05_022.fsa	307	335		124	152		127	131	143	250	258		166	186		331	355		224	236		234	234		140	144		203	233		118	120		146	164		260	260		90	102		187	191		184	188
Egg	18	3798_3016_Trip18-36_D05_021.fsa	283	315	335	124	152		127	131	143	250	258	262	166	186		331	355		224	236		226	234		140	144		217	233		112	120		146	164		260	260		90	94	102	187	195		184	188
Egg	18	3798_3016_Trip18-37_E05_020.fsa	307	315		124	152		131	143	179	250	262		142	166		331	355		224	236		234	234		140	144		217	233		118	120		146	164		260	260		90	102		187	191		180	184
Egg	18	3798_3016_Trip18-38_F05_019.fsa	307	315		124	152		127	131	143	250	258	262	166	186		339	355		224	236		234	234		140	140		203	221		112	120		138	146		260	260		90	94	102	187	191		184	188
Egg	18	3798_3016_Trip18-39_G05_018.fsa	307	315	335	124	152		131	179		250	258	262	142	166		339	355		224	236		226	234		140	140		203	233		118	120		146	164		260	260		90	102		187	195		180	188
Egg	18	3798_3016_Trip18-40_H05_017.fsa	283	315		124	152		131	143	179	250	258		166	186		339	355		224	236		226	234		140	144		203	233		112	120		146	164		260	260		90	102		187	195		184	188
Egg	18	3798_3016_Trip18-41_A06_024.fsa	283	335		124	152		131	143	179	250	258		166	186		339	355		224	236		226	234		140	140		203	233		118	120		146	146		210	260		90	94	102	187	191		184	188
Egg	18	3798_3016_Trip18-42_B06_023.fsa	283	315		124	152		131	143	179	258	262		142	166		339	355		224	236		226	234		140	144		203	221		112	120		138	146		260	260		90	102		187	191		184	188
Egg	18	3798_3016_Trip18-43_C06_022.fsa	283	315		152	152		131	143	179	250	258	262	142	166		331	355		224	236		234	234		140	144		203	233		112	120		138	146		210	260		90	94	102	187	195		184	188
Egg	18	3798_3016_Trip18-44_D06_021.fsa	283	315		124	152		127	131	143	250	258		142	166		331	355		224	236		226	234		140	144		203	233		112	120		146	146		210	260		90	102		187	191		184	188
Egg	18	3798_3016_Trip18-45_E06_020.fsa	307	335		124	152		127	131	143	250	258		166	186		331	355		224	236		234	234		140	144		203	233		112	120		138	146	164	260	260		90	94	102	187	191		184	200
Egg	18	3798_3016_Trip18-46_F06_019.fsa	307	315		124	152		131	143	179	250	258	262	166	186		339	355		224	236		226	234		140	140		217	233		112	120		138	146		260	260		90	102		187	195		184	188
Egg	18	3798_3016_Trip18-47_G06_018.fsa	307	315	335	124	152		131	143	179	250	258		142	166		331	355		224	236		234	234		140	144		203	221		112	120		138	164		210	260		90	102		187	191		184	188
Egg	18	3798_3016_Trip18-48_H06_017.fsa	283	335		124	152		131	143	179	250	258	262	142	166		339	355		224	236		226	234		140	144		203	233		118	120		138	146	164	210	260		90	94	102	187	195		180	184
Egg	19	3799_3016_Trip19-25_A07_032.fsa	307	315		128	132		143	147		238	262		166	174		331	355		224	224		202	230	234	140	140		217	229		112	118		118	140	142	210	260	370	86	90	102	189	191	195	168	180
Egg	19	3799_3016_Trip19-26_B07_031.fsa	275	315		128	132	148	143	147		238	262		174	174		331	355		224	224		202	230	234	140	140		217	229		118	118		118	142		260	370		90	102		181	195		168	180
Egg	19	3799_3016_Trip19-27_C07_030.fsa	299	307		128	132		143	147		238	250	262	166	174	186	331	347		224	224		222	230	234	140	144		217	229		112	118		118	140	142	210	260	370	90	102		191	195		180	192
Egg	19	3799_3016_Trip19-28_D07_029.fsa	275	299		128	132		143	147		238	238		166	174		331	355		224	224		222	230		140	140		217	229		112	118		118	140	142	210	260	370	86	90	102	181	189		168	180
Egg	19	3799_3016_Trip19-29_E07_028.fsa	275	315		128	132		143	147		238	238		166	174	186	331	355		224	224		202	230	234	140	144		217	217		112	118		118	140	142	210	260	370	86	90	102	181	189	195	168	180
Egg	19	3799_3016_Trip19-30_F07_027.fsa	275	315		128	132	148	143	143		250	262		166	174	174	331	347		224	224		222	230	234	140	140		217	229		112	118		118	140	142	260	260		86	90	102	181	189	195	180	192
Egg	19	3799_3016_Trip19-31_G07_026.fsa	307	315		128	132	148	143	147		238	262		166	186		331	355		224	224		222	230	234	140	144		217	229		112	118		118	142		260	370		86	90	102	189	191	195	180	192
Egg	19	3799_3016_Trip19-32_H07_025.fsa	275	315		128	132		143	147		238	250	262	174	186		331	355		224	224		222	230	234	140	144		229	229		112	118		118	142		210	260	370	86	90	102	189	191		180	192
Egg	19	3799_3016_Trip19-33_A08_032.fsa	299	307		128	132		143	147		238	238		166	186		331	347		224	224		222	230	234	140	144		217	229		112	118		118	142		210	260	370	86	90	102	181	189	195	168	180
Egg	19	3799_3016_Trip19-34_B08_031.fsa	275	299	315	128	132	148	143	147		250	262		166	174	174	331	355		224	224		202	230	234	140	140		217	229		112	118		140	142		260	370		86	90	102	181	189	195	180	192
Egg	19	3799_3016_Trip19-35_C08_030.fsa	275	299	315	128	132	148	143	147		238	250	262	174	186		331	355		224	224		202	230		140	144		217	229		112	118		140	142		260	370		90	102		181	189	195	180	192
Egg	19	3799_3016_Trip19-36_D08_029.fsa	275	299		128	132	148	143	147		238	262		174	174		331	347		224	224		222	230	234	140	140		229	229		112	118		118	142		260	370		90	102		189	191	195	180	192
Egg	19	3799_3016_Trip19-37_E08_028.fsa	275	315		128	132	148	143	143		238	238		166	174	186	331	355		224	224		202	230	234	140	144		217	229		118	118		118	140	142	260	370		90	102		191	195		168	180
Egg	19	3799_3016_Trip19-38_F08_027.fsa	275	299	315	128	132		143	147		250	262		174	174		331	347		224	224		202	230	234	140	144		217	229		118	118		118	140	142	210	260	370	86	90	102	189	191		168	180
Egg	19	3799_3016_Trip19-39_G08_026.fsa	275	299		128	132	148	143	147		238	262		166	174	174	331	355		224	224		222	230	234	140	144		217	229		112	118		118	142		260	370		86	90	102	181	189	195	180	192
Egg	19	3799_3016_Trip19-40_H08_025.fsa	299	307		128	132		143	147		250	262		166	174		331	355		224	224		222	230	234	140	144		217	229		112	118		140	142		210	260	370	86	90	102	189	191	195	168	180
Egg	19	3799_3016_Trip19-41_A09_040.fsa	299	307		128	132		143	147		238	250	262	166	174	174	331	355		224	224		222	230	234	140	144		217	217		112	118		118	140	142	210	260	370	86	90		189	191	195	192	200
Egg	19	3799_3016_Trip19-42_B09_039.fsa	307	315		128	132		143	143		238	262		166	174	174	331	355		224	224		202	230		140	144		217	229		112	118		118	140	142	210	260	370	90	102		181	189	195	180	192
Egg	19	3799_3016_Trip19-43_C09_038.fsa	299	307		128	132		143	143		238	262		174	174		331	355		224	224		222	230	234	140	140		217	229		112	118		118	140	142	210	260	370	90	102		181	189	195	168	180
Egg	19	3799_3016_Trip19-44_D09_037.fsa	275	315		128	132		143	143		238	250	262	174	186		331	355		224	224		202	234		140	144		217	217		112	118		118	140	142	210	260	370	90	102		181	189	195	168	180
Egg	19	3799_3016_Trip19-45_E09_036.fsa	307	315		128	132	148	143	147		238	262		166	174	174	331	347		224	224		222	230	234	140	144		217	229		112	118		118	140	142	260	370		86	90	102	181	189	195	168	180
Egg	19	3799_3016_Trip19-46_F09_035.fsa	275	315		128	132		143	143		238	262		166	174	174	331	347		224	224		202	230	234	140	140		217	217		112	118		140	142		210	260	370	90	102		189	191	195	168	180
Egg	19	3799_3016_Trip19-47_G09_034.fsa	275	315		128	132		143	147		238	262		174	174		331	347		224	224		202	230	234	140	140		217	217		112	118		118	142		210	260		90	102		181	189	195	180	192
Egg	19	3799_3016_Trip19-48_H09_033.fsa	275	315		128	132		143	143		238	250	262	166	186		331	347		224	224		202	230		140	140		217	217		112	118		140	142		210	260	370	90	102		181	195		168	180
Egg	20	3800_3016_Trip20-25_A10_040.fsa	299	307		124	128	132	143	179		238	262		166	166	174	331	339		224	224		230	234		140	140		203	217		112	118		118	140	146	260	370		90	102		189	191	195	180	200
Egg	20	3800_3016_Trip20-26_B10_039.fsa	307	315		124	128	132	127	143		238	250	262	166	174		331	331		224	224		230	234		140	144		203	217		112	118		140	146		260	370		90	102		189	191	195	180	200
Egg	20	3800_3016_Trip20-27_C10_038.fsa	299	307	315	124	128	132	143	179		238	262		166	166	174	331	339		224	224		230	234		140	140		217	229		112	118		118	140	146	260	370		90	102		195	195		180	200
Egg	20	3800_3016_Trip20-28_D10_037.fsa	283	315		124	128	132	143	179		262	262		166	174		331	331		224	224		226	234		140	140		203	229		112	118		118	140	146	260	370		90	94	102	189	191	195	180	200
Egg	20	3800_3016_Trip20-29_E10_036.fsa	283	299		128	132	152	143	179		238	262		166	166	174	331	331		224	224		230	234		140	140		203	217		112	118		140	146		210	260	370	90	94	102	191	195		180	200
Egg	20	3800_3016_Trip20-30_F10_035.fsa	307	315		128	132	152	127	143		238	250	262	166	166		331	339		224	224		230	234		140	140		203	229		112	118		140	146		210	260		90	94	102	195	195		180	200
Egg	20	3800_3016_Trip20-31_G10_034.fsa	283	299		128	132	152	143	179		238	262		166	166	174	331	339		224	224		226	230	234	140	140		203	229		112	118		118	146		210	260	370	90	102		189	191	195	180	200
Egg	20	3800_3016_Trip20-32_H10_033.fsa	299	307	315	124	128	132	143	179		262	262		166	174		331	339		224	224		234	234		140	140		217	217		112	118		118	140	146	260	370		90	102		189	195		180	200
Egg	20	3800_3016_Trip20-33_A11_048.fsa	283	315		128	132	152	143	179		250	262		166	174		331	331		224	224		226	230	234	140	140		203	229		112	118		140	146		210	260	370	90	94	102	189	191	195	200	200
Egg	20	3800_3016_Trip20-34_B11_047.fsa	283	315		124	128	132	127	143		238	262		166	166	174	331	331		224	224		230	234		140	144		217	229		112	118		118	138	140	260	370		90	94	102	189	195		180	200
Egg	20	3800_3016_Trip20-35_C11_046.fsa	283	299	315	128	132	152	143	179		238	262		166	166	174	331	339		224	224		234	234		140	144		203	217		112	118		118	138	140	210	260	370	90	102		189	191	195	180	200
Egg	20	3800_3016_Trip20-36_D11_045.fsa	283	299	315	128	132	152	127	143		238	250	262	166	166	174	331	331		224	224		230	234		140	144		217	229		112	118		140	146		210	260	370	90	94	102	189	195		180	200
Egg	20	3800_3016_Trip20-37_E11_044.fsa	299	307	315	124	128	132	143	179		238	250		166	174		331	339		224	224		230	234		140	144		217	217		112	118		118	138	140	260	370		90	102		189	195		180	200
Egg	20	3800_3016_Trip20-38_F11_043.fsa	299	307	315	124	128	132	127	143		238	262		166	166		331	331		224	224		226	230	234	140	140		217	217		112	118		140	146		260	370		90	94	102	189	191	195	180	200
Egg	20	3800_3016_Trip20-39_G11_042.fsa	283	315		124	128	132	143	179		238	250	262	166	166		331	339		224	224		226	230	234	140	144		203	217		112	118		140	146		260	260		90	94	102	189	195		180	200
Egg	20	3800_3016_Trip20-40_H11_041.fsa	299	307	315	124	128	132	143	179		238	250	262	166	174		331	339		224	224		226	230	234	140	140		203	217		112	118		118	140	146	260	370		90	102		189	195		180	200
Egg	20	3800_3016_Trip20-41_A12_048.fsa	283	299	315	124	128	132	143	179		238	250	262	166	166		331	331		224	224		230	234		140	140		203	217		112	118		118	146		260	370		90	102		189	191	195	180	180
Egg	20	3800_3016_Trip20-42_B12_047.fsa	283	315		128	132	152	143	179		262	262		166	166	174	331	339		224	224		226	230	234	140	140		217	229		112	118		118	138	140	210	260	370	90	102		189	195		180	200
Egg	20	3800_3016_Trip20-43_C12_046.fsa	283	299		124	128	132	127	143		238	262		166	174		331	339		224	224		226	230	234	140	140		203	217		112	118		140	146		260	370		90	102		189	191	195	180	200
Egg	20	3800_3016_Trip20-44_D12_045.fsa	283	299	315	124	128	132	127	143		238	262		166	166	174	331	331		224	224		230	234		140	144		217	217		112	118		118	138		260	370		90	94	102	189	195		180	200
Egg	20	3800_3016_Trip20-45_E12_044.fsa	299	307	315	128	132	152	127	143		238	250	262	166	174		331	339		224	224		226	230	234	140	144		217	229		112	118		140	146		210	260		90	102		189	195		180	200
Egg	20	3800_3016_Trip20-46_F12_043.fsa	283	299	315	128	132	152	127	143		262	262		166	174		331	339		224	224		230	234		140	140		203	217		112	118		118	138	140	210	260	370	90	102		189	195		180	200
Egg	20	3800_3016_Trip20-47_G12_042.fsa	283	299		124	128	132	143	179		238	262		166	174		331	331		224	224		230	234		140	144		217	217		112	118		138	140		260	370		90	102		189	195		180	200
Egg	20	3800_3016_Trip20-48_H12_041.fsa	283	315		128	132	152	143	179		238	250	262	166	166	174	331	339		224	224		226	230	234	140	140		203	217	229	112	118		118	138	140	210	260	370	90	94	102	189	195		180	200
Egg	21	3801_3017_Trip21-25_A01_008.fsa	275	283		132	132		123	171		238	246	274	174	178		319	335	375	232	249		234	234		140	140		229	237		118	120		140	144	158	230	260		90	98		195	195		184	192
Egg	21	3801_3017_Trip21-26_B01_007.fsa	275	283		132	152		123	143	171	238	246	274	130	174		319	363		232	249		234	234		140	140		209	241		118	120		140	142		230	260		90	98	102	191	195		184	192
Egg	21	3801_3017_Trip21-27_C01_006.fsa	275	283		132	152		123	143		238	246	274	146	178		319	363	375	232	249		234	234		140	140		213	229	237	118	120		140	142		230	260		90	98	102	181	191	195	172	192
Egg	21	3801_3017_Trip21-28_E01_004.fsa	275	283	311	132	132		123	143	171	238	246	274	130	146	174	319	363	375	232	249		234	234		140	140		209	237		118	120		140	144	158	230	260		90	98	102	195	195		172	192
Egg	21	3801_3017_Trip21-29_F01_003.fsa	275	283		132	152		123	143	171	238	246	274	130	146		319	335	375	232	249		234	234		140	140		213	229		118	120		140	142	158	230	260		90	98	102	181	195		184	192
Egg	21	3801_3017_Trip21-30_G01_002.fsa	283	299		132	152		163	171		238	246	274	146	178		335	375		232	249		234	234		140	140		209	241		118	120		142	158		230	260		90	98	102	195	195		184	192
Egg	21	3801_3017_Trip21-31_H01_001.fsa	275	283		132	152		123	143	171	238	246	274	130	174		319	335	375	232	249		234	234		140	140		209	237		118	120		140	142	158	230	260		90	98	102	181	191		184	192
Egg	21	3801_3017_Trip21-32_A02_008.fsa	283	299		132	132		123	143	171	238	246	274	130	146		319	335	375	232	249		234	234		140	140		209	213		118	120		140	142	158	230	260		90	98	102	191	195		184	192
Egg	21	3801_3017_Trip21-33_B02_007.fsa	299	311		132	152		123	143	171	238	246		146	174	178	319	335	375	232	249		234	234		140	140		209	213		118	120		140	142	158	230	260		90	98	102	181	195		184	192
Egg	21	3801_3017_Trip21-34_C02_006.fsa	299	311		132	152		123	143	171	238	246	274	130	174		319	363	375	232	249		234	234		140	140		209	213		118	120		140	142	158	230	260		90	98	102	181	195		184	192
Egg	21	3801_3017_Trip21-35_D02_005.fsa	275	311		132	152		123	143	171	238	246	274	130	146		335	375		232	249		234	234		140	140		209	237		118	120		140	144	158	230	260		90	98	102	181	195		184	192
Egg	21	3801_3017_Trip21-36_E02_004.fsa	283	299	311	132	132		143	163	171	238	274		130	146		319	363	375	232	249		234	234		140	140		209	213	237	118	120		140	142		260	260		90	98	102	191	195		172	192
Egg	21	3801_3017_Trip21-37_F02_003.fsa	275	283	311	132	152		143	163	171	238	274		130	174		363	375		232	249		234	234		140	140		209	213	237	118	120		140	142	158	230	260		90	98	102	181	195		172	192
Egg	21	3801_3017_Trip21-38_G02_002.fsa	283	299	311	132	132		143	163	171	238	246	274	146	174	178	319	363	375	232	249		234	234		140	140		229	237		118	120		140	142		230	260		90	98	102	181	191	195	184	192
Egg	21	3801_3017_Trip21-39_H02_001.fsa	283	299		132	132		123	143		238	246	274	130	146		319	335	375	232	249		234	234		140	140		213	229		118	120		142	158		230	260		90	98	102	191	195		172	200
Egg	21	3801_3017_Trip21-40_A03_016.fsa	283	299	311	132	132		123	143		238	246		130	146	174	319	335	375	232	249		234	234		140	140		229	237		118	120		140	144	158	230	260		90	98	102	181	191	195	184	192
Egg	21	3801_3017_Trip21-41_B03_015.fsa	283	299	311	132	132		143	163	171	238	246	274	146	174	178	319	335	375	232	249		234	234		140	140		209	213		118	120		142	158		230	260		90	98	102	195	195		172	200
Egg	21	3801_3017_Trip21-42_C03_014.fsa	275	283		132	132		163	171		238	246	274	174	178		319	363	375	232	249		234	234		140	140		213	229	237	118	120		140	144	158	230	260		90	98		181	195		184	192
Egg	21	3801_3017_Trip21-43_D03_013.fsa	283	299	311	132	152		123	171		238	246	274	146	178		319	335		232	249		234	234		140	140		213	229		118	120		140	144	158	230	260		90	98		181	191	195	184	192
Egg	21	3801_3017_Trip21-44_E03_012.fsa	275	283		132	132		123	143		238	246	274	146	178		319	335	375	232	249		234	234		140	140		213	229	237	118	120		140	142	158	230	260		90	98	102	181	195		184	192
Egg	21	3801_3017_Trip21-45_F03_011.fsa	275	283	311	132	132		163	171		238	246	274	146	178		319	363	375	232	249		234	234		140	140		209	213	237	118	120		140	144	158	230	260		90	98		181	191	195	184	200
Egg	21	3801_3017_Trip21-46_G03_010.fsa	299	311		132	132		123	143	171	238	246	274	130	146		319	363	375	232	249		234	234		140	140		209	237		118	120		144	158		230	260		90	98	102	181	195		172	192
Egg	21	3801_3017_Trip21-47_H03_009.fsa	299	311		132	132		163	171		238	246	274	130	146		319	363	375	232	249		234	234		140	140		213	229		118	120		140	142	158	230	260		90	98		181	195		172	192
Egg	22	3802_3017_Trip22-25_A04_016.fsa	283	323		124	132		143	171		238	246	274	114	146	174	319	343	375	224	232	249	234	234		140	140		213	217		118	120		140	140		230	240		98	102		181	193	195	188	192
Egg	22	3802_3017_Trip22-26_B04_015.fsa	311	323		124	132		143	171		250	274		146	198		319	375	391	224	232	249	234	246		140	140		213	217	237	118	120		140	140		230	240	260	98	102		187	195		188	192
Egg	22	3802_3017_Trip22-27_C04_014.fsa	283	311	323	124	132		143	171		250	274		146	198		319	375	391	224	232	249	234	234		140	140		213	217		118	120		140	158		240	260		98	102		181	193	195	188	200
Egg	22	3802_3017_Trip22-28_D04_013.fsa	283	323		132	164		127	143	171	238	246	274	146	198		319	375	391	224	232	249	234	246		140	140		213	217		118	120		140	158		230	260		98	102	110	187	195		188	192
Egg	22	3802_3017_Trip22-29_E04_012.fsa	311	323		124	132		127	143		246	250	274	146	174	198	319	375	391	224	232	249	234	234		140	140		217	237		118	120		140	158		230	240	260	98	102	110	181	187		188	192
Egg	22	3802_3017_Trip22-30_F04_011.fsa	311	323		132	164		127	143	171	246	250	274	114	174		319	339	375	224	232	249	234	234		140	140		217	237		118	120		140	158		230	260		98	102	110	181	187	195	188	200
Egg	22	3802_3017_Trip22-31_G04_010.fsa	283	323		124	132		143	171		246	250	274	146	198		375	391		224	232	249	234	234		140	140		213	217	237	118	120		140	158		240	260		98	110		181	187	195	188	192
Egg	22	3802_3017_Trip22-32_H04_009.fsa	283	323		132	164		143	171		246	250	274	146	174	198	319	339	375	224	232	249	234	234		140	140		213	217		118	120		140	158		230	260		98	102		187	195		188	192
Egg	22	3802_3017_Trip22-33_A05_024.fsa	283	311	323	124	132		127	143	171	238	274		114	146		319	339	375	224	232	249	234	246		140	140		217	237		118	120		140	158		230	240	260	98	102	110	181	193	195	188	192
Egg	22	3802_3017_Trip22-34_B05_023.fsa	283	311	323	124	132		127	143	171	246	250	274	174	198		319	339	375	224	232	249	234	246		140	140		213	217		118	120		140	158		230	240	260	98	102		181	193		188	192
Egg	22	3802_3017_Trip22-35_C05_022.fsa	283	323		132	164		143	171		246	250		146	198					224	232	249	234	234		140	140		213	217		118	120		140	158		230	260		98	102		181	187	195	188	192
Egg	22	3802_3017_Trip22-36_D05_021.fsa	283	311	323	124	132		127	171		238	246	274	146	174	198	319	375	391	224	232	249	234	246		140	140		213	217		118	120		140	158		230	240	260	98	102	110	181	193		188	192
Egg	22	3802_3017_Trip22-37_E05_020.fsa	283	323		124	132		127	143	171	246	250	274	114	174		319	339	375	224	232	249	234	246		140	140		213	217		118	120		140	158		230	240	260	98	102	110	181	193	195	188	192
Egg	22	3802_3017_Trip22-38_F05_019.fsa	311	323		132	164		143	171		238	274		114	174		319	375		224	232	249	234	234		140	140		217	237		118	120		140	158		230	260		98	102	110	181	193	195	188	200
Egg	22	3802_3017_Trip22-39_G05_018.fsa	283	311	323	124	132		143	171		246	250	274	174	198		319	339		224	232	249	234	234		140	140		217	241		118	120		140	158		230	240	260	98	102	110	181	187		188	192
Egg	22	3802_3017_Trip22-40_H05_017.fsa	283	311	323	124	132		143	143		246	250	274	146	198		319	391		224	232	249	234	246		140	140		217	237		118	120		140	158		230	240	260	98	102		181	193	195	188	200
Egg	22	3802_3017_Trip22-41_A06_024.fsa	311	323		132	164		143	171		246	250	274	114	146	174	319	375	391	224	232	249	234	234		140	140		213	217		118	120		140	158		230	260		98	102		181	187	195	188	192
Egg	22	3802_3017_Trip22-42_B06_023.fsa	283	311	323	124	132		143	171		238	246		174	198		319	375	391	224	232	249	234	246		140	140		213	217		118	120		140	140		230	240	260	98	102	110	181	187		188	192
Egg	22	3802_3017_Trip22-43_C06_022.fsa	283	311	323	124	132		127	143	171	246	250	274	114	174					224	232	249	234	246		140	140		217	237		118	120		140	158		240	260		98	102	110	187	195		188	192
Egg	22	3802_3017_Trip22-44_D06_021.fsa	283	311	323	132	164		127	143	171	238	274		114	174					224	232	249	234	234		140	140		213	217	237	118	120		140	158		260	260		98	102	110	181	187	195	188	192
Egg	22	3802_3017_Trip22-45_E06_020.fsa	283	323		132	164		143	171		238	274		146	198		319	339	375	224	232	249	234	234		140	140		213	217	237	118	120		140	158		230	260		98	102		181	187		188	200
Egg	22	3802_3017_Trip22-46_F06_019.fsa	311	323		124	132		127	171		250	274		114	146	174				224	232	249	234	234		140	140		213	217		118	120		140	158		230	240	260	98	110		181	187	195	188	200
Egg	22	3802_3017_Trip22-47_G06_018.fsa	311	323		124	132		127	143	171	246	250	274	146	198		319	375	391	224	232	249	234	234		140	140		217	237		118	120		140	140		230	240	260	98	102	110	181	193	195	188	192
Egg	22	3802_3017_Trip22-48_H06_017.fsa	311	323		124	132		143	171		246	250	274	114	146	174	319	339	375	224	232	249	234	234		140	140		217	237		118	120		140	158		230	240	260	98	102	110	193	195		188	192
Egg	23	3803_3017_Trip23-25_A07_032.fsa				124	128	132	131	163	167	238	258		134	162	178				224	232	249	226	234		140	140					118	118		134	140	144	250	260		90	98	110	193	195	197	176	184
Egg	23	3803_3017_Trip23-26_B07_031.fsa	275	323		128	152		123	131		238	258		134	162	178	315	331	363	224	232	249	226	234		140	144		209	221		118	118		134	140	144	230	250		90	98	110	191	197		176	184
Egg	23	3803_3017_Trip23-27_C07_030.fsa	275	323		124	128	132	123	131	167	238	258		130	134	162	315	331	335	224	232	249	226	234		140	140		203	229		118	118		134	140	142	250	260		90	98	110	191	193		176	184
Egg	23	3803_3017_Trip23-28_D07_029.fsa	275	315	323	124	128	132	123	131	167	238	258		130	134		315	331	363	224	232	249	226	234		140	144		203	209		118	118		134	140	144	250	260		90	98	110	193	195	197	172	176
Egg	23	3803_3017_Trip23-29_E07_028.fsa	299	315		124	128	152	123	131	167	238	258		134	162	178	315	331	363	224	232	249	226	234		140	140		203	229		118	118		134	140	144	230	250	260	90	98	110	195	197		172	196
Egg	23	3803_3017_Trip23-30_F07_027.fsa	299	315		124	128	132	123	131	167	238	258		130	134	162	315	331	335	224	232	249	226	234		140	140		209	221		118	118		140	142		250	260		90	98	110	193	195	197	172	196
Egg	23	3803_3017_Trip23-31_G07_026.fsa	299	323		124	128	152	123	131		238	258		134	178		315	331	335	224	232	249	226	234		140	144		209	221		118	118		134	140	142	230	260		90	110		191	193	197	172	176
Egg	23	3803_3017_Trip23-32_H07_025.fsa	299	323		124	128	132	131	163	167	238	258		134	178		315	331	335	224	232	249	226	234		140	144		203	209	221	118	118		134	140	144	250	260		90	98	110	191	193	197	176	184
Egg	23	3803_3017_Trip23-33_A08_032.fsa	275	315		124	128	132	123	131	167	238	258		130	162		315	331	335	224	232	249	226	234		140	140		203	209		118	118		134	140	144	250	260		90	98	110	191	197		172	176
Egg	23	3803_3017_Trip23-34_B08_031.fsa	275	323		124	128	152	131	163	167	238	258		134	162	178	315	331	335	224	232	249	226	234		140	140		203	221	229	118	118		140	142		230	250	260	90	98	110	193	195	197	172	176
Egg	23	3803_3017_Trip23-35_C08_030.fsa	275	315	323	124	128	132	131	163	167	238	258		162	178		315	331	363	224	232	249	226	234		140	144		203	229		118	118		140	142		250	260		90	98	110	193	195	197	172	176
Egg	23	3803_3017_Trip23-36_D08_029.fsa	299	315	323	124	128	152	123	131		238	258		130	134		315	331	363	224	232	249	226	234		140	140		203	229		118	118		134	140	142	230	250	260	90	98	110	191	193	197	176	184
Egg	23	3803_3017_Trip23-37_E08_028.fsa	275	315	323	124	128	132	131	163	167	238	258		134	162	178	315	331	355	224	232	249	226	234		140	140		203	209	221	118	118		134	140	142	250	260		90	98	110	191	193		172	176
Egg	23	3803_3017_Trip23-38_F08_027.fsa	275	315		124	128	128	123	131	167	238	258		130	134		331	335		224	232	249	226	234		140	144		203	209		118	118		134	140	142	230	250	260	90	98	110	191	193	197	176	184
Egg	23	3803_3017_Trip23-39_G08_026.fsa	275	315	323	124	128	132	131	163	167	238	258		134	162	178	315	331	363	224	232	249	226	234		140	140		203	229		118	118		134	140	142	250	260		90	98	110	191	193	197	176	184
Egg	23	3803_3017_Trip23-40_H08_025.fsa	275	315		124	128	132	131	163	167	238	258		130	134	162	315	331	335	224	232	249	226	234		140	144		203	229		118	118		134	140	144	250	260		90	98	110	191	197		176	184
Egg	23	3803_3017_Trip23-41_A09_040.fsa	299	315	323	124	128	152	163	167		238	258		130	134	162	315	331	363	224	232	249	226	234		140	144		209	221		118	118		134	140	142	230	250	260	90	98	110	191	193	197	176	184
Egg	23	3803_3017_Trip23-42_B09_039.fsa	275	315	323	124	128	132	163	167		238	258		130	162		315	331	363	224	232	249	226	234		140	144		203	209		118	118		140	142		250	260		90	98	110	191	193		172	196
Egg	23	3803_3017_Trip23-43_C09_038.fsa	299	315	323	124	128	132	123	131	167	238	258		130	134		315	331	335	224	232	249	226	234		140	144		203	221	229	118	118		134	140	144	250	260		90	98	110	193	195	197	184	196
Egg	23	3803_3017_Trip23-44_D09_037.fsa	299	315	323	124	128	132	123	131	167	238	258		134	178		315	331	335	224	232	249	226	234		140	140		209	221		118	118		134	140	144	250	260		90	98	110	191	193	197	176	184
Egg	23	3803_3017_Trip23-45_E09_036.fsa	299	315	323	124	128	152	123	131	167	238	258		134	162	178	315	331	363	224	232	249	226	234		140	144		203	209		118	118		134	142		230	250	260	90	98	110	191	193	197	176	184
Egg	23	3803_3017_Trip23-46_F09_035.fsa	299	315	323	124	128	152	131	163		238	258		162	178		315	331	335	224	232	249	226	234		140	144		203	209		118	118		134	140	144	230	250	260	90	98	110	191	193	197	176	184
Egg	23	3803_3017_Trip23-47_G09_034.fsa	299	315		124	128	152	131	163	167	238	258		130	134	162	315	331	363	224	232	249	226	234		140	144		209	221		118	118		134	140	144	230	250	260	90	98	110	193	195	197	172	176
Egg	23	3803_3017_Trip23-48_H09_033.fsa	275	315	323	124	128	132	123	131	167	238	258		130	134	162	315	331	335	224	232	249	226	234		140	140		203	209	221	118	118		134	142		250	260		90	98	110	193	195	197	172	176
Egg	24	3804_3017_Trip24-25_A10_040.fsa	323	323		124	128		127	131	167	238	258		114	134	162	315	331	391	224	249		226	234		140	144		203	217		118	118		140	140		240	250	260	98	102	110	193	197		176	188
Egg	24	3804_3017_Trip24-26_B10_039.fsa	315	323		124	128		127	131	167	250	258		162	198		315	331	343	224	249		226	234	246	140	140		203	217	221	118	118		134	140		240	250	260	98	102	110	187	193	197	176	188
Egg	24	3804_3017_Trip24-27_C10_038.fsa	315	323		124	128	164	131	143		238	258		114	162		315	331	339	224	249		226	234		140	140		217	221		118	118		140	140		250	260		98	102	110	193	197		176	188
Egg	24	3804_3017_Trip24-28_D10_037.fsa	311	323		124	128	164	127	131	167	238	258		114	134	162	315	331	339	224	249		226	234		140	140		217	221		118	118		134	140		250	260		98	110		187	197		176	188
Egg	24	3804_3017_Trip24-29_E10_036.fsa	323	323		124	128		131	143	167	238	258		134	162	198	315	331	339	224	249		226	234	246	140	144		203	217	221	118	118		134	140		240	250	260	98	102	110	193	193		176	188
Egg	24	3804_3017_Trip24-30_F10_035.fsa	315	323		124	128	164	131	143	167	250	258		114	134	162	315	331	339	224	249		226	234		140	140		203	217		118	118		134	140		250	260		98	110		187	193		176	188
Egg	24	3804_3017_Trip24-31_G10_034.fsa	315	323		124	128	164	143	167		238	258		134	162	198	315	331	391	224	249		226	234		140	140		217	221		118	118		134	140		250	260		98	102	110	187	193	197	188	196
Egg	24	3804_3017_Trip24-32_H10_033.fsa	323	323		124	128		127	131	167	250	258		114	134		315	331	391	224	249		226	234		140	144		203	217		118	118		134	140		240	250	260	98	110		193	197		176	188
Egg	24	3804_3017_Trip24-33_A11_048.fsa	323	323		124	128	164	131	143	167	250	258		114	134		315	331	391	224	249		226	234		140	144		217	221		118	118		134	140		250	260		98	102	110	193	197		176	188
Egg	24	3804_3017_Trip24-34_B11_047.fsa	323	323		124	128		127	131	167	238	258		134	162	198	315	331	391	224	249		226	246		140	140		217	221		118	118		134	140		240	250	260	98	110		187	197		176	188
Egg	24	3804_3017_Trip24-35_C11_046.fsa	315	323		124	128	164	127	131	167	250	258		114	134		315	331	339	224	249		226	234		140	144		217	221		118	118		134	140		250	260		98	110		193	197		176	188
Egg	24	3804_3017_Trip24-36_D11_045.fsa	315	323		124	128	164	131	143	167	238	258		114	134	162	315	331	391	224	249		226	234		140	140		203	217		118	118		134	140		250	260		98	110		187	197		176	188
Egg	24	3804_3017_Trip24-37_E11_044.fsa	315	323		124	128		131	143	167	238	258		134	162	198	315	331	343	224	249		226	234	246	140	144		203	217		118	118		134	140		240	250	260	98	110		187	193	197	176	188
Egg	24	3804_3017_Trip24-38_F11_043.fsa	315	323		124	128		131	143	167	250	258		114	134	162	315	331	391	224	249		226	234	246	140	140		203	217		118	118		140	140		240	250	260	98	102	110	193	197		176	188
Egg	24	3804_3017_Trip24-39_G11_042.fsa	323	323		124	128		127	131	167	250	258		114	134	162	315	339		224	249		226	234		140	144		203	217		118	118		140	140		240	250	260	98	102	110	187	193	197	176	188
Egg	24	3804_3017_Trip24-40_H11_041.fsa	323	323		124	128		127	131	167	250	258		134	162	198	315	331	391	224	249		226	234		140	140		217	221		118	118		134	140		240	250	260	98	110		187	193	197	176	188
Egg	24	3804_3017_Trip24-41_A12_048.fsa	315	323		124	128	164	127	131		250	258		114	162		315	331	391	224	249		226	234	246	140	140		203	217		118	118		134	140		250	260		102	110		187	193	197	176	188
Egg	24	3804_3017_Trip24-42_B12_047.fsa	315	323		124	128	164	131	143	167	250	258		134	198		315	331	391	224	249		226	234	246	140	140		203	217	221	118	118		134	140		250	260		98	110		193	193		176	188
Egg	24	3804_3017_Trip24-43_C12_046.fsa	323	323		124	128		127	131	167	250	258		134	162	198	315	331	391	224	249		226	234	246	140	140		203	217	221	118	118		134	140		240	250	260	98	110		187	193	197	176	188
Egg	24	3804_3017_Trip24-44_D12_045.fsa	315	323		124	128		127	131	167	238	258		134	162	198	315	331	343	224	249		226	234		140	144		217	221		118	118		134	140		240	250	260	98	110		193	197		176	188
Egg	24	3804_3017_Trip24-45_E12_044.fsa	315	323		124	128	164	131	143	167	250	258		162	198		315	331	339	224	249		226	234		140	144		203	217		118	118		140	140		250	260		98	110		193	197		176	188
Egg	24	3804_3017_Trip24-46_F12_043.fsa	315	323		124	128	164	127	167		250	258		134	162	198	315	331	339	224	249		226	234		140	144		203	217	221	118	118		134	140		250	260		98	110		193	197		176	188
Egg	24	3804_3017_Trip24-47_G12_042.fsa	315	323		124	128	164	127	167		238	258		134	162	198	331	391		224	249		226	234	246	140	140		217	221		118	118		140	140		250	260		98	110		193	197		176	188
Egg	24	3804_3017_Trip24-48_H12_041.fsa	315	323		124	128		131	143		250	258		134	198		315	331	339	224	249		226	234	246	140	140		203	217		118	118		134	140		240	250	260	102	110		187	193	197	176	188
Egg	25	3805_3018_Trip25-25_A01_008.fsa	271	283		148	148		127	143	183	242	250		118	174		323	327	351	224	244		234	238	254	140	140		229	229		118	122		118	140	144	210	250	260	90	94		189	197		172	176
Egg	25	3805_3018_Trip25-26_B01_007.fsa	283	315		148	148		127	183		242	250		118	174		327	335	351	224	244		234	238	254	140	144		229	229		118	120		118	146		210	250	260	86	90		189	191	197	172	176
Egg	25	3805_3018_Trip25-27_C01_006.fsa	271	303		148	152		127	183		242	250		142	162		327	335	351	224	244		234	238	254	140	144		229	229		118	122		118	140		250	260		90	94		189	191	197	172	176
Egg	25	3805_3018_Trip25-28_D01_005.fsa	283	315		148	152		127	143	183	242	250		142	162		323	351		224	244		234	238	254	140	144		229	229		118	122		118	144	146	250	260		90	94		189	191	195	176	184
Egg	25	3805_3018_Trip25-29_F01_003.fsa	303	315		148	152		127	183		242	250		142	162		323	327	351	224	244		234	238	254	140	144		229	229		118	122		118	146		250	260		86	90		189	191	197	172	176
Egg	25	3805_3018_Trip25-30_G01_002.fsa	283	315		148	148		127	143	183	242	250		118	174		323	327	351	224	244		234	238	254	140	140		229	229		118	122		118	144	146	210	250	260	90	94		189	191	197	172	176
Egg	25	3805_3018_Trip25-31_H01_001.fsa	303	315		148	152		127	183		242	250		118	174		323	327		224	244		234	238	254	140	144		229	229		118	120		118	140	144	250	260		90	94		189	191	197	172	184
Egg	25	3805_3018_Trip25-32_A02_008.fsa	283	303	315	148	152		127	143	183	242	250		142	162	174	327	335	351	224	244		234	238	254	140	140		229	229		118	120		144	146		250	260		90	94		189	191	197	172	176
Egg	25	3805_3018_Trip25-33_B02_007.fsa	271	283	303	148	148		127	143	183	238	250		142	162	174	323	327	351	224	244		234	238	254	140	140		229	229		118	120		118	140	144	210	250	260	90	94		189	191	197	172	176
Egg	25	3805_3018_Trip25-34_C02_006.fsa	283	315		148	148		127	183		238	250		142	174		323	327	351	224	244		234	238	254	140	140		229	229		118	120		118	140	144	210	250		86	90		189	191	197	172	176
Egg	25	3805_3018_Trip25-35_D02_005.fsa	271	283	303	148	148		127	143	183	238	250		118	162	174	327	335	351	224	244		234	238	254	140	144		229	229		118	120		118	140	144	210	260		90	94		191	197		172	176
Egg	25	3805_3018_Trip25-36_E02_004.fsa	271	283	303	148	152		127	183		238	250		118	162	174	323	327	351	224	244		234	238	254	140	140		229	229		118	120		118	140	144	250	260		86	90		189	191	197	172	176
Egg	25	3805_3018_Trip25-37_F02_003.fsa	283	315		148	152		127	183		242	250		118	174		323	327	351	224	244		234	238		140	144		229	229		118	122		118	146		250	260		90	94		189	191	197	172	176
Egg	25	3805_3018_Trip25-38_G02_002.fsa	303	315		148	148		127	183		242	250		142	162		323	327	351	224	244		234	238	254	140	144		229	229		118	120		118	140	144	210	250	260	86	90		189	191	195	172	176
Egg	25	3805_3018_Trip25-39_H02_001.fsa	271	283		148	148		127	143	183	238	250		118	174		323	327	351	224	244		234	238	254	140	140		229	229		118	120		118	140	144	210	250	260	90	94		189	191	197	172	176
Egg	25	3805_3018_Trip25-40_A03_016.fsa	271	283		148	148		127	143	183	242	250		118	162		327	335	351	224	244		234	238	254	140	144		229	229		118	120		118	144	146	210	250	260	90	94		189	191	195	172	176
Egg	25	3805_3018_Trip25-41_B03_015.fsa	283	303	315	148	148		127	183		242	250		142	162		323	327	351	224	244		234	238	254	140	144		229	229		118	122		118	140		210	250	260	86	90		191	197		176	184
Egg	25	3805_3018_Trip25-42_C03_014.fsa	283	303	315	148	148		127	143	183	242	250		118	174		327	335	351	224	244		234	238	254	140	140		229	229		118	120		118	144	146	210	250	260	90	94		189	191	195	172	176
Egg	25	3805_3018_Trip25-43_D03_013.fsa	271	303		148	148		127	143	183	242	250		142	162		323	327	351	224	244		234	238	254	140	140		229	229		118	120		118	144	146	210	250	260	86	90		189	197		172	184
Egg	25	3805_3018_Trip25-44_E03_012.fsa	271	283		148	152		127	183		242	250		142	162		335	335		244	244		234	254		140	144		229	229		118	122		144	146		260	260		90	94		191	197		172	184
Egg	25	3805_3018_Trip25-45_F03_011.fsa	271	283	303	148	148		127	127		242	250		142	174		327	335	351	224	244		234	238	254	140	140		229	229		118	122		140	144		210	260		86	90		189	191	195	172	176
Egg	25	3805_3018_Trip25-46_G03_010.fsa	271	283		148	152		127	143	183	238	250		142	162	174	323	327	351	224	244		234	238	254	140	144		229	229		118	120		118	144	146	250	260		90	94		191	197		172	176
Egg	25	3805_3018_Trip25-47_H03_009.fsa	303	315		148	152		127	183		242	250		142	162		327	335	351	224	244		234	238	254	140	144		229	229		118	120		118	140	144	250	260		86	90		189	191	197	172	176
Egg	26	3806_3018_Trip26-25_A04_016.fsa	303	315		148	164		127	183	187	242	250		158	162		311	327		224	244		234	238	254	140	140		217	229		112	118		118	138	144	250	260		90	98		189	191	193	172	176
Egg	26	3806_3018_Trip26-26_B04_015.fsa	303	315		124	148		127	163	183	238	250		162	174	174	327	339	351	224	244		234	238	254	144	144		217	229		118	118		118	136	144	250	260		90	98		187	189	191	172	176
Egg	26	3806_3018_Trip26-27_C04_014.fsa	283	315		124	148		127	183	187	242	250		162	174	174	311	327	351	224	244	249	234	238	254	144	144		217	229		118	118		118	136	144	250	260		90	98		189	191	193	172	176
Egg	26	3806_3018_Trip26-28_D04_013.fsa	303	315		124	148		127	183	187	238	250		158	162	174	327	339	351	224	244		234	238	254	140	144		229	233		118	118		118	136		250	260		90	98		189	191	193	172	176
Egg	26	3806_3018_Trip26-29_E04_012.fsa	303	323		124	148		127	183	187	242	250		158	162	174	327	339	351	224	244		234	238	254	140	140		229	233		118	118		118	136	144	250	260		90	98		189	191	193	176	188
Egg	26	3806_3018_Trip26-30_F04_011.fsa	303	323		148	164		127	163	183	242	250		174	174		311	327	351	224	244		234	238	254	140	140		217	229		112	118		118	138	144	260	260		90	98		189	193		172	188
Egg	26	3806_3018_Trip26-31_G04_010.fsa	303	315		124	148		127	163	183	242	250		174	178		311	327	351	224	244		234	238	254	144	144		217	229		118	118		118	138		250	260		90	98		187	189	191	172	176
Egg	26	3806_3018_Trip26-32_H04_009.fsa	283	303	315	124	148		127	183	187	238	250		158	162		327	339	351	224	244		234	238	254	144	144		229	233		112	118		118	138		250	260		90	98		189	191	193	172	176
Egg	26	3806_3018_Trip26-33_A05_024.fsa	283	303	323	124	148		163	183		238	250		162	174	174	327	339	351	224	244	249	234	254		140	144		217	229		118	118		118	138	144	250	260		90	98		191	193		172	176
Egg	26	3806_3018_Trip26-34_B05_023.fsa	283	303	315	124	148		127	163	183	238	250		158	174		327	339	351	224	244		234	238	254	144	144		217	229		118	118		138	144		250	260		90	98		191	193		172	176
Egg	26	3806_3018_Trip26-35_C05_022.fsa																			224	244	249	234	238	254	140	140		229	233		118	118		118	138	144	250	260		90	98		187	189	191	172	176
Egg	26	3806_3018_Trip26-36_D05_021.fsa	283	303	315	124	148		127	163	183	238	250		174	174		327	339	351	224	244		234	238	254	140	140		217	229		112	118		118	138	144	250	260		90	98		189	191	193	172	176
Egg	26	3806_3018_Trip26-37_E05_020.fsa	303	315		124	148		127	183	187	238	250		162	174		327	339	351	224	244		234	238	254	140	144		229	233		118	118		118	136	144	250	260		90	98		189	191	193	172	176
Egg	26	3806_3018_Trip26-38_F05_019.fsa	303	315		124	148		127	183	187	238	250		158	162	174	327	339	351	224	244		234	238	254	140	144		229	233		112	118		118	138	144	250	260		90	98		187	189	191	172	176
Egg	26	3806_3018_Trip26-39_G05_018.fsa	303	315		148	164		127	187		242	250		162	174	174	311	327	351	224	244		234	238	254	140	144		229	233		112	118		136	144		250	260		90	98		189	191	193	172	176
Egg	26	3806_3018_Trip26-40_H05_017.fsa	283	303	323	124	148		127	163	183	238	250		162	174		311	327	351	224	244	249	234	238	254	140	140		217	229		112	118		118	138	144	250	260		90	98		189	191	193	172	176
Egg	26	3806_3018_Trip26-41_A06_024.fsa	303	323		124	148		127	163	183	242	250		158	162		311	327	351	224	244	249	234	238	254	144	144		217	229		112	118		118	138	144	250	260		90	98		187	189		176	192
Egg	26	3806_3018_Trip26-42_B06_023.fsa	303	315		148	164		127	183	187	238	250		162	174	174	311	327	351	224	244		234	238	254	144	144		229	233		118	118		118	136	144	250	260		90	98		191	193		172	176
Egg	26	3806_3018_Trip26-43_C06_022.fsa	283	323		124	148		127	163	183	238	250		162	174		311	327	351	224	244	249	234	238	254	140	144		229	233		112	118		118	138	144	250	260		90	98		191	193		172	176
Egg	26	3806_3018_Trip26-44_D06_021.fsa	283	315		124	148		127	183	187	238	250		158	162		311	327	351	224	244	249	234	238	254	140	144		217	229		112	118		118	136		250	260		90	98		187	189	191	172	176
Egg	26	3806_3018_Trip26-45_E06_020.fsa	303	315		148	164		127	183	187	242	250		158	174		327	339	351	224	244		234	238	254	140	144		229	233		112	118		118	136	144	250	260		90	98		189	191	193	172	176
Egg	26	3806_3018_Trip26-46_F06_019.fsa	303	315		148	164		127	163	183	238	250		162	174	174	311	327	351	224	244		234	238	254	140	140		217	229		112	118		118	136	144	250	260		90	98		187	189	191	172	188
Egg	26	3806_3018_Trip26-47_G06_018.fsa	283	323		124	148		127	163	183	238	250		174	174		327	339	351	224	244		234	238	254	140	140		229	233		118	118		138	144		250	260		90	98		187	191		172	176
Egg	26	3806_3018_Trip26-48_H06_017.fsa	303	323		148	164		127	183	187	238	250		162	174		311	327	351																118	136	144	250	260		90	98		191	193		172	176
Egg	27	3807_3018_Trip27-25_A07_032.fsa	307	315	323	144	152	164	143	143		242	254		118	166		315	335	391	224	244	249	226	234	238	140	144		221	229		112	118	120	140	146		250	260		90	94		187	193	197	184	192
Egg	27	3807_3018_Trip27-26_B07_031.fsa	307	315		144	152	164	127	143		242	254		118	166		315	323	391	224	249		234	238		140	144		221	229		112	118	120	140	140		250	260		86	90	94	187	193	195	188	192
Egg	27	3807_3018_Trip27-27_C07_030.fsa	307	315	323	144	148	164	143	143		242	254		142	166		315	323	391	224	249		226	234	238	140	140					112	118	122	140	140		210	250	260	90	94		187	193	197	188	192
Egg	27	3807_3018_Trip27-28_D07_029.fsa	307	315	323	144	152	164	143	143		242	254		118	166		315	335	391	224	249					140	140					112	118	120	140	140		250	260					187	193	195	188	192
Egg	27	3807_3018_Trip27-29_E07_028.fsa	271	323		144	148	164	143	143		242	254		142	166		315	335	391	224	249		226	234	238	140	144		221	229		112	118	122	140	146		210	250	260	86	90	94	187	193	197	184	196
Egg	27	3807_3018_Trip27-30_F07_027.fsa	307	315	323	144	148	164	143	143		238	242	254	118	166	170	335	391		224	244	249	226	234	238	140	140		221	229		112	118	122	140	146		210	250	260	90	94		187	193	195	184	192
Egg	27	3807_3018_Trip27-31_G07_026.fsa	307	315		144	152	164	143	143		242	254		142	170		315	323	391	224	249		226	234	238	140	140		221	229		112	118	122	140	140		250	260		86	90	94	187	193	195	188	192
Egg	27	3807_3018_Trip27-32_H07_025.fsa	307	315	323	144	152	164	127	143		238	254		142	166	170	315	323	391	224	244	249	226	234	238	140	144		221	229		112	118	122	140	146		250	260		90	94		187	193	195	184	192
Egg	27	3807_3018_Trip27-33_A08_032.fsa	271	307		144	148	164	127	143		238	242	254	118	166	170	315	335	391	224	244	249	226	234	238	140	140		221	229		112	118	120	140	146		210	250	260	86	90	94	187	197		188	192
Egg	27	3807_3018_Trip27-34_B08_031.fsa	307	315	323	144	152	164	127	143		242	254		142	166	170	315	335	391	224	249		226	234	238	140	144		221	229		112	118	120	140	140		250	260		86	90	94	187	193	195	184	196
Egg	27	3807_3018_Trip27-35_C08_030.fsa	307	315		144	152	164	127	143		238	242	254	142	166	170	315	323	391	224	249		226	234	238	140	144		221	229		112	118	120	140	140		250	260		86	90	94	187	193	195	188	192
Egg	27	3807_3018_Trip27-36_D08_029.fsa	307	315		144	152	164	127	143		238	242	254	142	166	170	315	335	391	224	249		234	238		140	144		221	229		112	118	122	140	146		250	260		90	94		187	193	195	184	192
Egg	27	3807_3018_Trip27-37_E08_028.fsa	271	307	323	144	152	164	143	143		238	254		118	170		315	323	391	224	244	249	226	234		140	140		221	229		112	120		140	140		250	260		90	94		187	193	195	188	192
Egg	27	3807_3018_Trip27-38_F08_027.fsa	315	323		144	148	164	143	143		238	242	254	118	166	170	315	335		224	244	249	226	234	238	140	144		221	229		112	118	122	140	140		210	250	260	86	90	94	187	197		184	192
Egg	27	3807_3018_Trip27-39_G08_026.fsa	315	323		144	152	164	143	143		242	254		118	166		315	335	391	224	244	249	226	234	238	140	140		221	229		112	118	122	140	140		250	260		86	90	94	187	193	197	184	192
Egg	27	3807_3018_Trip27-40_H08_025.fsa	315	323		144	152	164	127	143		242	254		142	166		323	391		224	244	249	226	234	238	140	144		221	229		112	118	122	140	140		250	260		86	90	94	193	197		188	192
Egg	27	3807_3018_Trip27-41_A09_040.fsa	307	315		144	152	164	143	143		242	242		118	166		315	335	391	224	249		226	234	238	140	144		221	229		112	118	122
Egg	27	3807_3018_Trip27-42_B09_039.fsa	271	307	323	144	148	164	127	143		242	254		142	166	170	315	335	391	224	249		226	234	238	140	140		221	229		112	118	122	140	140		210	250	260	90	94		187	193	197	188	192
Egg	27	3807_3018_Trip27-43_C09_038.fsa	315	323		144	148	164	127	143		242	254		142	166	170	315	323	391	224	244	249	234	238		140	144		221	229		112	118	122	140	140		210	250	260	86	90	94	187	193	195	184	192
Egg	27	3807_3018_Trip27-44_D09_037.fsa	271	307		144	152	164	127	143		242	254		142	170		315	335		224	249		234	238		140	140		221	229		112	118	122	140	140		250	260		86	90	94	187	193	195	188	192
Egg	27	3807_3018_Trip27-45_E09_036.fsa	307	315	323	144	148	164	143	143		238	242	254	142	166		315	323	391	224	249		226	234	238	140	140		221	229		112	118	122	140	140		210	250	260	86	90	94	187	197		188	192
Egg	27	3807_3018_Trip27-46_F09_035.fsa	307	315	323	144	152	164	127	143		242	254		142	166	170	315	323	391	224	244	249	226	234	238	140	140		221	229		112	118	120	140	146		250	260		90	94		187	193	197	184	192
Egg	27	3807_3018_Trip27-47_G09_034.fsa	307	315	323	144	152	164	127	143		238	242		118	166		315	335		224	244	249	226	234	238	140	144		221	229		112	118	120	140	140		250	260		86	90	94	187	193	195	188	192
Egg	27	3807_3018_Trip27-48_H09_033.fsa	271	307	323	144	152	164	127	143		242	254		118	166	170	315	323	391	224	249		226	234	238	140	144		221	229		112	118	122	140	140		250	260		90	94		187	193	195	184	192
Egg	28	3808_3018_Trip28-25_A10_040.fsa	307	315		124	144	164	143	163		238	242	254	158	170		315	339	391	224	249		226	234	238	140	144		221	233		112	118		136	140		250	260		90	94	98	187	187		192	196
Egg	28	3808_3018_Trip28-26_B10_039.fsa	315	323		144	164		143	187		242	254		166	170	174	315	339	391	224	249		226	234	238	144	144		217	221		112	118		136	140		250	260		90	94	98	187	193		188	192
Egg	28	3808_3018_Trip28-27_C10_038.fsa	307	323	327	144	164		143	163		238	242	254	158	170		315	343	391	224	249		226	234	238	144	144		221	233		112	118		138	140		250	260		90	94	98	187	193		188	192
Egg	28	3808_3018_Trip28-28_D10_037.fsa	315	323		144	164		143	163		242	254		158	166	170	315	339	391	224	249		226	234	238	140	144		217	221		112	118		138	140		250	260		90	94	98	187	193		188	192
Egg	28	3808_3018_Trip28-29_E10_036.fsa	307	323		124	144	164	143	163		238	242	254	158	166	170	315	339	391	224	249		226	234	238	140	144		221	233		112	118		136	140		250	260		90	94	98	187	193		192	196
Egg	28	3808_3018_Trip28-30_F10_035.fsa	307	315		124	144		143	187		238	242		166	170	174	315	339	391	224	249		226	234	238	144	144		221	233		112	118		138	140		250	260		90	94	98	187	193		188	192
Egg	28	3808_3018_Trip28-31_G10_034.fsa	307	315		144	164		143	187		238	242		158	170		315	339	391	224	249		226	234		140	144		217	221		112	118		136	140		250	260		90	94	98	187	193		192	192
Egg	28	3808_3018_Trip28-32_H10_033.fsa	307	315	323	144	164		143	187		238	242	254	158	166		315	339	391	224	249		226	234	238	140	144		221	233		112	118		138	140		250	260		90	94	98	193	193		192	196
Egg	28	3808_3018_Trip28-33_A11_048.fsa	307	323		124	144		143	163		238	254		158	166		311	315	391	224	249		226	234	238	144	144		217	221		112	118		136	140		250	260		90	94	98	187	193		188	192
Egg	28	3808_3018_Trip28-34_B11_047.fsa	315	323		124	144	164	143	163		242	254		158	170		315	339	391	224	249		226	234	238	144	144		221	233		112	118		138	140		250	260		90	94	98	187	187		188	192
Egg	28	3808_3018_Trip28-35_C11_046.fsa	307	315		124	144	164	143	163		238	242		158	170		315	339		224	249		226	234	238	140	140		217	221		112	118		136	140		250	260		90	94	98	187	193		192	196
Egg	28	3808_3018_Trip28-36_D11_045.fsa	323	323		124	144	164	143	163		242	254		166	174		315	339	391	224	249		226	234	238	140	140		217	221		112	118		136	140		250	260		90	94	98	187	193		192	196
Egg	28	3808_3018_Trip28-37_E11_044.fsa	307	323		124	144	164	143	163		242	242		166	170	174	315	339	391	224	249		234	238		140	144		217	221		112	118		136	140		250	260		90	94	98	187	193		188	192
Egg	28	3808_3018_Trip28-38_F11_043.fsa	307	315		144	164		143	163		242	254		166	174		315	339	391	224	249		226	234	238	140	144		221	233		112	118		136	140		250	260		90	94	98	187	193		188	192
Egg	28	3808_3018_Trip28-39_G11_042.fsa	307	323		124	144	164	143	163		242	242		166	170	174	311	315	395	224	249		226	234	238	140	144		217	221		112	118		138	140		250	260		90	94	98	187	193		188	196
Egg	28	3808_3018_Trip28-40_H11_041.fsa	307	315	323	124	144		143	163		238	242	254	158	170	174	311	315	391	224	249		226	234	238	144	144		217	221		112	118		138	140		250	260		90	94	98	187	193		188	192
Egg	28	3808_3018_Trip28-41_A12_048.fsa	307	315		124	144	164	143	163		238	242	254	170	174		311	315	391	224	249		226	234	238	140	144		217	221		112	118		136	140		260	260		90	94	98	187	193		192	196
Egg	28	3808_3018_Trip28-42_B12_047.fsa	307	315	323	124	144	164	143	187		242	254		158	166	170	315	339	391	224	249		234	238		140	144		217	221		112	118		138	140		250	260		90	94	98	187	193		188	192
Egg	28	3808_3018_Trip28-43_C12_046.fsa	307	315		144	164		143	163		242	242		166	170	174	315	339	391	224	249		226	234	238	140	144		217	221		112	118		138	140		250	260		90	94	98	193	193		192	196
Egg	28	3808_3018_Trip28-44_D12_045.fsa	307	315		124	144	164	143	163		238	242	254	166	170	174	311	315	391	224	249		226	234	238	140	140		217	221		112	118		136	140		260	260		90	94	98	187	193		192	196
Egg	28	3808_3018_Trip28-45_E12_044.fsa	315	323		124	144	164	143	187		242	254		158	166	170	315	339	391	224	249		226	234	238	140	140		217	221		112	118		138	140		250	260		94	98		187	193		188	192
Egg	28	3808_3018_Trip28-46_F12_043.fsa	315	323		124	144	164	143	187		242	254		158	170		311	315	391	224	249		226	234	238	140	144		217	221		112	118		138	140		250	260		90	94	98	187	193		192	196
Egg	28	3808_3018_Trip28-47_G12_042.fsa	307	315	323	144	164		143	187		238	242	254	158	166		311	315	391	224	249		226	234	238	140	144		221	233		112	118		138	140		250	260					187	193		188	196
Egg	28	3808_3018_Trip28-48_H12_041.fsa	307	315	323	124	144	164	143	163		242	254		166	170	174	311	315	391	224	249		226	234	238	140	144		217	221		112	118		138	140		260	260		90	94	98	187	193		192	192
Egg	29	3809_3019_Trip29-25_A01_008.fsa	275	287		124	132	148	131	151	163	238	246	250	122	158		311	331	351	236	244		226	234	242	140	140		217	217		118	118		140	142		210	260		66	90	94	189	197		192	196
Egg	29	3809_3019_Trip29-26_B01_007.fsa	275	279	287	124	132	148	131	143	151	238	246	250	122	158	178	311	331	351	244	248		226	234		140	140		217	233		118	118		118	158		210	260		90	94		189	195	197	192	196
Egg	29	3809_3019_Trip29-27_C01_006.fsa	279	287	299	124	148	152	151	163		238	246	250	118	178		311	331	351	244	248		226	234	242	140	140		217	233		118	118		118	158		230	260		66	90	94	189	197		192	196
Egg	29	3809_3019_Trip29-28_D01_005.fsa	279	299		124	148	152	131	143	151	238	250		122	162		311	331	363	244	248		226	234	242	140	140		217	233		118	118		118	140	142	210	230	260	90	94		195	197		192	196
Egg	29	3809_3019_Trip29-29_E01_004.fsa	275	279	287	124	148	152	131	163		246	250	262	118	178		311	331	363	244	248		226	234		140	140		217	217		118	118		140	158		210	230	260	66	90	94	189	195	197	192	196
Egg	29	3809_3019_Trip29-30_G01_002.fsa	279	299		124	132	148	131	143	151	238	246	250	122	158	178	311	331	363	236	244		226	234		140	140		217	217		118	118		118	158		210	260		66	90	94	189	195	197	192	196
Egg	29	3809_3019_Trip29-31_H01_001.fsa	279	299		124	148	152	131	143	151	238	246	250	122	158		311	331	351	244	248		234	242		140	140		217	233		118	118		118	140	142	230	260		66	90	94	197	197		192	196
Egg	29	3809_3019_Trip29-32_A02_008.fsa	279	299		124	148	152	131	151	163	246	250	262	118	122		311	331	351	244	248		226	234	242	140	140		217	217		118	118		140	158		210	230	260	66	90	94	195	197		192	196
Egg	29	3809_3019_Trip29-33_B02_007.fsa	275	279	287	132	148		143	151		238	250		118	122	178	311	331	351	244	248		234	242		140	140		217	217		118	118		118	140	142	260	260		90	94		189	195		192	196
Egg	29	3809_3019_Trip29-34_C02_006.fsa	275	287		124	132	148	131	151	163	238	246	250	118	122	178	311	331	351	244	248		226	234	242	140	140		217	233		118	120		118	140	158	210	260		66	90	94	189	195	197	192	196
Egg	29	3809_3019_Trip29-35_D02_005.fsa	287	299		124	148	152	131	151	163	246	250	262	118	122		311	331	351	236	244		226	234		140	140		217	233		118	120		118	140	158	210	230	260	90	94		189	195	197	192	196
Egg	29	3809_3019_Trip29-36_E02_004.fsa	275	287		124	132	148	131	151	163	238	246	250	118	178		311	331	363	244	248		226	234	242	140	140		217	233		118	118		118	158		210	260		90	94		195	197		192	196
Egg	29	3809_3019_Trip29-37_F02_003.fsa	279	299		124	132	148	131	143	151	246	250	262	118	178		311	331	363	244	248		226	234		140	140		217	217		118	120		118	142		210	260		66	90	94	195	197		192	196
Egg	29	3809_3019_Trip29-38_G02_002.fsa	287	299		124	148	152	131	143		238	246		118	178		311	331	351	236	244		226	234	242	140	140		217	217		118	120		118	140	158	210	230	260	90	94		189	195	197	192	196
Egg	29	3809_3019_Trip29-39_H02_001.fsa	275	279		124	148	152	131	143	151	246	250	262	118	122		311	331	351	236	244		226	234		140	140		217	233		118	120		118	140	158	210	230	260	90	94		197	197		192	196
Egg	29	3809_3019_Trip29-40_A03_016.fsa	287	299		124	132	148	131	151	163	238	246	250	118	122	178	311	331	363	244	248		226	234	242	140	140		217	217		118	118		118	158		260	260		90	94		189	195	197	192	196
Egg	29	3809_3019_Trip29-41_B03_015.fsa	279	287	299	124	148	152	131	143	151	246	250	262	122	158		331	363		244	248		226	234		140	140		217	233		118	120		118	140	158	210	230	260	66	90	94	195	197		192	196
Egg	29	3809_3019_Trip29-42_C03_014.fsa	275	287		124	148	152	131	151	163	246	250	262	122	158		311	331	351	236	244		226	234	242	140	140		217	217		118	120		118	158		210	230	260	90	94		197	197		192	260
Egg	29	3809_3019_Trip29-43_D03_013.fsa	275	279		124	132	148	151	163		246	250	262	118	122	178	331	351		244	248		234	242		140	140		217	233		118	118		140	158		210	260		66	90	94	197	197		192	196
Egg	29	3809_3019_Trip29-44_E03_012.fsa	279	299		124	132	148	131	143	151	238	246	250	118	122	178	311	331	351	244	248		226	234		140	140		217	217		118	120		118	140	142	210	260		66	90	94	189	195	197	192	196
Egg	29	3809_3019_Trip29-45_F03_011.fsa	275	279		124	132	148	131	143	151	246	250	262	118	178		311	331	351	236	244		226	234		140	140		217	217		118	118		140	142		210	260		90	94		189	195	197	192	196
Egg	29	3809_3019_Trip29-46_G03_010.fsa	279	287	299	132	148		131	143		238	246	250	158	178		311	331	351	236	244		226	234	242	140	140		217	217		118	120		118	140	142	210	260		66	90	94	189	195	197	192	196
Egg	29	3809_3019_Trip29-47_H03_009.fsa	275	279		124	148	152	131	151	163	246	262		158	178		311	363		244	248		226	234	242	140	140		217	233		118	118		118	140	142	210	230	260	66	90	94	189	195	197	192	196
Egg	30	3810_3019_Trip30-25_A04_016.fsa	275	287		124	124		151	187		246	250		122	166		311	331		224	244		234	234		140	140		217	221		118	118		136	140		210	260		90	94		193	195		192	196
Egg	30	3810_3019_Trip30-26_B04_015.fsa	275	287		124	148		127	151		246	250		122	198		311	331		224	244		226	234		140	140		217	221		118	118		118	140	164	210	260		90	90		193	197		192	196
Egg	30	3810_3019_Trip30-27_C04_014.fsa	275	279		124	148		127	131	151	246	250		122	166		311	331		224	244		226	234		140	140		217	221		118	118		136	140		210	260		90	94	98	195	197		192	196
Egg	30	3810_3019_Trip30-28_D04_013.fsa	275	279		124	148		151	187		246	250		122	198		311	331		224	244		206	226	234	140	140		217	221		118	118		118	140	164	210	260		90	94		193	195	197	192	196
Egg	30	3810_3019_Trip30-29_E04_012.fsa	275	279	287	124	148		127	131		246	250		166	178		311	331		224	244		206	226	234	140	140		217	221		118	118		118	164		210	260		90	94	98	193	197		192	196
Egg	30	3810_3019_Trip30-30_F04_011.fsa	275	279		124	148		131	151	187	246	250		122	166		331	331		224	244		206	226	234	140	140		217	221		118	118		118	164		210	260		90	94		193	195		192	196
Egg	30	3810_3019_Trip30-31_G04_010.fsa	275	287		124	148		131	151	187	246	250	254	166	178		311	331		224	244		226	234		140	140		217	221		118	118		136	140		210	260		90	94		195	195		192	196
Egg	30	3810_3019_Trip30-32_H04_009.fsa	275	287		124	148		131	151	187	246	250	254	122	178	198	311	331		224	244		206	226	234	140	140		217	221		118	118		118	136	140	210	260		90	94		193	197		192	196
Egg	30	3810_3019_Trip30-33_A05_024.fsa	287	287		124	148		127	131	151	246	250		166	178		311	331		224	244		226	234		140	140		217	221		118	118		136	140		210	260		90	94	98	193	197		192	196
Egg	30	3810_3019_Trip30-34_B05_023.fsa	279	323		124	148		127	131		250	250		122	166	178	311	331		224	244		206	226	234	140	140		217	221		118	118		118	136	140	210	260		90	94		193	195		192	192
Egg	30	3810_3019_Trip30-35_C05_022.fsa	275	279	287	124	148		131	151	187	246	250		122	166	178	311	331		224	244		206	226	234	140	140		217	221		118	118		118	136		210	260		90	94		195	195		192	196
Egg	30	3810_3019_Trip30-36_D05_021.fsa	279	323		124	148		131	151	187	246	250	254	122	198		311	331		224	244		206	226	234	140	140		217	221		118	118		118	136	140	210	260		90	94		193	195	197	192	196
Egg	30	3810_3019_Trip30-37_E05_020.fsa	275	279		124	148		127	131	151	246	250	254	122	166	178	311	331		224	244		206	226	234	140	140		217	221		118	118		118	136	140	210	260		90	94	98	193	195	197	192	196
Egg	30	3810_3019_Trip30-38_F05_019.fsa	275	279	287	124	148		151	187		246	250		166	178		331	331		224	244		234	234		140	140		217	221		118	118		118	140	164	210	260		90	94		193	195		192	196
Egg	30	3810_3019_Trip30-39_G05_018.fsa	275	279		124	148		131	151	187	246	250	254	166	178		311	331		224	244		226	234		140	140		217	221		118	118		118	136	140	210	260		90	94		195	197		192	196
Egg	30	3810_3019_Trip30-40_H05_017.fsa	275	279		124	148		151	187		246	250		178	182	198	311	331		224	244		226	234		140	140		217	221		118	118		118	140	164	210	260		90	94		193	195	197	192	196
Egg	30	3810_3019_Trip30-41_A06_024.fsa	275	279		124	148		131	151	187	246	250	254	178	198		311	331		224	244		226	234		140	140		217	221		118	118		118	136	140	210	260		90	94		195	197		192	196
Egg	30	3810_3019_Trip30-42_B06_023.fsa	275	279		124	148		131	187		246	250		122	178	198	311	331		224	244		206	226	234	140	140		217	221		118	118		118	140	164	210	260		90	94		195	197		192	196
Egg	30	3810_3019_Trip30-43_C06_022.fsa	275	287		124	148		131	151	187	250	254		122	166	178	311	331		224	244		206	226	234	140	140		217	221		118	118		118	140	164	210	260		90	94		193	197		192	196
Egg	30	3810_3019_Trip30-44_D06_021.fsa	275	287		124	148		127	131	151	246	250	254	122	166		311	331		224	244		226	234		140	140		217	221		118	118		118	136	140	210	260		90	94		193	195	197	192	196
Egg	30	3810_3019_Trip30-45_E06_020.fsa	275	279		124	148		131	151	187	246	250		122	178	198	331	331		224	244		206	226		140	140		217	221		118	118		118	136	140	210	260		90	94		193	195	197	192	196
Egg	30	3810_3019_Trip30-46_F06_019.fsa	279	287	323	124	148		127	131	151	246	250	254	122	178	198	311	331		224	244		206	226	234	140	140		217	221		118	118		118	136	140	210	260		90	94	98	195	197		192	192
Egg	30	3810_3019_Trip30-47_G06_018.fsa	279	323		124	148		131	187		246	250	254	122	166	178	311	331		224	244		206	226	234	140	140		217	221		118	118		118	164		210	260		90	94	98	195	197		192	196
Egg	30	3810_3019_Trip30-48_H06_017.fsa	275	279	287	124	148		127	131	151	246	250		122	166	178	311	331		224	244		226	234		140	140		217	221		118	118		118	136	140	210	260		90	94		193	195	197	192	196
Egg	31	3811_3019_Trip31-25_A07_032.fsa	275	299	315	124	132		131	143	147	238	258		134	158		315	327	351	224	236	249	226	254		140	140		217	221		112	118		134	142	144	260	260		66	94	110	191	193	197	184	200
Egg	31	3811_3019_Trip31-26_B07_031.fsa	275	315		124	152		143	147		238	258		118	122	134	315	327	363	224	236	249	226	234	254	140	140		209	217		112	118	120	134	158		230	260		66	94	110	191	193	197	184	200
Egg	31	3811_3019_Trip31-27_C07_030.fsa	299	315		124	152		131	147	163	238	262		122	134	158	315	327	351	224	248	249	226	234	254	140	140		221	233		112	118		134	144	158	230	260		90	94	110	191	193	197	184	200
Egg	31	3811_3019_Trip31-28_D07_029.fsa	299	315		124	152		147	163		238	238		122	134	158	315	327	351	224	236	249	226	234	254	140	140		221	233		112	118	120	134	144	158	230	260		66	94	110	189	191	193	184	200
Egg	31	3811_3019_Trip31-29_E07_028.fsa	299	315		124	152		131	147	163	258	262		118	134		315	327	351	224	248	249	234	242	254	140	140		209	221	233	112	118		134	144	158	230	260		66	94	110	193	197		184	260
Egg	31	3811_3019_Trip31-30_F07_027.fsa	275	299	315	124	152		131	143	147	238	258		134	158		315	327	351	224	236	249	226	234	254	140	140		209	217		112	118		134	142		230	260		66	94	110	191	193	197	184	200
Egg	31	3811_3019_Trip31-31_G07_026.fsa	275	275		124	132		131	143	147	238	258		134	158		315	327	351	224	236	249	234	242	254	140	140		221	233		112	118	120	134	158		260	260		66	94	110	189	191	193	184	200
Egg	31	3811_3019_Trip31-32_H07_025.fsa	275	315		124	132		131	143	147	238	258	262	122	158		327	363		224	248	249	226	234	254	140	140		209	217	221	112	118	120	134	142	144	260	260		66	94	110	189	191	193	184	200
Egg	31	3811_3019_Trip31-33_A08_032.fsa	275	299	315	124	132		131	163		238	258	262	118	134		315	327	363	224	236	249	226	234	254	140	140		209	217	221	112	118		134	144	158	260	260		90	94	110	191	193	197	184	200
Egg	31	3811_3019_Trip31-34_B08_031.fsa	275	275		124	152		131	143	147	238	258	262	118	134		327	351		224	236	249	226	234	254	140	140		209	217	221	112	118	120	134	158		230	260		66	94	110	191	197		184	200
Egg	31	3811_3019_Trip31-35_C08_030.fsa	275	299		124	132		131	143	147	238	258		122	158		315	327	363	224	248	249	226	234	254	140	140		217	221		112	118		134	142	144	260	260		66	94	110	191	193	197	200	224
Egg	31	3811_3019_Trip31-36_D08_029.fsa	275	315		124	132		131	163		238	238		118	122	134	315	327	351	224	248	249	234	242	254	140	140		221	233		112	118	120	134	144	158	260	260		66	110		189	193		184	200
Egg	31	3811_3019_Trip31-37_E08_028.fsa	299	315		124	152		131	147	163	238	258		122	134	158	315	363		224	236	249	226	234	254	140	140		209	217		112	118		134	142	144	230	260		66	94	110	189	191	193	184	200
Egg	31	3811_3019_Trip31-38_F08_027.fsa	275	299	315	124	132		131	147	163	258	262		118	122	134	315	327	363	224	236	249	226	234	254	140	140		209	233		112	118		134	142	144	260	260		90	94	110	189	191	193	184	200
Egg	31	3811_3019_Trip31-39_G08_026.fsa	275	315		124	152		131	147	163	238	258	262	122	134	158	315	327	363	224	248	249	226	234	254	140	140		209	217	221	112	118		134	144	158	230	260		90	94	110	191	193	197	184	200
Egg	31	3811_3019_Trip31-40_H08_025.fsa	275	275		124	152		131	143	147	238	238		118	122		315	327	351	224	248	249	226	234	254	140	140		209	233		112	118		134	158		230	260		66	94	110	189	191	193	184	200
Egg	31	3811_3019_Trip31-41_A09_040.fsa	275	299	315	124	132		131	143	147	258	262		118	122	134	327	351		224	248	249	226	234	254	140	140		209	233		112	118		142	144		260	260		66	94	110	191	193	197	184	200
Egg	31	3811_3019_Trip31-42_B09_039.fsa	299	315		124	152		131	143	147	238	258	262	122	134	158	315	327	351	224	248	249	242	254		140	140		209	233		112	118		142	144		230	260		66	94	110	189	191	193	184	200
Egg	31	3811_3019_Trip31-43_C09_038.fsa	275	299		124	152		131	147	163	238	238		122	134	158	315	327	351	224	248	249	234	242	254	140	140		221	233		112	118		134	158		230	260		66	94	110	191	197		184	200
Egg	31	3811_3019_Trip31-44_D09_037.fsa	275	315		124	132		131	143	147	238	258		122	158		315	327	363	224	236	249	226	234	254	140	140		221	233		112	118		134	144	158	260	260		66	94	110	191	193	197	184	200
Egg	31	3811_3019_Trip31-45_E09_036.fsa	275	315		124	132		131	143	147	238	258	262	118	122	134	315	327	351	224	248	249	226	234	254	140	140		217	221		112	118		134	142	144	260	260		66	94	110	189	191	193	184	200
Egg	31	3811_3019_Trip31-46_F09_035.fsa	275	315		124	132		131	147	163	238	258		118	122		315	327	363	224	248	249	226	234	254	140	140		217	221		112	118	120	134	142	144	260	260		66	94	110	191	193	197	184	200
Egg	31	3811_3019_Trip31-47_G09_034.fsa	275	299		124	132		147	163		238	258	262	118	122	134	315	327	363	224	248	249	234	242	254	140	140		209	217	221	112	118		144	158		260	260		66	94	110	191	193	197	200	224
Egg	31	3811_3019_Trip31-48_H09_033.fsa	299	315		124	152		131	147	163	258	262		122	158		315	327	363	224	248	249	234	242	254	140	140		221	233		112	118		134	144	158	230	260		90	94	110	189	191	193	184	200
Egg	32	3812_3019_Trip32-25_A10_040.fsa	275	275		124	124		127	131	147	238	250		122	198		315	327	331	224	249		206	234	254	140	140		221	221		112	118		136	144		260	260		94	98	110	191	193		196	200
Egg	32	3812_3019_Trip32-26_B10_039.fsa	275	315		124	124		127	131	147	238	254	258	134	198		315	327	331	224	249		234	254		140	140		221	221		112	118		134	144	164	260	260		90	94	110	191	193		184	196
Egg	32	3812_3019_Trip32-27_C10_038.fsa	275	315		124	124		131	147	187	250	258		122	134	198	315	327	331	224	249		206	234	254	140	140		209	221		112	118		134	136		260	260		90	94	110	191	193	195	184	196
Egg	32	3812_3019_Trip32-28_D10_037.fsa	275	315		124	124		131	147	187	238	250	258	122	198		315	327	331	224	249		206	234	254	140	140		209	221		112	118		134	144	164	260	260		90	94	110	191	193	195	184	196
Egg	32	3812_3019_Trip32-29_E10_036.fsa	275	275		124	124		131	147	187	238	254	258	122	166		315	327	331	224	249		234	254		140	140		209	221		112	118		134	136	144	260	260		90	94	110	191	195		184	196
Egg	32	3812_3019_Trip32-30_F10_035.fsa	275	275		124	124		131	147	187	238	254		122	134	166	315	327	331	224	249		206	234	254	140	140		209	221		112	118		134	144	164	260	260		90	94	110	191	193		184	192
Egg	32	3812_3019_Trip32-31_G10_034.fsa	275	315	323	124	124		127	131	147	238	250	258	134	198		315	327	331	224	249		234	254		140	140		221	221		112	118		144	164		260	260		94	98	110	191	195		184	196
Egg	32	3812_3019_Trip32-32_H10_033.fsa	275	275		124	124		127	131	147	238	254	258	122	134	198	315	327	331	224	249		234	254		140	140		221	221		112	118		134	144	164	260	260		90	94	110	191	193		184	192
Egg	32	3812_3019_Trip32-33_A11_048.fsa	275	315		124	124		131	147	187	238	250	258	122	134	166	315	327	331	224	249		206	234	254	140	140		209	221		112	118		134	144	164	260	260		90	94	110	191	193	195	184	196
Egg	32	3812_3019_Trip32-34_B11_047.fsa	275	275		124	124		127	131		238	254	258	134	166		315	327	331	224	249		234	254		140	140		221	221		112	118		134	136	144	260	260		90	94	110	191	193	195	196	200
Egg	32	3812_3019_Trip32-35_C11_046.fsa	275	315	323	124	124		127	131	147	238	254		122	134	198	315	327	331	224	249		234	234		140	140		209	221		112	118		134	144	164	260	260		94	98	110	191	193		184	196
Egg	32	3812_3019_Trip32-36_D11_045.fsa	275	315		124	124		131	147	187	238	254	258	122	198		315	327	331	224	249		234	254		140	140		221	221		112	118		134	144	164	260	260		90	94	110	191	195		184	196
Egg	32	3812_3019_Trip32-37_E11_044.fsa	275	323		124	124		127	131	147	238	254		134	198		315	327	331	224	249		206	234	254	140	140		221	221		112	118		134	136	144	260	260		90	94	110	191	193		192	200
Egg	32	3812_3019_Trip32-38_F11_043.fsa	315	323		124	124		127	131	147	238	254	258	122	198		315	327	331	224	249		234	254		140	140		209	221		112	118		134	164		260	260		90	94	110	191	193		184	192
Egg	32	3812_3019_Trip32-39_G11_042.fsa	275	315		124	124		131	147	187	238	250	258	134	198		315	327	331	224	249		206	234	254	140	140		209	221		112	118		134	136	144	260	260		94	98	110	191	193	195	184	192
Egg	32	3812_3019_Trip32-40_H11_041.fsa	275	323		124	124		131	147	187	238	250		134	166		315	327	331	224	249		234	254		140	140		221	221		112	118		134	144	164	260	260		90	94	110	191	193		196	200
Egg	32	3812_3019_Trip32-41_A12_048.fsa	315	323		124	124		127	131		238	254	258	122	134	166	327	331		224	249		234	254		140	140		221	221		112	118		134	136	144	260	260		94	98	110	191	193	195	184	196
Egg	32	3812_3019_Trip32-42_B12_047.fsa	275	315		124	124		127	131	147	238	254	258	134	198		315	327	331	224	249		206	234	254	140	140		221	221		112	118		144	164		260	260		94	98	110	191	193		184	196
Egg	32	3812_3019_Trip32-43_C12_046.fsa	275	315	323	124	124		127	131	147	238	250	258	122	198		315	327	331	224	249		206	234	254	140	140		209	221		112	118		134	144	164	260	260		94	98	110	191	193		184	192
Egg	32	3812_3019_Trip32-44_D12_045.fsa	275	315	323	124	124		127	147		238	254	258	122	134	166	315	327	331	224	249		206	234	254	140	140		209	221		112	118		134	144	164	260	260		94	98		191	193	195	184	196
Egg	32	3812_3019_Trip32-45_E12_044.fsa	275	315	323	124	124		127	131	147	238	254		122	134	198	315	327	331	224	249		234	254		140	140		209	221		112	118		136	144		260	260		94	98	110	191	195		184	192
Egg	32	3812_3019_Trip32-46_F12_043.fsa	275	275		124	124		127	147		238	254	258	122	134	198	315	327	331	224	249		206	234	254	140	140		209	221		112	118		134	136	144	260	260		94	98		191	193	195	184	192
Egg	32	3812_3019_Trip32-47_G12_042.fsa	275	315		124	124		127	131	147	238	250	258	122	134	166	315	327	331	224	249		206	234	254	140	140		209	221		112	118		134	136	144	260	260		94	98	110	191	193	195	184	196
Egg	32	3812_3019_Trip32-48_H12_041.fsa	315	323		124	124		131	147	187	238	250	258	122	134	198	315	327	331	224	249		234	254		140	140		209	221		112	118		134	136	144	260	260		94	98	110	191	193		184	196
Juvenile (exp. 2)	19	4575_2891_TrippopH17-10_C02_006.fsa	275	315		128	132		143	147		238	250	262	166	174		331	347		224	224		222	230	234	140	140								118	140	142	210	260	370	86	90	102	189	191	195	168	180
Juvenile (exp. 2)	31	4575_2891_TrippopH17-11_D02_005.fsa	275	315		124	152		131	143	147	238	258	262	122	158		315	351		224	248	249	226	234	254	140	140								134	144	158	230	260		90	94	110	189	191	193	184	200
Juvenile (exp. 2)	24	4575_2891_TrippopH17-12_E02_004.fsa	315	323		124	128	164	131	143	167	238	258		134	162	198	315	331	391	224	249		226	234		140	144								134	140		250	260		98	110		193	197		176	188
Juvenile (exp. 2)	4	4575_2891_TrippopH17-13_F02_003.fsa	275	291		124	132	164	127	135	143	238	242	250	166	170		331	391		224	249		222	234		140	144								140	146		250	260		102	102		189	191		192	200
Juvenile (exp. 2)	22	4575_2891_TrippopH17-14_G02_002.fsa	283	323		132	164		127	171		250	274		146	174	198	319	339	375	224	232	249	234	234		140	140		217	237		118	120		140	158		230	260		98	102	110	181	193		188	192
Juvenile (exp. 2)	24	4575_2891_TrippopH17-15_H02_001.fsa	315	323		124	128	164	131	143		250	258		134	162	198	315	391		224	249		226	234		140	140					118	118		134	140		250	260		98	102	110	187	193	197	176	188
Juvenile (exp. 2)	13	4575_2891_TrippopH17-16_A03_016.fsa	267	275		136	152		127	135	143	238	246	250	150	154		295	331		244	244		218	238	246	140	144					118	118		136	146		250	260	280	90	94	118	187	197		176	188
Juvenile (exp. 2)	27	4575_2891_TrippopH17-17_B03_015.fsa	315	323		144	152	164	127	143		238	242	254	118	170		315	323	391	224	244	249	226	234	238	140	140					112	118	122	140	146		250	260		86	90	94	187	193	195	184	192
Juvenile (exp. 2)	31	4575_2891_TrippopH17-18_C03_014.fsa	275	275		124	132		131	143	147	238	258		118	134		315	327	351	224	248	249	226	234	254	140	140					112	118	120	134	144	158	260	260		90	94	110	191	193	197	184	200
Juvenile (exp. 2)	27	4575_2891_TrippopH17-19_D03_013.fsa	307	315		144	148	164	143	143		242	254		118	166		315	323	391	224	249		226	234		140	140					112	120		140	146		210	250	260	90	94		187	193	197	188	192
Juvenile (exp. 2)	12	4575_2891_TrippopH17-1_B01_007.fsa	275	323		124	148	152	127	163		238	250	254	146	166		331	339		216	224		222	226	234	140	144					118	118		140	146		210	260	370				189	193		180	192
Juvenile (exp. 2)	28	4575_2891_TrippopH17-20_E03_012.fsa	307	323		144	164		143	187		242	254		166	174		315	339	391	224	249		226	234	238	140	144					112	118		136	140		250	260		90	94	98	187	193		192	196
Juvenile (exp. 2)	24	4575_2891_TrippopH17-21_F03_011.fsa	323	323		124	128	164	131	143	167	250	258		162	198		315	331	391	224	249		226	234	246	140	144					118	118		140	140		250	260		98	102	110	193	197		176	188
Juvenile (exp. 2)	16	4575_2891_TrippopH17-22_G03_010.fsa	275	323		124	156		143	163	187	238	250	262	186	190		327	347		224	249		222	226	230	144	144					118	118		134	140	164	230	260	290	90	110		193	195		192	256
Juvenile (exp. 2)	28	4575_2891_TrippopH17-23_H03_009.fsa	323	323		124	144		143	163		242	254		170	174		311	391		224	249		226	234	238	140	144					112	112		136	140		250	260		90	94	98	187	193		188	192
Juvenile (exp. 2)	12	4575_2891_TrippopH17-24_A04_016.fsa	275	323		124	152		127	143	163	238	250	254	146	166		331	339		216	224	249	222	226	234	140	144		221	233		118	118		140	140		210	260	370	98	126		187	193	195	180	188
Juvenile (exp. 2)	27	4575_2891_TrippopH17-25_B04_015.fsa	271	307		144	148	164	127	143		238	242	254	118	166	170	315	335	391	224	244	249	226	234	238	140	140								140	140		210	250	260	86	90	94	187	193	195	188	192
Juvenile (exp. 2)	20	4575_2891_TrippopH17-26_C04_014.fsa	299	307		124	128	132	143	179		238	250	262	166	166		331	339		224	224		226	230	234	140	144								118	138	140	260	370		90	102		195	195		180	200
Juvenile (exp. 2)	15	4575_2891_TrippopH17-27_D04_013.fsa	275	323		124	136	156	143	159	163	238	262		198	202		295	343	347	224	249		218	226	230	140	140								140	146	164	230	250	290	90	90		187	195		176	256
Juvenile (exp. 2)	12	4575_2891_TrippopH17-28_E04_012.fsa	275	323		124	148	152	127	143	163	238	250		114	146	174	331	339		216	224		222	226	238	140	144								118	140		210	260	370	90	98	126	187	193	195	180	192
Juvenile (exp. 2)	12	4575_2891_TrippopH17-29_F04_011.fsa	275	323		124	148	152	127	143	163	238	254		114	146	174	331	339		216	224	249	222	226	234	140	144								118	140	146	210	260	370	90	98	126	187	195		180	188
Juvenile (exp. 2)	16	4575_2891_TrippopH17-2_C01_006.fsa	275	323		124	156		143	163	187	238	242	262	170	186		331	339	347	224	249		226	230	234	140	144		213	221		118	118		140	164		230	260	290	90	110		187	195		188	192
Juvenile (exp. 2)	25	4575_2891_TrippopH17-30_G04_010.fsa	303	315		148	148		127	183		242	250		142	162		323	327	351	224	244		234	238	254	140	140					118	122		118	144	146	210	250		90	94		189	191	195	172	176
Juvenile (exp. 2)	30	4575_2891_TrippopH17-31_H04_009.fsa	275	287		124	148		131	187		246	250		122	166		311	331		224	244		226	234		140	140					118	118		118	164		260	260		90	94		193	195	197	192	196
Juvenile (exp. 2)	18	4575_2891_TrippopH17-32_A05_024.fsa	283	315		124	152		131	143	179	250	258		142	166		331	355		224	236		226	234		140	140		203	233		118	120		146	164		210	260		90	102		187	191		180	188
Juvenile (exp. 2)	4	4575_2891_TrippopH17-33_B05_023.fsa	291	291		124	132		127	135	143	238	250		134	166	170	331	395		224	249		222	234		140	144					112	118		140	146		250	260		90	102		187	193		192	200
Juvenile (exp. 2)	10	4575_2891_TrippopH17-34_C05_022.fsa	279	311	323	124	124		127	131		242	246	250	154	166	174	327	339	383	224	249					140	140								146	148	164	260	290		90	114		189	195	197	172	176
Juvenile (exp. 2)	6	4575_2891_TrippopH17-35_D05_021.fsa	251	283	339	132	136	164	139	179		250	254	258	186	194		327	331	347	224	232	244	226	234	250	140	144								134	140	144	210	250	260	90	94	98	191	195		172	188
Juvenile (exp. 2)	32	4575_2891_TrippopH17-36_E05_020.fsa	275	323		124	124		127	131	147	238	254	258	122	134	166	315	327	331	224	249		234	254		140	140					112	118		134	144	164	260	260		94	98	110	191	193	195	184	192
Juvenile (exp. 2)	11	4575_2891_TrippopH17-37_F05_019.fsa	275	275		124	148	152	127	163		238	254		114	146	178	331	339	351	216	224	248	222	226	246	144	144					118	118		118	134	140	210	230	370	90	98	126	187	193	217	172	180
Juvenile (exp. 2)	25	4575_2891_TrippopH17-38_G05_018.fsa	271	283	303	148	152		127	183		238	250		142	162	174	327	335	351	224	244		234	238	254	140	140					118	122		118	144	146	250	260		90	94		189	191	197	172	176
Juvenile (exp. 2)	28	4575_2891_TrippopH17-39_H05_017.fsa	307	315		124	144	164	143	187		238	254		158	166	170	311	315	391	224	249		226	234	238	140	144					112	112		138	140		250	260		90	94	98	187	193		192	196
Juvenile (exp. 2)	12	4575_2891_TrippopH17-3_D01_005.fsa	275	323		124	148	152	127	163		238	250	254	146	174		331	339		216	224		222	226	234	140	144					118	118		118	146		210	260	370	90	98	126	187	193	195	180	188
Juvenile (exp. 2)	27	4575_2891_TrippopH17-40_A06_024.fsa	315	323		144	148	164	143	143		238	254		118	170		315	335	391	224	244	249	226	234	238	140	140								140	140		210	250	260	90	94		187	193	197	188	192
Juvenile (exp. 2)	14	4575_2891_TrippopH17-41_B06_023.fsa	275	275		124	152		127	135	143	246	250		154	178	190	331	335		224	244		222	238	246	144	144								134	136	146	230	260	280	90	94	98	187	197		176	188
Juvenile (exp. 2)	14	4575_2891_TrippopH17-42_C06_022.fsa	275	275		124	152		127	135	143	246	250		170	178		331	335		224	244		234	238	246	144	144					118	118		146	164		260	280		90	94	98	187	197		176	188
Juvenile (exp. 2)	28	4575_2891_TrippopH17-43_D06_021.fsa	323	323		144	164		143	163		238	242	254	158	170		315	339	391	224	249		234	238		144	144								136	140		250	260		90	94	98	193	193		188	192
Juvenile (exp. 2)	12	4575_2891_TrippopH17-44_E06_020.fsa	275	323		124	148	152	127	163		238	254		114	174		331	339		216	224		222	226	234	140	144					118	118		118	140	146	210	260	370	98	126		187	193	195	192	192
Juvenile (exp. 2)	15	4575_2891_TrippopH17-45_F06_019.fsa	267	275		124	156		143	159	163	238	258	262	150	198		295	343	347	224	244	249	218	226	230	144	144								146	164		230	240	290	90	90		195	197		176	256
Juvenile (exp. 2)	28	4575_2891_TrippopH17-46_G06_018.fsa	307	323		124	144	164	143	163		242	254		170	174		311	315	391	224	249		226	234	238	140	144								138	140		250	260		90	94	98	187	193		188	192
Juvenile (exp. 2)	13	4575_2891_TrippopH17-47_H06_017.fsa	267	275		136	152		135	143	159	238	246	250	154	202		295	331	335	244	244		218	238	246	144	144					118	118		136	146		250	260	280	90	94	118	187	197		176	188
Juvenile (exp. 2)	7	4575_2891_TrippopH17-48_A07_032.fsa	275	295		124	128	132	131	135	167	238	258	262	134	138		315	331	379	224	244	249	234	254		140	144		217	221		118	118		118	142		210	240	250	98	102	110	193	197		168	176
Juvenile (exp. 2)	13	4575_2891_TrippopH17-49_B07_031.fsa	275	323		124	152		127	135	143	238	250		150	178		295	331		244	244		218	238	246	144	144								146	146		240	260	280	90	94		197	197		176	188
Juvenile (exp. 2)	28	4575_2891_TrippopH17-4_E01_004.fsa	323	323		144	164		143	163		242	254		170	174		311	315	391	224	249		226	234	238	140	144					112	112		136	140		250	260		90	94	98	187	193		192	196
Juvenile (exp. 2)	13	4575_2891_TrippopH17-50_C07_030.fsa	275	323		136	152		127	135	143	238	246	250	150	154	178	295	331	335	224	244		218	238	246	140	144								136	146		250	260	280	90	94		187	187		176	176
Juvenile (exp. 2)	21	4575_2891_TrippopH17-51_D07_029.fsa	283	299	311	132	152		123	143		238	246	274	146	178		319	363	375	232	249		234	234		140	140								140	142	158	230	260		90	98	102	181	191	195	172	192
Juvenile (exp. 2)	3	4575_2891_TrippopH17-52_E07_028.fsa	295	323		124	132	148	135	143	167	238	238		162	166	170	331	331		224	249		222	230		140	144								134	140	146	250	260		90	102		187	189	193	192	200
Juvenile (exp. 2)	11	4575_2891_TrippopH17-53_F07_027.fsa	275	323		124	148	152	127	163		238	254		114	146	186	331	339	351	216	224	248	222	242		144	144								134	140		210	230	370	90	98	126	187	217		180	192
Juvenile (exp. 2)	17	4575_2891_TrippopH17-54_G07_026.fsa	275	315	335	124	132	152	131	143		250	258		142	174		347	355		224	236		222	234		140	140								142	146	164	210	260		86	90	102	181	187		168	184
Juvenile (exp. 2)	20	4575_2891_TrippopH17-55_H07_025.fsa	299	307	315	128	132	152	143	179		238	250	262	166	166		331	331		224	224		230	234		140	144								118	140	146	210	260	370	90	102		189	195		180	200
Juvenile (exp. 2)	31	4575_2891_TrippopH17-56_A08_032.fsa	275	275		124	132		131	143	147	238	258		118	122	134	315	327	363	224	248	249	234	242	254	140	140					112	118		134	142	144	260	260		66	94		189	193		184	200
Juvenile (exp. 2)	7	4575_2891_TrippopH17-57_B08_031.fsa	279	295	323	124	128		135	167		238	258	262	134	182		315	331	379	224	236	249	234	254		140	144								118	146		240	250	260	98	102		193	197		168	176
Juvenile (exp. 2)	27	4575_2891_TrippopH17-58_C08_030.fsa	307	315		144	148	164	143	143		238	242	254	118	170		315	323	391	224	249		226	234	238	140	140								140	140		210	250	260	90	94		187	193	195	188	192
Juvenile (exp. 2)		4575_2891_TrippopH17-59_D08_029.fsa
Juvenile (exp. 2)	8	4575_2891_TrippopH17-5_F01_003.fsa	291	295		124	128	164	131	143	167	250	258	262	162	198		315	331		224	249		206	234		140	140								118	134		240	250	260	90	98	110	193	197		196	200
Juvenile (exp. 2)	22	4575_2891_TrippopH17-60_E08_028.fsa	283	323		132	164		143	171		246	250	274	114	146		319	339	375	224	232	249	234	246		140	140								140	158		230	260		98	102		193	195		188	192
Juvenile (exp. 2)	21	4575_2891_TrippopH17-61_F08_027.fsa	283	299		132	132		123	143	171	238	246	274	146	178		319	363	375	232	249		234	234		140	140								140	142	158	230	260		90	98	102	181	191		172	192
Juvenile (exp. 2)	11	4575_2891_TrippopH17-62_G08_026.fsa	259	275	323	124	148	152	127	131	163	238	254		146	186		323	331	339	216	224	248				144	144								118	134		210	360	370				187	217		180	192
Juvenile (exp. 2)	7	4575_2891_TrippopH17-63_H08_025.fsa	279	295		124	128		131	135	167	238	258		162	182		315	331	379	224	244	249	234	246		140	144		217	221		118	118		118	140	142	240	250	260	98	102		193	197		176	196
Juvenile (exp. 2)	3	4575_2891_TrippopH17-64_A09_040.fsa	291	295		124	132	136	127	135	143	238	242	250	166	190		331	347		224	232	249	222	238		140	144		213	233		112	118	120	134	140		250	260	290	90	102		187	189	193	192	200
Juvenile (exp. 2)	6	4575_2891_TrippopH17-65_B09_039.fsa	251	283		132	136	164	139	143	147	258	258		186	194		327	331	347	224	232	244	226	234	250	140	140		233	233		116	118		134	140		250	260		90	94	98	187	197		172	188
Juvenile (exp. 2)	26	4575_2891_TrippopH17-66_C09_038.fsa	283	315		148	164		127	163		242	250		158	162	174	311	327	351	224	244	249	234	238	254	144	144		229	233		118	118		118	136		250	260		90	98		189	193		172	176
Juvenile (exp. 2)	11	4575_2891_TrippopH17-67_D09_037.fsa	259	323		124	148	152	127	163		254	262		146	178		323	331	339	216	224	248	222	226	246	144	144		213	217		118	118		118	134	140	210	360	370	90	98	126	187	217		180	192
Juvenile (exp. 2)	32	4575_2891_TrippopH17-68_E09_036.fsa	275	315	323	124	124		127	131	147	238	254	258	134	166		315	327	331	224	249		234	254		140	140					112	118		144	164		260	260		90	94	110	191	193	195	184	192
Juvenile (exp. 2)	2	4575_2891_TrippopH17-69_F09_035.fsa	287	291		124	148	164	123	143		238	250	270	134	170		319	351	391	224	236	244	226	234		140	140		203	233		118	120		136	140	146	260	260		90	106	122	181	187	191	188	192
Juvenile (exp. 2)	12	4575_2891_TrippopH17-6_G01_002.fsa	275	323		124	152		127	143	163	238	250		146	174		331	339		216	224		226	238		140	144					118	118		140	140		210	260	370	90	98	126	187	189	193	180	188
Juvenile (exp. 2)	16	4575_2891_TrippopH17-70_G09_034.fsa	275	323		124	156		127	143	163	238	250	262	170	186		319	343	347	224	249		222	226	230	140	144					118	118		134	140	164	230	230		90	98		193	195		192	256
Juvenile (exp. 2)	4	4575_2891_TrippopH17-71_H09_033.fsa	275	291	323	124	132	164	135	143		238	242		134	166		331	395		224	249		222	234		140	144		203	233		112	118		140	146		250	260		90	102		187	189	193	192	200
Juvenile (exp. 2)	31	4575_2891_TrippopH17-72_A10_040.fsa	275	275		124	132		131	143	147	238	258		122	134	158	315	327	363	224	236	249	234	242	254	140	140		209	217		112	118		134	158		260	260		66	94		191	193	197	184	200
Juvenile (exp. 2)	7	4575_2891_TrippopH17-73_B10_039.fsa	279	323		124	128		127	131	167	242	258	262	162	182		315	331	379	224	236	249	234	254		140	144					118	118		140	142		240	250	260	90	98		193	197		176	196
Juvenile (exp. 2)	25	4575_2891_TrippopH17-74_C10_038.fsa	303	315		148	152		127	143	183	242	250		118	162		323	327	351	224	244		234	238	254	140	140								140	144		250	260		90	94		189	197		172	176
Juvenile (exp. 2)	31	4575_2891_TrippopH17-75_D10_037.fsa	299	315		124	132		131	143	147	238	258	262	122	134	158	315	327	363	224	248	249	226	234	254	140	140								144	158		260	260		66	94		189	191		184	200
Juvenile (exp. 2)	20	4575_2891_TrippopH17-76_E10_036.fsa	283	315		124	128	132	143	179		250	262		166	174		331	339		224	224		226	230	234	140	144								118	138	140	260	370		90	102		189	191	195	180	200
Juvenile (exp. 2)	19	4575_2891_TrippopH17-77_F10_035.fsa	275	299	315	128	132		143	147		238	262		166	174		331	355		224	224		222	234		140	144								118	140	142	210	260	370	90	102		189	191	195	180	192
Juvenile (exp. 2)	9	4575_2891_TrippopH17-78_G10_034.fsa	259	279	311	124	148		127	131		242	246	262	154	174	178	327	351	383	224	248		226	242		144	144
Juvenile (exp. 2)	2	4575_2891_TrippopH17-79_H10_033.fsa	287	291	307	124	148	164	123	127	143	250	270		166	170		319	343		224	236	249	222	226	234	140	140		217	233		118	120		136	140	146	260	260		90	106	122	187	191		188	192
Juvenile (exp. 2)	8	4575_2891_TrippopH17-7_H01_001.fsa	251	295		124	128	164	131	143	167	250	258		162	194		315	331		224	249		234	234		140	144								140	140		240	250	260	90	98	110	191	193	197	176	188
Juvenile (exp. 2)	18	4575_2891_TrippopH17-80_A11_048.fsa	307	335		124	152		127	131	143	250	258		166	186		331	355		224	236		226	234		140	144		217	221		118	120		138	146	164	210	260		90	102		187	195		180	184
Juvenile (exp. 2)	3	4575_2891_TrippopH17-8_A02_008.fsa	295	323		124	132	136	127	135	143	238	250		162	166		331	331		224	232	249	222	230		140	144		217	233		112	118		134	140	146	250	260	290	90	102		187	189	193	192	200
Juvenile (exp. 2)	4	4575_2891_TrippopH17-9_B02_007.fsa	275	291		124	132		135	143		238	242	250	134	166	170	331	343		224	244	249	222	234		140	144		217	233		112	118		140	146		250	260		102	102		187	189	193	192	200
Juvenile (exp. 2)	5	4576_2891_TrippopH17-81_C11_046.fsa	275	339		132	136		135	139	147	242	254	258	138	178	186	327	347	379	232	236	244	226	246	250	140	144								134	142	144	210	250		94	98	102	187	195	197	172	204
Juvenile (exp. 2)	19	4576_2891_TrippopH17-82_D11_045.fsa	275	299	315	128	132	148	143	143		238	262		174	174		331	347		224	224		202	230	234	140	140								118	140	142	260	370		90	90		189	191		168	180
Juvenile (exp. 2)	11	4576_2891_TrippopH17-83_E11_044.fsa	275	323		124	148	152	127	131	163	238	254	262	114	178		323	331		216	224	248	222	226	246	144	144								118	134	140	210	230	370	90	98	126	193	217		172	180
Juvenile (exp. 2)	16	4576_2891_TrippopH17-84_F11_043.fsa	275	323		124	156		127	143	163	238	242		170	186		319	343	347	224	249		226	230	234	144	144								140	164		230	260	290				187	195		188	192
Juvenile (exp. 2)	22	4576_2891_TrippopH17-85_G11_042.fsa	311	323		132	164		127	143	171	238	274		146	174	198	319	375	391	224	232	249	234	234		140	140								140	158		230	260					181	193	195	188	192
Juvenile (exp. 2)	8	4576_2891_TrippopH17-86_H11_041.fsa	251	323		124	128	148	131	143	167	258	262		134	194		315	331		224	249		234	234		140	140		221	233		118	122		118	134		240	250	260	90	98	110	191	193	197	176	188
Juvenile (exp. 2)	20	4576_2891_TrippopH17-87_A12_048.fsa	283	299		124	128	132	143	179		238	250	262	166	174		331	331		224	224		226	230	234	140	144					112	118		118	146		260	370					189	195		180	200
Juvenile (exp. 2)	32	4576_2891_TrippopH17-88_B12_047.fsa	315	323		124	124		131	147	187	238	254	258	122	198		315	327	331	224	249		206	234	254	140	140		209	221		112	118		134	144	164	260	260		90	94		191	193		184	192
Juvenile (exp. 2)	14	4576_2891_TrippopH17-89_C12_046.fsa	275	275		124	152		135	143	187	246	250		178	190		331	335		224	244		234	238	246	144	144		217	233		118	118		136	146	164	230	260	280	90	94		187	193	197	176	188
Juvenile (exp. 2)	16	4576_2891_TrippopH17-90_D12_045.fsa	275	275		124	156		127	143	163	238	242	262	170	186		319	343	347	224	249		222	226	230	140	144		221	233		118	118		140	164		230	290		90	90		193	195		188	192
Juvenile (exp. 2)	17	4576_2891_TrippopH17-91_E12_044.fsa	275	315	335	124	148	152	143	147		238	250	258	142	174		355	355		224	236		202	234		140	140		217	233		118	120		142	146	164	260	260		86	102		187	191		184	188
Juvenile (exp. 2)	20	4576_2891_TrippopH17-92_F12_043.fsa	299	307		128	132	152	143	179		238	250	262	166	166		331	339		224	224		230	234		140	144		217	229		112	118		118	146		210	260	370	90	94	102	189	191	195	180	200
Juvenile (exp. 2)	19	4576_2891_TrippopH17-93_G12_042.fsa	299	307	315	128	132	148	143	143		238	250	262	174	186		331	347		224	224		202	230	234	140	144		217	229		112	118		118	140	142	260	260		90	102		181	189	195	168	180
Juvenile (exp. 2)	27	4576_2891_TrippopH17-94_H12_041.fsa	271	323		144	152	164	127	143		238	242		142	166	170	315	335	391	224	244	249	226	234	238	140	144		221	229		118	120		140	140		250	260		86	90	94	187	193	195	188	192
Juvenile (exp. 2)	22	4576_2892_TrippopH17-100_G01_002.fsa	311	323		132	164		143	171		246	250	274	114	146		319	375	391	224	232	249	234	234		140	140		213	217		118	120		140	140		230	260		98	102		181	187	195	188	192
Juvenile (exp. 2)	3	4576_2892_TrippopH17-101_H01_001.fsa	291	291		124	132	136	143	167		238	242	250	162	166	170	331	331		224	232	249	222	238		144	144		213	233		112	118		140	148		250	260	290	90	102		187	193		192	200
Juvenile (exp. 2)	26	4576_2892_TrippopH17-102_A02_008.fsa	283	303	323	148	164		127	183	187	238	250		158	162		311	327		224	244	249	234	238	254	140	140		229	233		112	118		118	138	144	260	260		90	98		187	189	191	172	176
Juvenile (exp. 2)	31	4576_2892_TrippopH17-103_B02_007.fsa	275	315		124	152		131	143		238	238		118	122	134	315	327	363	224	248	249	234	242	254	140	140					112	118	120	142	144		230	260					189	191	193	184	200
Juvenile (exp. 2)	15	4576_2892_TrippopH17-104_C02_006.fsa	267	275		124	156		143	159	163	238	258	262	150	186		295	343	347	224	249		218	226	230	140	140					116	118		140	146	164	230	240	290				187	195		188	256
Juvenile (exp. 2)	9	4576_2892_TrippopH17-105_D02_005.fsa	275	279	311	124	148		127	131		242	246	262	154	174	186	327	351	383	224	248		226	242		144	144					118	122		142	148	164	260	290	360				195	197	217	176	192
Juvenile (exp. 2)	5	4576_2892_TrippopH17-106_E02_004.fsa	279	283		132	136		135	139	147	238	254	258	178	182	186	327	347	379	232	244		226	250	254	140	144					116	118		134	142	144	210	250					181	187		168	172
Juvenile (exp. 2)	9	4576_2892_TrippopH17-107_F02_003.fsa	275	279	311	124	148		131	131		238	246		154	174	186	323	327	383	224	248		226	242		140	144					118	122		142	148	164	260	290	360				195	197	217	172	176
Juvenile (exp. 2)	14	4576_2892_TrippopH17-108_G02_002.fsa	275	275		124	152		127	135	143	242	246	250	154	170	178	331	335		224	244		222	238	246	144	144		203	213		118	118		136	146	164	230	260	280	90	94	98	187	193	197	176	188
Juvenile (exp. 2)	26	4576_2892_TrippopH17-109_H02_001.fsa	303	315		124	148		127	163	183	238	250		158	162		327	339	351	224	244		234	238	254	140	144					112	118		118	136	144	250	260		90	98		187	189		172	176
Juvenile (exp. 2)	22	4576_2892_TrippopH17-110_A03_016.fsa	311	323		124	132		143	171		246	250		146	198		319	319		224	232	249	234	246		140	140		213	217		118	120		140	158		240	260		98	102		181	193	195	188	192
Juvenile (exp. 2)	15	4576_2892_TrippopH17-111_B03_015.fsa	275	323		124	136	156	143	159	163	238	262		150	186	198	295	343	347	224	249		218	226	230	140	144					116	118		140	146	164	230	250	290	90	102		195	197		188	256
Juvenile (exp. 2)	16	4576_2892_TrippopH17-112_C03_014.fsa	275	323		124	156		143	163	187	238	242		186	190		319	343	347	224	249		222	226	230	144	144					118	118		140	164		230	260	290				193	195		188	192
Juvenile (exp. 2)	32	4576_2892_TrippopH17-113_D03_013.fsa	275	315		124	124		131	147	187	254	258		122	134	166	315	327	331	224	249		234	254		140	140					112	118		134	144	164	260	260					191	193	195	184	196
Juvenile (exp. 2)	24	4576_2892_TrippopH17-114_E03_012.fsa	323	323		124	128	164	127	131	167	250	258		134	162	198	315	331	391	224	249		226	234		140	144					118	118		134	140		250	260					193	197		176	188
Juvenile (exp. 2)	6	4576_2892_TrippopH17-115_F03_011.fsa	283	291		132	136	164	139	143	147	250	254	258	186	198		327	331	347	224	232	244	206	226	250	140	140					116	118	122	140	144		210	250	260				187	197		172	188
Juvenile (exp. 2)	24	4576_2892_TrippopH17-116_G03_010.fsa	323	323		124	128	164	143	167		238	258		114	162		315	331	339	224	249		226	234	246	140	144					118	118		134	140		250	260					193	197		176	188
Juvenile (exp. 2)	15	4576_2892_TrippopH17-117_H03_009.fsa	267	275		124	136	156	143	159	163	238	262		150	186		339	343	347	224	244	249	226	230		140	144		221	233		118	118		136	140	164	230	250	290	90	118		195	197		176	188
Juvenile (exp. 2)	31	4576_2892_TrippopH17-118_A04_016.fsa	275	315		124	132		131	143	147	238	258	262	122	134	158	315	327	363	224	236	249	234	242	254	140	140		209	221	233	112	118		134	158		260	260		66	94		191	193	197	184	200
Juvenile (exp. 2)	24	4576_2892_TrippopH17-119_B04_015.fsa	323	323		124	128	164	127	131	167	238	258		114	134	162	315	331	391	224	249		226	234	246	140	144					118	118		140	140		250	260					187	193	197	176	188
Juvenile (exp. 2)	17	4576_2892_TrippopH17-120_C04_014.fsa	275	315	335	124	148	152	131	143		250	258		142	174	186	355	355		224	236		202	234		140	144					118	120
Juvenile (exp. 2)	28	4576_2892_TrippopH17-121_D04_013.fsa	323	323		124	144	164	143	187		238	242	254	166	170	174	339	391		224	249		226	234	238	144	144					112	118		138	140		250	260					187	193		192	192
Juvenile (exp. 2)	20	4576_2892_TrippopH17-122_E04_012.fsa	299	307	315	128	132	152	143	179		238	262		166	166		331	331		224	224		230	234		140	140					112	118		138	140		210	260	370	90	102		189	195		180	200
Juvenile (exp. 2)	16	4576_2892_TrippopH17-123_F04_011.fsa	275	323		124	156		127	143	163	238	250	262	170	186		331	343	347	224	249		226	230	234	140	144					118	118		134	140	164	230	260	290				193	195		188	192
Juvenile (exp. 2)	24	4576_2892_TrippopH17-124_G04_010.fsa	315	323		124	128	164	127	131		238	258		162	198		315	331	339	224	249		226	234	246	140	144		217	221		118	118		134	140		250	260		98	110		193	193		188	196
Juvenile (exp. 2)	8	4576_2892_TrippopH17-125_H04_009.fsa	291	323		124	128	164	131	167	179	258	262		162	198		315	331		224	249		234	234		140	144		213	221		118	118		118	140		240	250	260	90	98	110	191	193	197	176	196
Juvenile (exp. 2)	20	4576_2892_TrippopH17-126_A05_024.fsa	283	299	315	128	132	152	143	179		238	250	262	166	166		331	331		224	224		226	230		140	140		203	229		112	118		118	140	146	210	260	370	90	94	102	189	191	195	180	200
Juvenile (exp. 2)	4	4576_2892_TrippopH17-127_B05_023.fsa	279	291		124	132		127	135	143	238	242	250	134	166		331	395		224	244	249	222	234		140	144					112	118		140	146		250	260					187	189	191	192	200
Juvenile (exp. 2)	28	4576_2892_TrippopH17-128_C05_022.fsa	307	315		144	164		143	163		238	242		170	174		315	339	391	224	249		226	234	238	144	144					112	112		138	140		250	260					187	187		192	196
Juvenile (exp. 2)	31	4576_2892_TrippopH17-129_D05_021.fsa	275	275		124	152		131	147	163	238	238		118	122	134	315	327	363	224	236	249	234	242	254	140	140					112	118		142	144		230	260					189	191	193	184	200
Juvenile (exp. 2)	26	4576_2892_TrippopH17-130_E05_020.fsa	303	315		124	148		127	183	187	242	250		158	174		327	339	351	224	244		234	238	254	144	144					118	118		118	138	144	250	260		90	98		187	191		172	176
Juvenile (exp. 2)	8	4576_2892_TrippopH17-131_F05_019.fsa	251	323		124	128	164	131	167	179	258	262		162	194		315	331		224	249		206	234		140	144					118	122		118	140		240	250	260				191	193	197	176	196
Juvenile (exp. 2)	32	4576_2892_TrippopH17-132_G05_018.fsa	275	315		124	124		131	147	187	238	250	258	134	166		315	327	331	224	249		234	254		140	140					112	118		134	144	164	260	260					191	193	195	184	196
Juvenile (exp. 2)	18	4576_2892_TrippopH17-133_H05_017.fsa	307	315	335	124	152		131	143	179	250	258		142	166	186	339	355		224	236		234	234		140	140					112	120		138	164		210	260		90	94	102	187	195		180	184
Juvenile (exp. 2)	10	4576_2892_TrippopH17-134_A06_024.fsa	311	323		124	124		131	143		246	250		154	166	174	327	331	383	224	224		226	238		140	140		217	233		118	122		146	148	164	260	290		90	90		189	195	197	176	192
Juvenile (exp. 2)	11	4576_2892_TrippopH17-135_B06_023.fsa	259	275	323	124	148	152	127	131	163	238	254	262	114	146	178	323	339		216	224	248	222	226	242	144	144					118	118		140	142		210	230	370				187	193	217	192	192
Juvenile (exp. 2)	4	4576_2892_TrippopH17-136_C06_022.fsa	275	291		124	132		127	135	143	238	242		134	170		331	395		224	244	249	222	234		140	144					112	118		140	146		250	260		90	102		187	189	193	192	200
Juvenile (exp. 2)	30	4576_2892_TrippopH17-137_D06_021.fsa	287	323		124	148		127	131	151	246	250	254	122	166		311	331		224	244		206	226	234	140	140					118	118		118	136	140	210	260					193	195	197	192	196
Juvenile (exp. 2)	9	4576_2892_TrippopH17-138_E06_020.fsa	259	279	311	124	148		131	131		242	246	262	154	174	178	323	327	383	224	248		226	242		140	144					118	122		134	148	164	230	260	290	90	114		195	197	217	172	176
Juvenile (exp. 2)	15	4576_2892_TrippopH17-139_F06_019.fsa	267	323		124	156		127	143	163	238	262		150	198		339	343	347	224	249		226	230		140	140					116	118		136	140	164	230	240	290				195	197		188	256
Juvenile (exp. 2)	7	4576_2892_TrippopH17-140_G06_018.fsa	279	295		124	128		131	135	167	242	258	262	134	162	182	315	331	343	224	236	249	234	246		140	144					118	118		140	146		240	250	260				193	197		176	196
Juvenile (exp. 2)	14	4576_2892_TrippopH17-141_H06_017.fsa	275	275		124	152		127	135	143	242	246	250	154	178	190	331	335		224	244		222	238	246	144	144					118	118		136	146	164	230	260	280				187	197		176	188
Juvenile (exp. 2)	19	4576_2892_TrippopH17-142_A07_032.fsa	299	307		128	132		143	143		238	250	262	166	186		331	355		224	224		222	234		140	140		217	217		112	118		118	140	142	210	260	370	90	102		181	189	195	168	180
Juvenile (exp. 2)	31	4576_2892_TrippopH17-143_B07_031.fsa	275	299	315	124	152		131	143	147	238	258	262	118	134		315	327	351	224	236	249	234	242	254	140	140					112	118	120	134	144	158	230	260					189	191	193	184	200
Juvenile (exp. 2)	1	4576_2892_TrippopH17-144_C07_030.fsa	287	295		124	148		123	143	167	238	250	270	162	170		319	331	351	224	232	236	222	226	230	140	144					118	120		134	136	146	250	260					181	187	193	188	192
Juvenile (exp. 2)	17	4576_2892_TrippopH17-145_D07_029.fsa	275	335		124	148	152	131	143	147	238	250	258	186	186		355	355		224	236		222	234		140	140					118	120		142	146		260	260		86	90	102	181	187		168	184
Juvenile (exp. 2)	18	4576_2892_TrippopH17-146_E07_028.fsa	307	315		124	152		143	179		250	262		166	186		339	355		224	236		234	234		140	144					112	118	120	146	146		210	260		90	102		187	195		180	184
Juvenile (exp. 2)	21	4576_2892_TrippopH17-147_F07_027.fsa	275	311		132	132		123	143	171	238	274		130	146		319	335	375	232	249		234	234		140	140					118	120		140	142	158	260	260		90	98	102	181	191		184	192
Juvenile (exp. 2)	32	4576_2892_TrippopH17-148_G07_026.fsa	275	275		124	124		127	131	147	238	250		122	134	198	315	327	331	224	249		234	254		140	140					112	118
Juvenile (exp. 2)	21	4576_2892_TrippopH17-149_H07_025.fsa	275	283		132	152		123	143	171	238	246	274	174	178		319	335		232	249		234	234		140	140					118	120		140	142	158	230	260		90	102		181	191	195	184	192
Juvenile (exp. 2)	1	4576_2892_TrippopH17-150_A08_032.fsa	287	295		124	148		123	143	167	238	250	270	170	190		319	347	351	224	236		222	226	230	144	144					118	120		134	146		250	260					181	187	195	188	192
Juvenile (exp. 2)	7	4576_2892_TrippopH17-151_B08_031.fsa	275	323		124	128	132	127	131		242	258	262	134	162	182	315	379		224	244	249	234	246		140	144					118	118		140	146		210	240	250				181	193		176	196
Juvenile (exp. 2)	18	4576_2892_TrippopH17-152_C08_030.fsa	307	315		124	152		131	143	179	250	258	262	142	166	186	339	355		224	236		226	234		140	140					112	120		146	164		260	260					187	195		180	184
Juvenile (exp. 2)	26	4576_2892_TrippopH17-153_D08_029.fsa	283	315		148	164		127	183	187	242	250		158	162		311	327		224	244		234	238	254	144	144					112	118		118	138	144	250	260					187	191		172	176
Juvenile (exp. 2)	29	4576_2892_TrippopH17-154_E08_028.fsa	275	287		124	148	152	131	151	163	238	246	250	118	122		311	331	351	244	248		226	234		140	140					118	120		140	158		210	230	260				197	197		192	196
Juvenile (exp. 2)	9	4576_2892_TrippopH17-155_F08_027.fsa	259	279	311	124	148		131	131		238	242	246	174	178		323	327	383	224	248		226	242		144	144					118	122		134	164		230	260	290				195	217		172	176
Juvenile (exp. 2)	2	4576_2892_TrippopH17-156_G08_026.fsa	275	287	307	124	148	164	123	143		238	242	270	134	170		319	343		224	236	244	222	226	234	140	140					118	120
Juvenile (exp. 2)	29	4576_2892_TrippopH17-157_H08_025.fsa	279	299		124	132	148	131	143	151	238	246		118	178		311	331	351	244	248		226	234	242	140	140					118	118		118	140	142	210	260		90	94		189	195	197	192	196
Juvenile (exp. 2)	16	4576_2892_TrippopH17-158_A09_040.fsa	275	323		124	156		127	143	163	238	242		186	190		319	343	347	224	249		226	230	234	140	144		213	221		118	118		134	140	164	230	260	290	90	98		187	195		188	192
Juvenile (exp. 2)	7	4576_2892_TrippopH17-159_B09_039.fsa	279	295		124	128	132	127	131	167	242	258	262	134	138	162	315	331	343	224	236	249	234	246		140	144					118	118		140	142		210	240	250				193	197		176	196
Juvenile (exp. 2)	18	4576_2892_TrippopH17-160_C09_038.fsa	307	335		124	152		127	143		250	258		142	166		339	355		224	236		234	234		140	144					118	120		146	146		210	260					187	191		180	184
Juvenile (exp. 2)	32	4576_2892_TrippopH17-95_A01_008.fsa	315	323		124	124		127	131	147	238	250		134	198		315	327	331	224	249		234	254		140	140		221	221		112	118		134	144	164	260	260		94	98	110	191	193		184	192
Juvenile (exp. 2)	17	4576_2892_TrippopH17-96_C01_006.fsa	275	335		124	148	152	131	143		238	250	258	186	186		355	355		224	236		202	234		140	144		221	229		118	120		142	146	164	260	260		90	102		181	187		168	184
Juvenile (exp. 2)	20	4576_2892_TrippopH17-97_D01_005.fsa	307	315		124	128	132	127	143		238	250	262	166	174		331	331		224	224		226	230	234	140	140		217	229		112	118		118	138		260	370					189	195		180	200
Juvenile (exp. 2)	31	4576_2892_TrippopH17-98_E01_004.fsa	275	315		124	132		131	147	163	238	238		122	134	158	315	327	351	224	236	249	226	234	254	140	140		209	217	221	112	118	120	134	144	158	260	260		90	94		189	193		184	200
Juvenile (exp. 2)	25	4576_2892_TrippopH17-99_F01_003.fsa	271	303		148	148		127	183		238	250		142	174		323	327	351	224	244		234	238	254	140	144		229	229		118	120		118	144	146	210	250	260	90	94		189	191	197	172	176
Juvenile (exp. 2)	12	4577_2892_TrippopH17-161_E09_036.fsa	275	323		124	152		127	143	163	238	250	254	146	166		331	339		216	224	249	222	226	234	140	144					118	118		118	140	146	210	260	370				189	193		180	188
Juvenile (exp. 2)	28	4577_2892_TrippopH17-162_F09_035.fsa	315	323		144	164		143	163		238	242	254	166	170	174	315	339	391	224	249		226	234	238	140	144					112	118		138	140		260	260					187	193		188	192
Juvenile (exp. 2)	8	4577_2892_TrippopH17-163_G09_034.fsa	291	323		124	128	164	131	143	167	250	258	262	134	194		315	331		224	249		206	234		140	144					118	122		134	140		240	250	260				191	193	197	196	200
Juvenile (exp. 2)	16	4577_2892_TrippopH17-164_H09_033.fsa	275	323		124	156		143	163	187	242	262		170	186		331	343	347	224	249		222	226	230	140	144		221	233		118	118		134	140	164	230	290		90	110		187	195		188	192
Juvenile (exp. 2)	19	4577_2892_TrippopH17-165_A10_040.fsa	275	299		128	132	148	143	143		238	262		174	186		331	347		224	224		222	230	234	140	140		217	229		112	118		118	142		260	370		90	102		181	195		180	192
Juvenile (exp. 2)	15	4577_2892_TrippopH17-166_B10_039.fsa	267	275	323	124	136	156	127	163		238	258	262	150	186	198	339	343	347	224	244	249	226	230		140	140					116	118		140	146	164	230	250	290	90	102	118	187	195		188	256
Juvenile (exp. 2)	7	4577_2892_TrippopH17-167_C10_038.fsa	271	295		124	128	132	131	135	167	238	258	262	162	182		315	331	343	224	236	249	234	254		140	144					116	118		140	142		210	240	250				193	197		168	176
Juvenile (exp. 2)	11	4577_2892_TrippopH17-168_D10_037.fsa	275	275		124	148	152	127	131	163	254	262		114	186		323	331	339	216	224	248	222	226	242	144	144					118	118		118	134	140	210	230	370				187	217		172	180
Juvenile (exp. 2)	3	4577_2892_TrippopH17-169_E10_036.fsa	291	291		124	132	136	135	143	167	238	242		158	162	166	331	347		224	249		222	238		140	144					112	118		146	148		250	290		90	102		187	189	195	192	200
Juvenile (exp. 2)	32	4577_2892_TrippopH17-170_F10_035.fsa	275	315		124	124		131	147	187	238	250	258	122	134	198	315	327	331	224	249		206	234	254	140	140					112	118		134	144	164	260	260					191	193	195	184	196
Juvenile (exp. 2)	16	4577_2892_TrippopH17-171_G10_034.fsa	275	323		124	156		127	143	163	238	242	262	190	198	202	319	343	347	224	249		226	230	234	144	144					118	118		134	164		230	290					193	195		188	192
Juvenile (exp. 2)	15	4577_2892_TrippopH17-172_H10_033.fsa	275	323		124	156		143	159	163	238	262		198	202		339	343	347	244	249		226	230		144	144		221	233		116	118		140	146	164	230	240	290	90	90		195	197		176	188
Juvenile (exp. 2)	14	4577_2892_TrippopH17-173_A11_048.fsa	275	275		124	152		135	143	187	242	246	250	154	170	178	327	331	335	224	244		222	238	246	144	144		203	217	233	118	118		134	136	146	230	260	280	90	94	110	187	193		188	192
Juvenile (exp. 2)	22	4577_2892_TrippopH17-174_B11_047.fsa	283	323		132	164		143	171		238	246	274	174	198		319	339	375	224	232	249	234	246		140	140		217	237		118	120		140	158		230	260		98	102	110	193	195		188	192
Juvenile (exp. 2)	22	4577_2892_TrippopH17-175_C11_046.fsa	283	311	323	132	164		143	143		246	250	274	146	174	198	319	343	375	224	232	249	234	246		140	140					118	120		140	158		230	260		102	102		181	193	195	188	192
Juvenile (exp. 2)	18	4577_2892_TrippopH17-176_D11_045.fsa	307	335		124	152		127	131	143	250	258		166	186		339	355		224	236		234	234		140	144					112	120		138	164		260	260		90	94	102	187	195		180	184
Juvenile (exp. 2)	18	4577_2892_TrippopH17-177_E11_044.fsa	307	335		124	152		131	143	179	250	250		142	166		331	355		224	236		226	234		140	144					118	120		138	164		210	260		90	102		187	191		180	184
Juvenile (exp. 2)	6	4577_2892_TrippopH17-178_F11_043.fsa	251	283	339	132	136	164	139	143		254	258		186	194		327	331	347	224	232	244	226	234	250	140	140					116	118	122	134	140		210	250	260	90	94	98	187	195	197	188	188
Juvenile (exp. 2)	21	4577_2892_TrippopH17-179_G11_042.fsa	275	311		132	132		123	143	171	238	246	274	146	178		319	363	375	232	249		234	234		140	140		209	213		118	120		140	144	158	230	260		90	98	102	181	191		184	192
Juvenile (exp. 2)	18	4577_2892_TrippopH17-180_H11_041.fsa	307	315	335	124	152		131	143	179	250	258		166	186		339	355		224	236		234	234		140	140		217	233		118	120		146	164		260	260		90	102		187	191		184	188
Juvenile (exp. 2)	11	4577_2892_TrippopH17-181_A12_048.fsa	259	275	323	124	148	152	127	131	163	238	254	262	146	178		331	339	351	216	224	248	222	226	242	144	144		213	217		118	118		118	140	142	210	230	370	98	114	126	187	193	217	172	180
Juvenile (exp. 2)	25	4577_2892_TrippopH17-182_B12_047.fsa	283	303	315	148	152		127	183		242	250		142	162		327	335	351	224	244		234	238	254	140	144		229	229		118	122		118	144	146	250	260		86	90		189	197		172	176
Juvenile (exp. 2)	22	4577_2892_TrippopH17-183_C12_046.fsa	311	323		132	164		127	143	171	246	250	274	114	146		319	375	391	224	232	249	234	234		140	140		213	217		118	120		140	140		230	260		98	102		187	195		188	192
Juvenile (exp. 2)	20	4577_2892_TrippopH17-184_D12_045.fsa	299	307	315	124	128	132	143	179		238	262		166	174		331	339		224	224		230	234		140	140		203	229		112	118		118	140	146	260	370		90	94	102	189	195		180	200
Juvenile (exp. 2)	8	4577_2892_TrippopH17-185_E12_044.fsa	291	323		124	128	164	131	167	179	258	262		162	198		315	331		224	249		234	234		140	140		213	221		118	118		118	134		240	250	260	90	98	110	193	197		176	188
Juvenile (exp. 2)	28	4577_2892_TrippopH17-186_F12_043.fsa	307	323		144	164		143	187		238	242	254	166	170	174	315	339	395	224	249		226	234	238	140	140		217	221		112	118		138	140		260	260		90	94	98	187	193		188	196
Juvenile (exp. 2)	21	4577_2892_TrippopH17-187_G12_042.fsa	275	315		132	132		163	171		238	246	274	146	174	178	319	335	375	232	249		234	234		140	140		209	213		118	120		144	158		230	260		90	98		181	191	195	172	200
Juvenile (exp. 2)	4	4577_2892_TrippopH17-188_H12_041.fsa	291	323		124	132	164	127	135	143	238	242		134	170		331	343		224	249		222	234		140	144		217	233		112	118		140	140		250	260		90	102		187	189	193	192	200
Juvenile (exp. 2)	21	4577_2893_TrippopH17-189_A01_008.fsa	283	299	311	132	152		123	143	171	238	246	274	146	174	178	319	335	375	232	249		234	234		140	140		209	237		118	120		140	142	158	230	260		90	98	102	181	195		172	192
Juvenile (exp. 2)	19	4577_2893_TrippopH17-190_B01_007.fsa	307	315		128	132	148	143	147		238	262		166	174	186	331	347		224	224		222	230	234	140	144		229	229		112	118		118	142		260	370		86	90	102	191	195		168	180
Juvenile (exp. 2)	29	4577_2893_TrippopH17-191_D01_005.fsa	287	299		124	132	148	131	163		238	246	250	122	158		311	331	351	236	244		226	234		140	140		217	233		118	118		118	140	158	210	260		90	94		189	195		192	196
Juvenile (exp. 2)	22	4577_2893_TrippopH17-192_E01_004.fsa	311	323		132	164		143	171		250	274		146	174	198	319	391		224	232	249	234	246		140	140		217	237		118	120		140	158		230	260		98	102		181	187	195	188	192
Juvenile (exp. 2)	29	4577_2893_TrippopH17-193_F01_003.fsa	279	287	299	124	148	152	131	143	151	250	262		122	158	178	311	331	363	244	248		226	234	242	140	140		217	233		118	118		118	140	158	210	230		66	90	94	195	197		196	224
Juvenile (exp. 2)	2	4577_2893_TrippopH17-194_G01_002.fsa	291	307		124	148		123	127	143	238	250	270	134	170		319	343	351	224	236	249	222	226	234	140	144		217	217		118	120		136	140	146	260	260		90	106	122	181	187	193	188	192
Juvenile (exp. 2)	2	4577_2893_TrippopH17-195_H01_001.fsa	275	287		124	148		123	143		238	242	270	138	166		319	351	395	224	236	244	222	226	234	140	144		203	233		118	120		136	140	146	260	260		102	106	122	181	193		188	192
Juvenile (exp. 2)	20	4577_2893_TrippopH17-196_A02_008.fsa	283	315		128	132	152	127	143		238	250	262	166	174		331	331		224	224		226	230	234	140	140		217	217		112	118		118	138		210	260	370	90	94	102	189	195		180	200
Juvenile (exp. 2)	5	4577_2893_TrippopH17-197_B02_007.fsa	275	339		128	132	136	135	147		238	254	258	178	182	186	327	343	347	232	244		226	246	250	140	144		217	217		116	118		142	144		210	250	260	94	98	102	181	187	195	172	188
Juvenile (exp. 2)	13	4577_2893_TrippopH17-198_C02_006.fsa	267	275		136	152		127	135	143	246	250	258	150	154		331	335	339	244	244		230	238	246	144	144		217	233		116	118		146	146		250	280		90	94	118	187	197		176	188
Juvenile (exp. 2)	8	4577_2893_TrippopH17-199_D02_005.fsa																			224	249		206	234		140	140					118	118		140	140		240	250	260				193	197		176	200
Juvenile (exp. 2)	13	4577_2893_TrippopH17-200_E02_004.fsa	275	323		136	152		135	143	159	246	250	258	150	154	178	295	331	335	224	244					144	144								136	146		250	260	280				187	197		176	188
Juvenile (exp. 2)	13	4577_2893_TrippopH17-201_F02_003.fsa	267	275		136	152		135	159		246	250	258	150	154	178	295	331	335	244	244		218	238	246	144	144					118	118		146	146		250	260	280	94	118		187	187		176	188
Juvenile (exp. 2)	13	4577_2893_TrippopH17-202_G02_002.fsa	267	275		136	152		135	143	159	238	246	250	178	202		331	335	339	244	244		230	238	246	144	144		203	233		116	118		136	146		250	260	280	90	94		187	197		176	188
Juvenile (exp. 2)	21	4577_2893_TrippopH17-203_H02_001.fsa	283	299		132	152		143	163	171	238	246	274	146	174	178	319	335	375	232	249		234	234		140	140		213	229		118	120		140	144	158	230	260		90	98	102	181	195		184	192
Juvenile (exp. 2)	11	4577_2893_TrippopH17-204_A03_016.fsa	275	323		124	148	152	127	131	163	238	254		114	178		323	331	339	216	224	248	222	226	246	144	144		213	217		118	118		118	142		210	360	370	98	114	126	187	193	217	172	192
Juvenile (exp. 2)	29	4577_2893_TrippopH17-205_B03_015.fsa	275	287		124	148	152	131	151	163	246	250	262	118	122	178	311	331	351	236	244		226	234	242	140	140		217	233		118	120		118	142		210	230	260	66	90	94	189	195	197	192	196
Juvenile (exp. 2)	17	4577_2893_TrippopH17-206_C03_014.fsa	307	335		124	148	152	131	143		238	250	258	142	186		355	355		224	236		202	234		140	140					118	120		142	146	164	260	260		86	90	102	181	187		184	188
Juvenile (exp. 2)	22	4577_2893_TrippopH17-207_D03_013.fsa	311	323		124	132		143	171		238	246	274	146	174	198	319	391		224	232	249	234	246		140	140					118	120		140	140		230	240	260	98	102		181	187	195	188	192
Juvenile (exp. 2)		4577_2893_TrippopH17-208_E03_012.fsa																			224	248		226	242		140	144		213	217		118	122		142	148		230	290		90	114		197	217		172	192
Juvenile (exp. 2)	16	4577_2893_TrippopH17-209_F03_011.fsa	275	275		124	156		143	163	187	238	242	262	186	190		331	343	347	224	249		226	230	234	140	144		213	221		118	118		140	164		230	260	290	90	110		193	195		192	256
Juvenile (exp. 2)	25	4577_2893_TrippopH17-210_G03_010.fsa	283	303	315	148	152		127	143	183	238	250		118	162	174	327	335	351	224	244		234	238	254	140	140		229	229		118	122		118	144	146	250	260		86	90		189	191	195	172	176
Juvenile (exp. 2)	25	4577_2893_TrippopH17-211_H03_009.fsa	271	303		148	148		127	183		242	250		142	162		323	327	351	224	244		234	238	254	140	140		229	229		118	120		118	144	146	210	250	260	86	90		191	195		172	176
Juvenile (exp. 2)	25	4577_2893_TrippopH17-212_A04_016.fsa	283	315		148	148		127	143	183	242	250		118	174		327	335	351	224	244		234	238	254	140	144		229	229		118	122		118	144	146	210	250	260	90	94		189	191	195	172	176
Juvenile (exp. 2)	15	4577_2893_TrippopH17-213_B04_015.fsa	323	323		124	156		127	143	163	238	258		150	198		295	339	347	224	244	249	218	226	230	140	144		221	233		118	118		136	140	164	230	240	290	90	118		187	195		176	188
Juvenile (exp. 2)	27	4577_2893_TrippopH17-214_C04_014.fsa	271	307		144	148	164	127	143		238	242	254	142	166	170	315	335	391	224	244	249	226	234	238	140	140		221	229		112	118	120	140	146		210	260		90	94		187	193	197	188	192
Juvenile (exp. 2)	2	4577_2893_TrippopH17-215_D04_013.fsa	275	307		124	148	164	123	143		238	250	270	134	138		319	343	351	224	236	249	222	226	234	140	140		203	233		118	120		136	140	146	260	260		102	106	122	181	187	191	192	192
Juvenile (exp. 2)	9	4577_2893_TrippopH17-216_E04_012.fsa	259	279	311	124	148		131	131		238	242	246	174	186		323	327	383	224	248		226	242		140	144		213	217		118	122		134	148	164	260	290	360	90	114		195	217		172	176
Juvenile (exp. 2)	22	4577_2893_TrippopH17-217_F04_011.fsa	311	323		132	164		127	143	171	246	250	274	114	146		319	339	375	224	232	249	234	234		140	140		217	237		118	120		140	140		230	260		98	102		181	193	195	188	200
Juvenile (exp. 2)	13	4577_2893_TrippopH17-218_G04_010.fsa	267	275		124	152		135	143	159	246	250	258	154	178	202	295	331	335	224	244		218	238	246	140	144		203	233		118	118		136	146		240	260	280	90	94		187	197		176	188
Juvenile (exp. 2)	18	4577_2893_TrippopH17-219_H04_009.fsa	307	315		124	152		131	143	179	250	258		166	186		331	355		224	236		226	234		140	144		217	221		118	120		146	164		260	260		90	94	102	187	195		180	184
Juvenile (exp. 2)	1	4577_2893_TrippopH17-220_A05_024.fsa	287	295		124	148		123	143	167	238	270		138	170	190	347	351		224	236		222	226	238	140	144		213	233		118	120		136	148		250	260		106	122		187	193		188	192
Juvenile (exp. 2)	30	4577_2893_TrippopH17-221_B05_023.fsa	275	279		124	148		127	131	151	246	250		122	166		311	331		224	244		226	234		140	140		217	221		118	118		118	136	140	210	260					195	197		192	196
Juvenile (exp. 2)	16	4577_2893_TrippopH17-222_C05_022.fsa	275	323		124	156		143	163	187	238	250	262	170	186		331	343	347	224	249		222	226	230	140	144								134	140	164	230	290		90	90		187	195		188	192
Juvenile (exp. 2)	17	4577_2893_TrippopH17-223_D05_021.fsa	307	335		124	148	152	131	143	147	250	258		142	186		355	355		224	236		202	234		140	140		217	233		118	120		142	146	164	260	260		86	90	102	181	187		184	188
Juvenile (exp. 2)	29	4577_2893_TrippopH17-224_E05_020.fsa	279	299		124	132	148	131	151	163	246	250	262	122	158		311	331	351	236	244		226	234	242	140	140		217	217		118	118		118	140	158	210	260		90	94		195	197		192	196
Juvenile (exp. 2)	25	4577_2893_TrippopH17-225_F05_019.fsa	271	283		148	148		127	143	183	238	250		142	162	174	327	335	351	224	244		234	238		140	144		229	229		118	120		118	140	144	210	250	260	90	94		189	191	195	172	188
Juvenile (exp. 2)	1	4577_2893_TrippopH17-226_G05_018.fsa	295	307		124	148		123	143	167	238	250	270	162	170		319	347		224	232	236	222	226	238	140	140		217	233		118	120		136	146	148	250	260		90	106	122	181	187	193	188	192
Juvenile (exp. 2)	16	4577_2893_TrippopH17-227_H05_017.fsa	275	323		124	156		127	143	163	238	242		170	186	198	331	343	347	224	249		222	226	230	144	144		221	233		118	118		134	140		230	260	290	90	98		187	195		188	192
Juvenile (exp. 2)	1	4577_2893_TrippopH17-228_A06_024.fsa	291	307		124	148		123	143	167	238	250	270	170	190		319	347	351	224	236		222	226	238	144	144		217	217		118	120		134	136		250	260		90	106	122	181	187	195	188	192
Juvenile (exp. 2)	27	4577_2893_TrippopH17-229_B06_023.fsa	271	323		148	164		127	143		238	242	254	142	170		315	335	391	224	249		226	234	238	140	144					112	118	120	140	146		210	260		86	90	94	187	193	197	188	192
Juvenile (exp. 2)	3	4577_2893_TrippopH17-230_C06_022.fsa	291	295		124	132	136	135	143	167	238	250		162	170		331	331		224	249		222	230		144	144		213	233		112	118	120	140	146	148	250	260	290	102	122		187	189	195	192	200
Juvenile (exp. 2)	4	4577_2893_TrippopH17-231_D06_021.fsa	291	323		124	132	164	135	143		238	242	250	166	166		331	395		224	249		222	234		140	144		217	233		112	118		140	146		250	260		90	102		187	189	193	192	200
Juvenile (exp. 2)	30	4577_2893_TrippopH17-232_E06_020.fsa	287	323		124	148		131	151	187	246	250	254	122	166		311	331		224	244		206	226	234	140	140		217	221		118	118		118	164		210	260		90	94		195	197		192	196
Juvenile (exp. 2)	3	4577_2893_TrippopH17-233_F06_019.fsa	291	295		132	136		135	143	167	238	242	250	162	166	170	331	347		224	232	249	222	230		140	144		217	233		112	118	120	140	146	148	250	290		102	122		189	193		192	200
Juvenile (exp. 2)	32	4577_2893_TrippopH17-234_G06_018.fsa	275	323		124	124		147	187		238	250	258	122	134	166	315	327	331	224	249		206	234	254	140	140		209	221		118	118		134	136	144	260	260		90	94	110	191	193		184	192
Juvenile (exp. 2)	3	4577_2893_TrippopH17-235_H06_017.fsa	291	323		124	132	136	127	135	143	242	250		166	170	190	331	347		224	232	249	222	230		144	144		213	233		112	118	120	146	148		250	260	290	90	102		187	189	193	192	200
Juvenile (exp. 2)	24	4577_2893_TrippopH17-236_A07_032.fsa	315	323		124	128	164	127	131		250	258		114	162		315	331	391	224	224		226	234	246	140	144		217	221		118	118		134	140		250	260		98	110		193	197		176	188
Juvenile (exp. 2)	6	4577_2893_TrippopH17-237_B07_031.fsa	291	339		132	136	164	143	147		254	258		186	194		327	331	347	224	232	244	206	226	250	140	140		213	233		116	118		134	144		210	250	260	90	94	98	187	191	195	172	188
Juvenile (exp. 2)	24	4577_2893_TrippopH17-238_C07_030.fsa	315	323		124	128		127	131	167	238	258		134	162	198	315	331	339	224	249		226	234	246	140	144		203	217		118	118		134	140		240	250	260	98	110		193	197		176	188
Juvenile (exp. 2)	11	4577_2893_TrippopH17-239_D07_029.fsa	275	275		124	148	152	127	131	163	238	254	262	114	186		323	331	339	216	224	248	222	226	242	144	144		213	221		118	118		118	134	140	210	230	370	98	114	126	187	193	217	180	192
Juvenile (exp. 2)	13	4577_2893_TrippopH17-240_E07_028.fsa	275	323		124	152		135	143	159	246	250	258	150	154	178	331	335	339	244	244		230	238	246	144	144		217	233		116	118		136	146		240	260	280	90	94		187	197		176	188
Juvenile (exp. 2)	12	4578_2893_TrippopH17-241_G07_026.fsa	323	323		124	148	152	127	163		238	250	254	114	146	166	331	339		216	224		222	226	234	140	144		213	217	221	118	118		118	140		210	260		98	110	126	187	189	193	180	192
Juvenile (exp. 2)	7	4578_2893_TrippopH17-242_H07_025.fsa	275	295		124	128	132	127	131		242	258	262	134	182		315	331	379	224	236	249	234	246		140	144		217	221		116	118		118	140	142	210	240	250	102	110		193	197		168	176
Juvenile (exp. 2)	30	4578_2893_TrippopH17-243_A08_032.fsa	275	287		124	148		127	131	151	250	250		122	166	178	311	331		224	244		206	226	234	140	140		217	221		118	118		118	136	140	210	260		90	94		195	197		196	196
Juvenile (exp. 2)	12	4578_2893_TrippopH17-244_B08_031.fsa	275	323		124	148	152	127	143	163	238	250	254	146	166		331	339		216	224		222	226	238	140	144		213	221		118	118		140	146		210	260	370	90	98	126	193	195		180	188
Juvenile (exp. 2)	7	4578_2893_TrippopH17-245_C08_030.fsa	279	295		124	128	132	131	135	167	238	258	262	138	162		315	331	343	224	244	249	234	254		140	144		217	221		118	118		118	140	146	210	240	250	90	98	110	193	197		176	196
Juvenile (exp. 2)	9	4578_2893_TrippopH17-246_D08_029.fsa	259	311		124	148		127	131		242	246	262	154	174	186	323	327	383	224	248		226	246		140	144		213	217		118	122		142	148		260	290	360	90	90		195	197	217	172	176
Juvenile (exp. 2)	5	4578_2893_TrippopH17-247_E08_028.fsa																			232	244		226	246	250	140	144		217	217		116	118
Juvenile (exp. 2)	21	4578_2893_TrippopH17-248_F08_027.fsa	275	311		132	132		123	143		238	274		130	174		319	335	375	232	249		234	234		140	140		213	229		118	120		140	142		230	260		90	98	102	181	195		184	192
Juvenile (exp. 2)	6	4578_2893_TrippopH17-249_G08_026.fsa	283	291	339	132	136	164	139	147	179	254	258		178	186	198	327	331	347	224	232	244	226	234	250	140	144		213	217		116	118		134	144		210	250	260	90	94	98	187	191	195	172	188
Juvenile (exp. 2)	22	4578_2893_TrippopH17-250_H08_025.fsa	311	323		124	132		127	143	171	238	246	274	174	198		319	339	375	224	232	249	234	246		140	140		217	237		118	120		140	158		230	240	260	98	102	110	181	187	195	188	192
Juvenile (exp. 2)	32	4578_2893_TrippopH17-251_A09_040.fsa	275	315		124	124		131	147	187	238	254	258	122	166		315	327	331	224	249		234	234		140	140		209	221		112	118		134	144	164	260	260		90	94	110	193	193		184	192
Juvenile (exp. 2)	14	4578_2893_TrippopH17-252_B09_039.fsa	275	275		124	152		127	143		242	246	250	154	178	190	331	335		224	244		222	238	246	144	144		203	233		118	118		136	164		230	260	280	90	94	98	187	197		176	188
Juvenile (exp. 2)	3	4578_2893_TrippopH17-253_C09_038.fsa	291	291		124	132	136	135	143	167	238	242	250	166	170	190	331	347		224	249		222	238		144	144		213	233		112	118	120	140	146	148	250	260	290	90	102		187	195		192	200
Juvenile (exp. 2)	9	4578_2893_TrippopH17-254_D09_037.fsa	275	311		124	148		127	131		238	242	246	154	174	186	327	351	383	224	248		226	246		144	144		213	217		118	122		142	148		260	290	360	90	114		195	197	217	172	176
Juvenile (exp. 2)	26	4578_2893_TrippopH17-255_E09_036.fsa	283	303	315	148	164		127	187		242	250		158	162		311	327	351	224	244		234	238	254	140	144		217	229		112	118		136	144		250	260		90	98		187	189	191	172	176
Juvenile (exp. 2)	17	4578_2893_TrippopH17-256_F09_035.fsa	275	335		124	148	152	131	143		238	250	258	142	186		347	355		224	236		222	234		140	140		217	221		118	120		142	146	164	260	260		90	102		181	187		168	188
Juvenile (exp. 2)	8	4578_2893_TrippopH17-257_G09_034.fsa	291	323		124	128	148	131	167	179	258	262		162	194		315	331		224	249		234	234		140	140		203	233		118	122		118	134	140	240	250	260	90	98		191	193	197	176	196
Juvenile (exp. 2)	15	4578_2893_TrippopH17-258_H09_033.fsa	323	323		124	156		127	163		238	262		198	202		339	343	347	224	249		226	230		140	144		221	233		118	118		136	140	164	230	240	290	90	90		195	197		176	188
Juvenile (exp. 2)	11	4578_2893_TrippopH17-259_A10_040.fsa	259	275		124	148	152	127	131		238	254	262	114	146	186	323	331	339	216	224	248	222	226	246	144	144		213	217		118	118		118	140	142	210	360	370	98	114	126	187	193	217	180	192
Juvenile (exp. 2)	4	4578_2893_TrippopH17-260_B10_039.fsa	291	323		124	132	164	135	143		238	250		134	166	170	331	343		224	249		222	234		140	144		203	233		112	118		140	146		250	260		90	102		187	189	191	192	200
Juvenile (exp. 2)	9	4578_2893_TrippopH17-261_C10_038.fsa	259	279	311	124	148		131	131		238	242		154	186		327	351		224	248		226	246		144	144		217	217		118	122		134	164		260	290	360	90	114		197	217		172	192
Juvenile (exp. 2)	3	4578_2893_TrippopH17-262_D10_037.fsa	291	291		124	132	136	135	143	167	238	242	250	166	170	190	331	331		224	232	249	222	238		144	144		213	233		112	118		140	146	148	250	260	290	102	122		187	193		192	200
Juvenile (exp. 2)	17	4578_2893_TrippopH17-263_E10_036.fsa	307	315		124	132		131	143		238	250	258	142	174		347	355		224	236		202	234		140	140		221	229		118	120		142	146	164	210	260		90	102		181	187		184	188
Juvenile (exp. 2)	15	4578_2893_TrippopH17-264_F10_035.fsa	267	275	323	124	156		127	143	163	238	262		186	202		339	343	347	224	249		226	230		140	140					116	118		136	140	164	230	240	290	90	90		195	197		188	256
Juvenile (exp. 2)	29	4578_2893_TrippopH17-265_G10_034.fsa	275	279		124	132	148	131	151	163	238	250		118	122		311	331	351	236	244		226	234		140	140		217	217		118	120		118	140	158	210	260		66	90	94	189	195		192	196
Juvenile (exp. 2)	18	4578_2893_TrippopH17-266_H10_033.fsa	307	315		124	152		131	143	179	250	258		166	186		331	355		224	236		234	234		140	140		217	233		112	120		138	146		260	260		90	94	102	187	191		184	200
Juvenile (exp. 2)	9	4578_2893_TrippopH17-267_A11_048.fsa	259	283	311	124	148		131	131		238	242	246	154	174	178	327	351	383	224	248		226	242		140	144		213	217		118	122		142	148		260	290	360	90	114		195	217		172	176
Juvenile (exp. 2)	11	4578_2893_TrippopH17-268_B11_047.fsa	259	275		124	148	152	131	163		238	254		114	146	178	323	331	339	216	224	248	222	226	246	144	144		213	221		118	118		118	140	142	230	370		90	98	126	187	193	217	172	180
Juvenile (exp. 2)	10	4578_2893_TrippopH17-269_C11_046.fsa	279	323		124	148		127	131		242	246	250	154	166		327	331	383	224	249		226	238		140	144		213	217		118	122		140	148	164	260	290		90	114		189	195	197	172	176
Juvenile (exp. 2)	10	4578_2893_TrippopH17-270_D11_045.fsa	279	311	323	124	148		127	131		242	250		154	174		327	339	383	224	249		226	234		140	140		213	217		118	122		140	148		260	290		90	114		189	195		172	176
Juvenile (exp. 2)	10	4578_2893_TrippopH17-271_E11_044.fsa	279	311	323	124	124		127	131		238	242	246	154	166		327	339	383	224	224		226	238		140	144		213	217		118	122		146	148	164	260	290		90	114		195	197		172	176
Juvenile (exp. 2)	7	4578_2893_TrippopH17-272_F11_043.fsa	279	295		124	128		131	135		242	258	262	134	138		315	331	379	224	244	249	234	246		140	144		217	221		116	118		118	146		240	250	260	98	102	110	197	197		176	196
Juvenile (exp. 2)	21	4578_2893_TrippopH17-273_G11_042.fsa	275	311		132	152		143	163	171	238	246		130	146		319	335	375	232	249		234	234		140	140		209	213		118	120		142	158		230	260		90	98	102	181	191	195	172	192
Juvenile (exp. 2)	6	4578_2893_TrippopH17-274_H11_041.fsa	283	291	339	132	136	148	147	179		254	258		186	198		327	331	347	224	232	244	226	234	250	140	140		217	233		116	118		134	144		210	250	260	90	94		187	197		172	188
Juvenile (exp. 2)	13	4578_2893_TrippopH17-275_A12_048.fsa	275	323		152	152		135	143	159	238	246	250	150	154	178	295	331		244	244		218	238	246	144	144		217	233		118	118		136	146		260	280		90	94		187	197		176	188
Juvenile (exp. 2)	10	4578_2893_TrippopH17-276_B12_047.fsa	311	323		124	124		131	143		246	250		154	166		327	339	383	224	249		226	238		140	140								146	148	164	260	290					189	195	197	172	176
Juvenile (exp. 2)	5	4578_2893_TrippopH17-277_C12_046.fsa	279	283	339	132	132		135	139		238	254		138	178	186	327	343	347	232	244		226	246	250	140	144		217	233		116	118		134	144	146	210	250		90	98		187	195	197	168	172
Juvenile (exp. 2)	5	4578_2893_TrippopH17-278_D12_045.fsa	275	339		132	136		127	139		238	254	258	138	178		327	347	379	232	236	244	226	250	254	140	144		217	233		116	118		134	144	146	210	250		90	94	98	195	197		168	172
Juvenile (exp. 2)	5	4578_2893_TrippopH17-279_E12_044.fsa	279	283		128	132	136	127	147		242	254	258	138	178		327	343	347	232	236	244	226	250	254	140	144		217	233		116	118		134	144	146	210	250	260	90	94	98	187	195	197	172	188
Juvenile (exp. 2)	5	4578_2893_TrippopH17-280_F12_043.fsa	275	339		128	132	136	135	147		242	254	258	182	186		327	379		232	244		226	246	250	140	144		217	233					142	144		210	260		90	94	98	187	195	197	188	204
Juvenile (exp. 2)	9	4578_2893_TrippopH17-281_G12_042.fsa	259	279		124	148		131	131		238	242	246	154	174	178	323	327	383	224	248		226	242		144	144		217	217		118	122		134	148		260	290	360	90	114		195	197	217	172	176
Juvenile (exp. 2)	1	4578_2893_TrippopH17-282_H12_041.fsa	287	295		124	148		123	127	143	238	250	270	138	170	190	319	331	351	224	236		222	230		140	140		213	233		118	120
Juvenile (exp. 2)	1	4578_2894_TrippopH17-283_A01_008.fsa	295	307		124	136	148	123	143	167	238	270		162	170		319	331	351	224	232	236	222	226	238	140	140		213	217		118	120		136	146	148	260	290		110	122		181	195		188	192
Juvenile (exp. 2)	19	4578_2894_TrippopH17-284_B01_007.fsa	299	307		128	132		143	147		238	262		166	174		331	347		224	224		202	230	234	140	144		217	229		112	118		118	142		210	260	370	90	102		189	191	195	192	200
Juvenile (exp. 2)	6	4578_2894_TrippopH17-285_C01_006.fsa	283	291		132	136	164	139	143	147	254	258		178	186	194	327	331	347	224	232	244	206	226	250	140	140		217	233		116	118		134	134		210	250	260	90	94	98	187	195	197	172	188
Juvenile (exp. 2)	10	4578_2894_TrippopH17-286_E01_004.fsa																			224	249		226	234		140	144		213	217		118	122		146	148	164	260	290					189	195	197	172	176
Juvenile (exp. 2)	21	4578_2894_TrippopH17-287_F01_003.fsa	275	283	311	132	152		143	163	171	238	246		146	178		319	335	375	232	249		234	234		140	140		213	229		118	120		140	142		230	260					181	195		184	192
Juvenile (exp. 2)	30	4578_2894_TrippopH17-288_G01_002.fsa	287	323		124	148		131	151	187	250	254		178	198		311	331		224	244		226	234		140	140		217	221		118	118		118	136	140	210	260		90	94	98	193	195	197	192	196
Juvenile (exp. 2)	10	4578_2894_TrippopH17-289_H01_001.fsa	279	323		124	124		131	143		242	246	250	154	174		327	331	383	224	249		226	238		140	140		213	217		118	122		140	148	164	260	260		90	114		189	195	197	172	176
Juvenile (exp. 2)	21	4578_2894_TrippopH17-290_A02_008.fsa	275	283		132	152		123	143	171	238	246	274	130	174		319	335	375	232	249		234	234		140	140		229	237		118	120		140	144	158	230	260		90	98	102	181	191		172	192
Juvenile (exp. 2)	21	4578_2894_TrippopH17-291_B02_007.fsa	283	299	311	132	152		143	163		238	246	274	174	178		363	375		232	249		234	234		140	140		213	229	237	118	120		140	142	158	230	260		90	98	102	181	191	195	172	192
Juvenile (exp. 2)	30	4578_2894_TrippopH17-292_C02_006.fsa	275	287		124	148		131	151	187	246	250		122	166		311	331		224	244		226	234		140	140		217	221		118	118		118	136	140	210	260		90	94		195	197		192	196
Juvenile (exp. 2)	1	4578_2894_TrippopH17-293_D02_005.fsa	291	307		148	148		123	143	167	238	250	270	138	162	170	331	351		224	232	236	222	226	230	140	140		213	233		118	120		136	146	148	250	260					181	187	195	188	192
Juvenile (exp. 2)	13	4578_2894_TrippopH17-294_E02_004.fsa	267	275		136	152		127	143		246	250	258	150	178		331	339		244	244		230	238	246	140	144		203	217	233	118	118		136	146		250	260	280	90	94	118	187	197		176	188
Juvenile (exp. 2)	28	4578_2894_TrippopH17-295_F02_003.fsa	307	315	323	124	144	164	143	163		238	242	254	158	166		311	315	391	224	249		226	234	238	144	144		221	233		112	118		136	140		250	260		90	94	98	193	193		192	196
Juvenile (exp. 2)	12	4578_2894_TrippopH17-296_G02_002.fsa	323	323		124	148	152	127	143	163	238	254		146	174		331	339		216	224		222	226	238	140	144		213	221		118	118		118	140		210	260	370	90	98	126	187	189	193	180	192
Juvenile (exp. 2)	4	4578_2894_TrippopH17-297_H02_001.fsa	275	291	323	124	132		127	135	143	238	242	250	166	170		331	391		224	244	249	222	234		140	144		203	233		112	118		140	146		250	260		90	102		187	193		192	200
Juvenile (exp. 2)	10	4578_2894_TrippopH17-298_A03_016.fsa	279	311	323	124	124		127	131		238	242		154	166	174	327	331	383	224	224		226	234		140	140		213	217		118	122		146	148	164	260	290		90	114		189	195	197	172	176
Juvenile (exp. 2)	26	4578_2894_TrippopH17-299_B03_015.fsa	283	323		124	148		127	163	183	242	250		162	174		327	339	351	224	244	249	234	238	254	140	144		217	229		118	118		118	136	144	250	260		90	98		187	189	191	172	176
Juvenile (exp. 2)	24	4578_2894_TrippopH17-300_C03_014.fsa	315	323		124	128		127	131	167	250	258		134	162	198	315	331	391	224	249		226	234		140	144		203	217	221	118	118		134	140		240	250	260				187	197		176	188
Juvenile (exp. 2)	31	4578_2894_TrippopH17-301_D03_013.fsa	275	275		124	132		131	143	147	238	258	262	118	122		315	327	363	224	236	249	226	234	254	140	140		217	221		112	118		134	142	144	260	260		66	94		191	193	197	184	200
Juvenile (exp. 2)	26	4578_2894_TrippopH17-302_E03_012.fsa	283	323		124	148		127	187		242	250		162	174		311	327	351	224	244	249	234	238	254	140	140		229	233		118	118		118	136	144	250	260		90	98		187	189	191	172	176
Juvenile (exp. 2)	20	4578_2894_TrippopH17-303_F03_011.fsa	307	315		128	132	152	143	179		238	262		166	166		331	339		224	224		230	234		140	144		217	229		112	118		118	138	140	210	260	370	82	90	102	189	191	195	180	200
Juvenile (exp. 2)	32	4578_2894_TrippopH17-304_G03_010.fsa	275	315		124	124		127	131	147	238	250	258	134	166		315	327	331	224	249		234	254		140	140		221	221		112	118		134	136	144	260	260		94	98		191	193	195	184	192
Juvenile (exp. 2)	19	4578_2894_TrippopH17-305_H03_009.fsa	299	307		128	132		143	147		238	262		174	186		331	355		224	224		202	230	234	140	140		229	229		112	118		118	140	142	210	260	370	90	102		181	195		180	192
Juvenile (exp. 2)	12	4578_2894_TrippopH17-306_A04_016.fsa	279	323		124	152		127	143	163	238	250	254	114	174		331	339		216	224		222	226	238	140	144		217	233		118	118		118	140	146	210	260	370	90	98	126	187	189	193	180	188
Juvenile (exp. 2)	27	4578_2894_TrippopH17-307_B04_015.fsa	271	307	323	148	164		143	143		242	254		118	166		315	323	395	224	244	249	226	234	238	140	144		221	229		112	118	120	140	146		210	260		86	90	94	187	193	197	184	192
Juvenile (exp. 2)	1	4578_2894_TrippopH17-308_C04_014.fsa	295	307		124	136	148	123	127		238	250	270	138	162		319	331	351	224	232	236	222	226	230	140	144		217	217		118	120		134	136	146	260	290					181	187	195	188	192
Juvenile (exp. 2)	18	4578_2894_TrippopH17-309_D04_013.fsa	283	315	335	124	152		127	131	143	250	258	262	142	166		339	355		224	236		226	234		140	144		217	233		118	120		138	164		260	260					187	195		184	188
Juvenile (exp. 2)	26	4578_2894_TrippopH17-310_E04_012.fsa	303	315		148	164		127	183	187	242	250		158	174		311	327	351	224	244		234	238	254	140	144		229	233		118	118		118	136	144	250	260					189	191	193	172	176
Juvenile (exp. 2)	25	4578_2894_TrippopH17-311_F04_011.fsa	283	303	315	148	152		143	183		238	250		142	162	174	327	335	351	224	244		234	238	254	140	144		229	229		118	120		118	146		250	260					189	191	195	172	188
Juvenile (exp. 2)	28	4578_2894_TrippopH17-312_G04_010.fsa	307	323		144	164		143	187		238	242	254	170	174		311	315	391	224	249		226	234	238	144	144		217	221		112	118		136	140		250	260		90	94	98	193	193		188	192
Juvenile (exp. 2)	12	4578_2894_TrippopH17-313_H04_009.fsa	323	323		124	148	152	127	163		238	254		146	166		331	339		216	224		222	226	234	140	144		213	221		118	118		140	140		210	260	370	98	126		187	193	195	180	188
Juvenile (exp. 2)	28	4578_2894_TrippopH17-314_A05_024.fsa	307	315		124	144	164	143	187		238	242	254	170	174		311	315	391	224	249		226	234		140	140		217	221		112	118		136	140		250	260					193	193		188	192
Juvenile (exp. 2)	32	4578_2894_TrippopH17-315_B05_023.fsa	275	323		124	124		127	131	147	238	254	258	122	198		315	327	331	224	249		206	234	254	140	140					112	118		134	136		260	260					193	195		184	196
Juvenile (exp. 2)	14	4578_2894_TrippopH17-316_C05_022.fsa	275	275		124	152		127	135		242	246	250	170	178		331	335		224	244		222	238	246	144	144		203	213	217	118	118		146	164		230	260	280				187	197		176	192
Juvenile (exp. 2)	4	4578_2894_TrippopH17-317_D05_021.fsa	291	323		124	132	164	127	135	143	238	242	250	134	166	170	331	395		224	244	249	222	234		140	144		217	233		112	118		140	146		250	260					189	191		192	200
Juvenile (exp. 2)	1	4578_2894_TrippopH17-318_E05_020.fsa	295	307		124	136	148	123	127	143	238	250	270	162	170		319	347	351	224	236		222	226	230	140	140		213	233		118	120		136	146	148	260	290					181	187	195	188	192
Juvenile (exp. 2)	20	4578_2894_TrippopH17-319_F05_019.fsa	283	299	315	128	132	152	143	179		238	250		166	174		331	331		224	224		230	234		140	140		203	229		112	118		118	146		210	260	370				189	195		200	200
Juvenile (exp. 2)	25	4578_2894_TrippopH17-320_G05_018.fsa	271	303		148	148		127	183		238	250		118	166		323	327		224	244		234	238	254	140	144		229	229		118	122		118	144	146	210	250	260				191	195		172	176
Juvenile (exp. 2)	28	4579_2894_TrippopH17-321_A06_024.fsa	307	323		144	164		143	163		242	242		166	174		311	315	391	224	249		226	234	238	140	144		221	233		112	118		136	140		250	260		90	94	98	187	193		188	192
Juvenile (exp. 2)	19	4579_2894_TrippopH17-322_B06_023.fsa	275	315		128	132	148	143	143		238	250	262	166	174		331	347		224	224		222	230	234	140	144		217	229		112	118		140	142		260	370		82	90		189	191	195	180	192
Juvenile (exp. 2)	5	4579_2894_TrippopH17-323_C06_022.fsa	279	339		132	136		135	139	147	238	254	258	138	178	186	347	379		232	244		226	246	250	140	144		217	233		116	118		134	142	144	210	250		82	94	98	181	187		172	188
Juvenile (exp. 2)	8	4579_2894_TrippopH17-324_D06_021.fsa	291	323		124	128	164	131	143	167	250	258	262	134	198		315	331		224	249		206	234		140	144		203	213		118	122		140	140		240	250	260				191	193	197	176	196
Juvenile (exp. 2)	8	4579_2894_TrippopH17-325_E06_020.fsa	251	295	323	124	128	164	131	143	167	258	262		134	194		315	331		224	249		206	234		140	144		203	233		118	118		118	140		240	250	260				193	197		196	200
Juvenile (exp. 2)	27	4579_2894_TrippopH17-326_F06_019.fsa	271	307	323	144	152	164	127	143		238	242	254	142	166	170	315	323	391	224	244	249	226	234	238	140	140		221	229		112	118	122	140	140		250	260		86	90	94	193	195		184	192
Juvenile (exp. 2)	28	4579_2894_TrippopH17-327_G06_018.fsa	315	323		144	164		143	187		238	242	254	170	174		311	315	391	224	249		226	234	238	140	140		217	221		112	118		138	140		260	260		90	94	98	187	187		192	196
Juvenile (exp. 2)	28	4579_2894_TrippopH17-328_H06_017.fsa	307	315		124	144	164	143	163		238	242	254	158	166	170	315	339	391	224	249		226	234	238	140	140		217	221		112	118		138	140		250	260		90	94	98	187	193		192	196
Juvenile (exp. 2)	16	4579_2894_TrippopH17-329_A07_032.fsa	275	275		124	156		127	143	163	238	250		190	198		319	343	347	224	249		222	226	230	140	144		213	221		118	118		140	164		230	260	290	90	98		187	195		188	192
Juvenile (exp. 2)	2	4579_2894_TrippopH17-330_B07_031.fsa	287	291		124	148		123	127	143	238	242	270	134	138		319	351	395	224	236	244	222	226	234	140	140		203	217		118	120		136	140		260	260					187	193		188	192
Juvenile (exp. 2)	4	4579_2894_TrippopH17-331_C07_030.fsa	275	291	323	124	132	164	127	135	143	238	242	250	134	166		331	391		224	249		222	234		140	144		203	233		112	118		140	146		250	260					187	193		192	200
Juvenile (exp. 2)	8	4579_2894_TrippopH17-332_D07_029.fsa	291	323		124	128	148	131	167	179	258	262		134	198		315	331		224	249		234	234		140	144		203	213		118	118		140	140		240	250	260				193	197		176	188
Juvenile (exp. 2)	32	4579_2894_TrippopH17-333_E07_028.fsa	275	315	323	124	124		131	147	187	238	254		134	198		315	327	331	224	249		234	254		140	140		221	221		112	118		134	136	144	260	260					191	195		184	192
Juvenile (exp. 2)	26	4579_2894_TrippopH17-334_F07_027.fsa	283	303	315	148	164		127	163	183	238	250		158	162		327	339	351	224	244		234	238	254	140	144		229	233		112	118		118	138	144	250	260					189	191	193	172	176
Juvenile (exp. 2)	20	4579_2894_TrippopH17-335_G07_026.fsa	283	299		128	132	152	127	143		250	262		166	174		331	339		224	224		230	234		140	144		217	229		118	118		118	146		210	260	370				189	191	195	180	200
Juvenile (exp. 2)	18	4579_2894_TrippopH17-336_H07_025.fsa	283	335		124	152		127	131	143	250	258		166	186		339	355		224	236		226	234		140	140		217	233		118	120		138	146		210	260		90	94	102	187	191		184	188
Juvenile (exp. 2)	28	4579_2894_TrippopH17-337_A08_032.fsa	307	315	323	124	144	164	143	187		238	242	254	158	166		315	339	391	224	249		226	234	238	140	144		217	221		112	118		136	140		250	260		94	98		187	193		188	192
Juvenile (exp. 2)	29	4579_2894_TrippopH17-338_B08_031.fsa	275	279		124	132	148	131	143		246	250	262	118	122		311	331	351	236	244		226	234	242	140	140		217	217		118	118		118	140	142	210	260					195	197		192	224
Juvenile (exp. 2)	8	4579_2894_TrippopH17-339_C08_030.fsa	291	295		124	128	164	131	167	179	258	262		134	194		315	331		224	249		206	234		140	144		221	233		118	122		118	140		240	250	260				193	197		176	188
Juvenile (exp. 2)	24	4579_2894_TrippopH17-340_D08_029.fsa																			224	249					140	140		203	217		118	118		140	140		240	250	260				193	197		176	188
Juvenile (exp. 2)	6	4579_2894_TrippopH17-341_E08_028.fsa	283	291		132	136	164	139	143	147	254	258		178	186	198	327	331	347	224	232	244	226	234	250	140	144					116	118	122	134	144		250	260					187	195	197	172	188
Juvenile (exp. 2)	31	4579_2894_TrippopH17-342_F08_027.fsa	275	315		124	152		131	147	163	238	258	262	122	134	158	315	327	363	224	248	249	226	234	254	140	140								134	142	144	230	260					191	193	197	184	200
Juvenile (exp. 2)	4	4579_2894_TrippopH17-343_G08_026.fsa	275	291		124	132		127	135	143	238	242		166	170		331	391		224	249		222	234		140	144		203	233		112	118		140	140		250	260					187	189	191	192	200
Juvenile (exp. 2)	11	4579_2894_TrippopH17-344_H08_025.fsa	259	323		124	148	152	127	163		238	254	262	114	178		323	331	339	216	224	248	222	226	242	144	144		217	221		118	118		118	134	140	210	230	370	90	98	126	187	193	217	172	180
Juvenile (exp. 2)	29	4579_2894_TrippopH17-345_A09_040.fsa	275	279		124	148	152	151	163		238	246	250	118	122		311	331	363	244	248		226	234		140	140		217	217		118	118		118	140	158	210	230	260	66	90	94	195	197		196	224
Juvenile (exp. 2)	18	4579_2894_TrippopH17-346_B09_039.fsa	307	335		124	152		131	143	179	250	250		142	166		339	355		224	236		234	234		140	144		217	221					138	146	164	260	260					187	191		184	188
Juvenile (exp. 2)	2	4579_2894_TrippopH17-347_C09_038.fsa	287	295		124	148	164	123	127	143	238	242	270	166	170		319	351	391	224	236	244	222	226	234	140	140		217	217		118	120		140	146		260	260					181	187	191	188	192
Juvenile (exp. 2)	10	4579_2894_TrippopH17-348_D09_037.fsa	279	311	323	124	148		131	143		238	242	246	154	174		327	331	383	224	249		226	238		140	144		217	233					146	148		260	290					195	197		172	176
Juvenile (exp. 2)	15	4579_2894_TrippopH17-349_E09_036.fsa	275	323		124	156		127	143	163	238	258	262	186	202		295	343	347	224	244	249	218	226	230	144	144								140	146	164	230	240	290				195	197		188	256
Juvenile (exp. 2)	26	4579_2894_TrippopH17-350_F09_035.fsa	303	323					127	163		242	250					311	327	351																118	138	144	250	260					189	191	193	172	176
Juvenile (exp. 2)	16	4579_2894_TrippopH17-351_G09_034.fsa	275	323		124	156		127	143	163	238	242	262	190	198		331	343	347	224	249		226	230	234	144	144		221	233		118	118		134	140	164	230	260	290				187	195		188	192
Juvenile (exp. 2)	26	4579_2894_TrippopH17-352_H09_033.fsa	283	315		148	164		127	187		242	250		174	174		327	339	351	224	244	249	234	238	254	140	144		217	229		118	118		118	136		250	260		90	98		189	193		172	176
Juvenile (exp. 2)	20	4579_2894_TrippopH17-353_A10_040.fsa	307	315		128	132	152	127	143		238	250	262	166	174		331	331		224	224		230	234		140	140		217	229		112	118		118	138	140	210	260	370	90	94	102	189	191	195	180	200
Juvenile (exp. 2)	30	4579_2894_TrippopH17-354_B10_039.fsa	275	287		124	148		131	151	187	246	250	254	122	198		311	331		224	244		206	226	234	140	140		217	221		118	118		118	140	164	210	260					193	195	197	192	196
Juvenile (exp. 2)	1	4579_2894_TrippopH17-355_C10_038.fsa	295	307		124	136	148	123	143	167	238	270		138	162		319	331	351	224	232	236	222	226	238	140	144		217	217		118	120		146	148		260	290					181	187	193	188	192
Juvenile (exp. 2)	17	4579_2894_TrippopH17-356_D10_037.fsa	307	335		124	148	152	131	143		238	250		186	186		347	355		224	236		202	234		140	144		229	233		118	120		142	146		260	260					181	187		184	188
Juvenile (exp. 2)	7	4579_2894_TrippopH17-357_E10_036.fsa	275	295		124	128	132	131	135	167	238	258	262	134	138	162	331	379		224	236	249	234	254		140	144		217	221		116	118		118	140	142	210	240	250				181	197		168	176
Juvenile (exp. 2)	28	4579_2894_TrippopH17-358_F10_035.fsa	307	315	323	164	164		143	187		238	242					311	315	391	224	249		226	234	238	140	144		217	221					140	140		250	260					187	187		188	192
Juvenile (exp. 2)	24	4579_2894_TrippopH17-359_G10_034.fsa	315	323		124	128		131	143	167	250	258		114	134	162	315	331	343	224	249		226	234	246	140	140		217	221		118	118		134	140		240	250	260				193	197		176	188
Juvenile (exp. 2)	24	4579_2894_TrippopH17-360_H10_033.fsa	323	323		124	128	164	131	143	167	250	258		162	198		315	331	343	224	249		226	234		140	140		217	221		118	118		140	140		250	260					187	193	197	176	188
Juvenile (exp. 2)	30	4579_2894_TrippopH17-361_A11_048.fsa	279	323		124	148		131	151	187	246	250		178	198		311	331		224	244		206	226	234	140	140		217	221		118	118		118	164		210	260		90	94		195	195		192	196
Juvenile (exp. 2)	20	4579_2894_TrippopH17-362_B11_047.fsa	283	299		128	132	152	143	179		238	250	262	166	174		331	339		224	224		226	230	234	140	140		203	229		112	118		118	140	146	210	260	370	90	102		189	191		180	200
Juvenile (exp. 2)	15	4579_2894_TrippopH17-363_C11_046.fsa	267	275	323	124	136	156	143	159	163	238	258	262	186	198	202	339	343	347	224	244	249	226	230		140	144		221	233		118	118		136	140	164	230	250	290	74	90		195	197		188	256
Juvenile (exp. 2)	14	4579_2894_TrippopH17-364_D11_045.fsa	275	275		124	152		135	143	187	242	246	250	154	154		331	335		224	244		234	238	246	144	144		217	233		118	118		136	146	164	230	260	280	90	94	98	187	197		176	188
Juvenile (exp. 2)	11	4579_2894_TrippopH17-365_E11_044.fsa	259	275		124	148	152	127	163		238	254		146	178		331	339	351	216	224	248	222	226	242	144	144		217	221		118	118		118	140	142	210	230	370	90	98	126	187	217		172	180
Juvenile (exp. 2)	24	4579_2894_TrippopH17-366_F11_043.fsa	315	323		124	128	164	131	143		250	258		134	162	198	315	331	339	224	249		226	234	246	140	140		217	221		118	118		134	140		260	260					187	193	197	176	188
Juvenile (exp. 2)	18	4579_2894_TrippopH17-367_G11_042.fsa	307	335		124	152		127	131	143	250	258	262	142	166		339	355		224	236		234	234		140	140		203	221	233	112	120		138	146		260	260		82	90	94	187	191		180	184
Juvenile (exp. 2)	15	4579_2894_TrippopH17-368_H11_041.fsa	323	323		124	136	156	143	159	163	238	258	262	198	202		295	343	347	224	244	249	218	226	230	144	144		221	233		118	118		136	140	164	230	250	290	90	90		187	195		188	256
Juvenile (exp. 2)	7	4579_2894_TrippopH17-369_A12_048.fsa																			224	244	249	234	246		140	144		203	217		116	118		118	140	146	240	250	260	90	98		193	197		168	176
Juvenile (exp. 2)	12	4579_2894_TrippopH17-370_B12_047.fsa	323	323		124	152		127	143	163	238	250	254	114	146	174	331	339		216	224	249	222	226	238	140	144		221	233		118	118		140	146		210	260	370	90	98	126	187	189	193	180	192
Juvenile (exp. 2)	10	4579_2894_TrippopH17-371_C12_046.fsa	311	323		124	148		131	143		238	242	246	154	166		327	331	383	224	224		226	234		140	140		213	217		118	122		146	148	164	260	290		90	114	126	189	195		176	188
Juvenile (exp. 2)	7	4579_2894_TrippopH17-372_D12_045.fsa	275	323		124	128		135	167		242	258	262	134	182		315	331	343	224	244	249	234	246		140	144		217	221		116	118		118	142		240	250	260	98	102		193	197		168	176
Juvenile (exp. 2)	21	4579_2894_TrippopH17-373_E12_044.fsa	275	311		132	132		123	143	171	238	246	274	130	174		319	363	375	232	249		234	234		140	140		209	213		118	120		140	144	158	230	260		90	98	102	181	191	195	184	200
Juvenile (exp. 2)	7	4579_2894_TrippopH17-374_F12_043.fsa	279	323		124	128		131	135		242	258	262	134	138		331	379		224	244	249	234	254		140	144		217	221		118	118		118	140	146	240	250	260	90	110		193	197		168	176
Juvenile (exp. 2)	30	4579_2894_TrippopH17-375_G12_042.fsa	275	279	287	124	148		151	187		246	250		122	166		311	331		224	244		226	234		140	140		217	221		118	118		118	136	140	210	260		90	94		195	197		192	196
Juvenile (exp. 2)	21	4579_2894_TrippopH17-376_H12_041.fsa	283	299		132	132		123	143	171	238	246	274	130	146		319	335	375	232	249		234	234		140	140		209	213		118	120		140	144	158	230	260		90	98		181	191	195	172	192
Juvenile (exp. 2)	27	4579_2895_TrippopH17-377_A01_008.fsa	271	323		144	152	164	127	143		242	254		118	170		315	335	391	224	244	249	226	234	238	140	140		221	229		118	122		140	146		250	260		90	94		193	197		188	192
Juvenile (exp. 2)	31	4579_2895_TrippopH17-378_B01_007.fsa	275	315		124	152		131	143	147	238	258		118	122		315	327	351	224	236	249	226	234	254	140	140		209	233		112	118		134	142	144	230	260		66	94	110	191	193	197	200	260
Juvenile (exp. 2)	3	4579_2895_TrippopH17-379_C01_006.fsa	291	291		124	132	148	127	135	143	238	242		166	170	190	331	347		224	232	249	222	230		144	144		213	233		112	118		134	140	146	250	260		102	122		187	189	193	192	200
Juvenile (exp. 2)	18	4579_2895_TrippopH17-380_D01_005.fsa	307	315		124	152		131	143	179	250	258	262	142	166		339	355		224	236		226	234		140	144		217	221		112	120		138	146	164	260	260		90	102		187	191		184	188
Juvenile (exp. 2)	5	4579_2895_TrippopH17-381_F01_003.fsa	279	283	339	132	136		127	139	147	238	254	258	178	182		327	343	347	232	244		226	250	254	140	144		217	217		116	118		134	142	144	210	250		90	94	98	187	195	197	172	188
Juvenile (exp. 2)	17	4579_2895_TrippopH17-382_G01_002.fsa	275	315	335	124	132	152	131	143	147	238	250	258	174	186		347	355		224	236		202	234		140	140		217	221	233	118	120		142	146		210	260		86	90	102	187	191		168	184
Juvenile (exp. 2)	16	4579_2895_TrippopH17-383_H01_001.fsa	275	323		124	156		143	163	187	238	250	262	186	190	198	331	343	347	224	249		222	226	230	140	144		213	221		118	118		164	164		230	230		90	110		187	195		188	192
Juvenile (exp. 2)	25	4579_2895_TrippopH17-384_A02_008.fsa	271	283		148	148		127	183		238	250		142	162	174	327	335	351	224	244		234	238	254	140	144		229	229		118	120		118	144	146	210	250	260	86	90		189	191	197	172	176
Juvenile (exp. 2)	3	4579_2895_TrippopH17-385_B02_007.fsa	295	323		124	132	148	127	135	143	238	250		162	170		331	331		224	232	249	222	230		144	144		213	233		112	118		140	146	148	250	260		90	102		187	189	193	192	200
Juvenile (exp. 2)	19	4579_2895_TrippopH17-386_C02_006.fsa	275	299	315	128	132	148	143	147		238	262		166	174		331	355		224	224		202	230	234	140	144		217	217		112	118		118	140	142	260	370		90	102		181	189		180	192
Juvenile (exp. 2)	24	4579_2895_TrippopH17-387_D02_005.fsa	323	323		124	128	164	127	131	167	238	258		114	134	162	315	331	391	224	249		226	234		140	144		203	217	221	118	118		134	140		250	260		98	110		187	193	197	176	188
Juvenile (exp. 2)	8	4579_2895_TrippopH17-388_E02_004.fsa	291	323		124	128	148	131	143	167	250	258	262	134	134		315	331		224	249		206	234		140	144		221	233		118	122		118	134		240	250	260	90	98	110	193	197		176	196
Juvenile (exp. 2)	14	4579_2895_TrippopH17-389_F02_003.fsa	275	275		124	152		143	187		242	246	250	154	170	178	319	331	335	224	244		222	238	246	144	144		203	213		118	118		134	136	146	230	260	280	90	94	110	187	197		176	188
Juvenile (exp. 2)	24	4579_2895_TrippopH17-390_G02_002.fsa	323	323		124	164		131	143	167	238	258		114	134	162	315	331	339	224	249		226	234	246	140	140		203	217	221	118	118		134	140		260	260		98	110		193	193		176	188
Juvenile (exp. 2)	4	4579_2895_TrippopH17-391_H02_001.fsa	275	291	323	124	132		135	143		238	242	250	166	170		331	391		224	249		222	234		140	144		217	233		112	118		140	146		250	260		90	102		189	193		192	200
Juvenile (exp. 2)	5	4579_2895_TrippopH17-392_A03_016.fsa	275	339		132	136		135	139	147	238	254	258	170	182	186	327	347	379	232	244		226	246	250	140	144		217	217		116	118		134	142	144	210	250		90	94	98	195	197		172	188
Juvenile (exp. 2)	22	4579_2895_TrippopH17-393_B03_015.fsa	311	323		132	164		127	143	171	238	274		146	198		319	339	375	224	232	249	234	246		140	140		213	217		118	120		140	140		230	260		98	102	110	181	187	195	188	192
Juvenile (exp. 2)	11	4579_2895_TrippopH17-394_C03_014.fsa	259	275	323	124	148	152	127	131	163	238	254	262	114	186		323	331	339	216	224	248	222	226	242	144	144		213	217		118	118		118	134	140	210	360	370	98	114	126	187	193	217	180	192
Juvenile (exp. 2)	27	4579_2895_TrippopH17-395_D03_013.fsa	315	323		144	148		143	143		242	254		142	166	170	315	335	391	224	249		226	234	238	140	144		221	229		112	118	120	140	146		210	250	260	90	94		193	195		184	192
Juvenile (exp. 2)	5	4579_2895_TrippopH17-396_E03_012.fsa	275	283		128	132	136	127	139	147	242	254	258	178	182	186	327	347	379	232	244		226	250	254	140	144		217	233		116	118		134	146		210	250	260	90	94	98	187	195	197	168	172
Juvenile (exp. 2)	5	4579_2895_TrippopH17-397_F03_011.fsa	279	339		128	132	136	135	139	147	242	254	258	138	178		327	347	379	232	244		226	250	254	140	144		217	217		116	118		134	142	144	210	250	260	90	94	98	181	187	195	168	172
Juvenile (exp. 2)	30	4579_2895_TrippopH17-398_G03_010.fsa	279	323		124	148		127	131	151	246	250		122	166	178	311	331		224	244		206	226	234	140	140		217	221		118	118		118	164		210	260		90	94	98	193	195	197	192	196
Juvenile (exp. 2)	10	4579_2895_TrippopH17-399_H03_009.fsa	279	311	323	124	148		127	131		238	242	246	154	166		327	331	383	224	224		226	234		140	144		213	217		118	122		140	148	164	260	290		90	110	114	189	197		176	192
Juvenile (exp. 2)	18	4579_2895_TrippopH17-400_A04_016.fsa	283	335		124	152		127	131	143	250	258		142	166		339	355		224	236		234	234		140	144		217	221		118	120		138	146		260	260		90	94	102	187	195		180	184
Juvenile (exp. 2)	32	4580_2895_TrippopH17-401_C04_014.fsa	275	315		124	124		147	187		238	250	258	122	134	166	327	331		224	249		234	254		140	140		209	221		112	118		136	144		260	260		90	94		191	193		184	192
Juvenile (exp. 2)	19	4580_2895_TrippopH17-402_D04_013.fsa	275	315		128	132	148	143	147		238	250	262	174	174		331	347		224	224		222	230	234	140	140		229	229		112	118		118	140	142	260	370		90	102		191	195		168	180
Juvenile (exp. 2)	28	4580_2895_TrippopH17-403_E04_012.fsa	307	315		144	164		143	187		238	242	254	170	174		311	315	391	224	224		226	234		140	140		217	221		112	118		136	140		250	260		90	94	98	187	187		188	192
Juvenile (exp. 2)	17	4580_2895_TrippopH17-404_F04_011.fsa	275	315		124	148	152	131	143		250	258		186	186		355	355		224	236		222	234		140	144		217	221		118	120		142	146		260	260		90	102		181	187		184	188
Juvenile (exp. 2)	2	4580_2895_TrippopH17-405_G04_010.fsa	287	291		124	148	164	123	127	143	238	250	270	138	166		319	351	395	224	236	249	222	226	234	140	140		217	217		118	120		140	146		260	260		90	106	122	181	187	191	188	192
Juvenile (exp. 2)	6	4580_2895_TrippopH17-406_H04_009.fsa	283	291		132	136	148	139	147	179	254	258		178	186	194	327	331	347	224	232	244	226	234	250	140	140		217	233		116	118		134	134		210	250	260	90	94	98	187	191	195	172	188
Juvenile (exp. 2)	20	4580_2895_TrippopH17-407_A05_024.fsa	283	299	315	128	132	152	143	179		238	250	262	166	166		331	331		224	224		226	230	234	140	140		217	229		112	118		118	138		210	260	370	90	94	102	189	191	195	180	200
Juvenile (exp. 2)	11	4580_2895_TrippopH17-408_B05_023.fsa	259	275	323	124	148	152	127	163		238	254	262	114	178		331	339	351	216	224	248	222	226	242	144	144		217	217		118	118		140	142		210	230	370	90	98	126	187	193	217	180	192
Juvenile (exp. 2)	11	4580_2895_TrippopH17-409_C05_022.fsa	275	323		124	148	152	127	131	163	238	254		114	146	178	331	339	351	216	224	248	222	226	246	144	144		213	221		118	118		118	134	140	210	360	370	98	114	126	187	193	217	180	192
Juvenile (exp. 2)	9	4580_2895_TrippopH17-410_D05_021.fsa	259	279		124	148		131	131		242	246	262	154	174	178	327	351	383	224	248		226	246		140	144		213	217		118	122		142	148	164	230	260	290	90	114		195	217		172	176
Juvenile (exp. 2)	21	4580_2895_TrippopH17-411_E05_020.fsa	283	299		132	152		123	171		238	246	274	130	146	174	319	335	375	232	249		234	234		140	140					118	120		140	142	158	230	260		90	98		181	195		172	200
Juvenile (exp. 2)	31	4580_2895_TrippopH17-412_F05_019.fsa	299	315		124	132		131	147	163	238	258		134	158		315	327	363	224	236	249	226	234	254	140	140		209	217		112	118	120	134	158		260	260		90	94	110	191	193	197	184	200
Juvenile (exp. 2)	27	4580_2895_TrippopH17-413_G05_018.fsa	271	323		144	152	164	143	143		238	242	254	118	166		315	335	391	224	249		226	234	238	140	140		221	229		112	118	122	140	146		250	260		86	90	94	187	193	195	184	192
Juvenile (exp. 2)	4	4580_2895_TrippopH17-414_H05_017.fsa	275	323		124	132	164	135	143		242	242		166	170		331	395		224	249		222	234		140	144		217	233		112	118		140	140		250	260		90	102		189	193		192	200
Juvenile (exp. 2)	32	4580_2895_TrippopH17-415_A06_024.fsa	275	315		124	124		127	131	147	238	250	258	122	134	198	315	327	331	224	249		234	254		140	140		221	221		112	118		134	144	164	260	260		94	98	110	191	193	195	184	192
Juvenile (exp. 2)	13	4580_2895_TrippopH17-416_B06_023.fsa	267	275		124	152		135	143	159	246	250	258	150	154	178	335	339		224	244		230	238	246	140	144		203	233		118	118		136	146		240	280		90	94		187	197		176	188
Juvenile (exp. 2)	10	4580_2895_TrippopH17-417_C06_022.fsa	311	323		124	124		131	143		242	246	250	154	166	174	327	331	383	224	249		226	238		140	144		213	217		118	122		140	148	164	260	290		90	114		189	195	197	172	176
Juvenile (exp. 2)	7	4580_2895_TrippopH17-418_D06_021.fsa	275	295		124	128		127	131	167	242	258	262	134	182		315	331	343	224	236	249	234	254		140	144		217	221		116	118		140	146		240	250	260	90	98	110	181	193		168	176
Juvenile (exp. 2)	14	4580_2895_TrippopH17-419_E06_020.fsa	275	275		124	152		127	135	143	246	250		154	178	190	319	331	335	224	244		234	238	246	144	144		203	217	233	118	118		134	136	146	230	260	280	90	94	110	187	197		176	188
Juvenile (exp. 2)	27	4580_2895_TrippopH17-420_F06_019.fsa	307	315	323	144	152	164	127	143		238	242	254	118	166		315	335	391	224	249		226	234	238	140	140		221	229		112	118	122	140	140		250	260		86	90	94	187	193	195	184	192
Juvenile (exp. 2)	14	4580_2895_TrippopH17-421_G06_018.fsa	275	275		124	152		127	143		242	246	250	154	170	178	319	331	335	224	244		222	238	246	144	144		203	213		118	118		136	146	164	260	280		90	110		187	193		176	188
Juvenile (exp. 2)	11	4580_2895_TrippopH17-422_H06_017.fsa	259	323		124	148	152	127	131	163	238	254	262	114	146	186	331	339	351	216	224	248	222	226	246	144	144		213	217		118	118		118	140	142	210	360	370	90	98	126	187	193	217	172	192
Juvenile (exp. 2)	26	4580_2895_TrippopH17-423_A07_032.fsa	303	315		124	148		127	163	183	238	250		158	174		327	339	351	224	244		234	238	254	140	144		229	233		112	118		118	138	144	250	260		90	98		189	191	193	172	176
Juvenile (exp. 2)	8	4580_2895_TrippopH17-424_B07_031.fsa	291	323		124	128	148	131	143	167	258	262		162	198		315	331		224	249		234	234		140	144		221	233		118	118		134	140		240	260		90	98	110	191	193		176	196
Juvenile (exp. 2)	19	4580_2895_TrippopH17-425_C07_030.fsa	275	315		128	132	148	143	147		238	250	262	174	174		331	347		224	224		202	230	234	140	144		217	229		112	118		118	140	142	260	370		86	90	102	181	189	195	168	180
Juvenile (exp. 2)	2	4580_2895_TrippopH17-426_D07_029.fsa	275	287		124	148	164	123	127	143	238	250	270	166	170		319	351	395	224	236	249	222	226	234	140	144		217	217		118	120		140	146		260	260		90	106	122	181	187	191	188	192
Juvenile (exp. 2)	2	4580_2895_TrippopH17-427_E07_028.fsa	275	287		124	148	164	123	143		238	242	270	138	166		351	395		224	236	244	222	226	234	140	140		217	217		118	120		136	140	146	260	260		90	106	122	181	187	191	188	192
Juvenile (exp. 2)	22	4580_2895_TrippopH17-428_F07_027.fsa	283	311	323	132	164		143	143		238	246	274	114	174		319	343	375	224	232	249	234	234		140	140		213	217	237	118	120		140	158		230	260		98	102	110	187	195		188	192
Juvenile (exp. 2)	4	4580_2895_TrippopH17-429_G07_026.fsa	275	291		124	132		127	135	143	238	242		134	166	170	331	391		224	244	249	222	234		140	144		203	233		112	118		140	140		250	260		90	102		187	189	193	192	200
Juvenile (exp. 2)	13	4580_2895_TrippopH17-430_H07_025.fsa	267	275		136	152		135	143	159	238	246		150	154		331	335	339	224	244		230	238	246	144	144		203	233		118	118		136	146		250	260	280	90	94	118	187	197		176	188
Juvenile (exp. 2)	32	4580_2895_TrippopH17-431_A08_032.fsa	315	323		124	124		127	131	147	238	250	258	134	198		315	327	331	224	249		234	254		140	140		209	221		118	118		134	164		260	260		94	98	110	193	193		184	192
Juvenile (exp. 2)	27	4580_2895_TrippopH17-432_B08_031.fsa	315	323		144	148	164	143	143		242	254		118	166	170	315	335	391	224	249		226	234	238	140	140		221	229		112	118	120
Juvenile (exp. 2)	7	4580_2895_TrippopH17-433_C08_030.fsa	275	295	323	124	128		127	131		238	258	262	162	182		315	331	343	224	236	249	234	246		140	144		217	221		116	118		118	140	146	240	250	260	90	98	110	181	193	197	176	196
Juvenile (exp. 2)	13	4580_2895_TrippopH17-434_D08_029.fsa	275	323		124	152		127	135	143	238	246	250	154	202		295	331	335	224	244		218	238	246	144	144		203	233		116	118		136	146		240	260	280	90	94	118	187	197		176	188
Juvenile (exp. 2)	12	4580_2895_TrippopH17-435_E08_028.fsa	275	323		124	148	152	127	163		238	254		114	146	174	331	339		216	224	249	222	226	234	140	144		217	221	233	118	118		118	140		210	260		90	98	126	193	195		180	192
Juvenile (exp. 2)	9	4580_2895_TrippopH17-436_F08_027.fsa	275	279	311	124	148		131	131		242	246	262	154	174	178	327	351	383	224	248		226	246		144	144		217	217		118	122		142	148		230	260	290	90	114		197	217		172	176
Juvenile (exp. 2)	4	4580_2895_TrippopH17-437_G08_026.fsa	275	291	323	124	164		143	143		238	250		134	166		331	343		224	244	249	222	234		140	144		217	233		112	118		140	146		260	260		90	102		187	189	191	192	200
Juvenile (exp. 2)	2	4580_2895_TrippopH17-438_H08_025.fsa	287	291		124	148	164	123	127	143	238	242	270	134	170		319	351	395	224	236	244	222	226	234	140	140		217	233		118	120		136	140		260	260		90	106	122	181	187	193	188	192
Juvenile (exp. 2)	24	4580_2895_TrippopH17-439_A09_040.fsa	315	323		124	128		131	143	167	250	258		114	134	162	315	331	343	224	249		226	234	246	140	144		203	217		118	118		134	140		240	250	260	98	110		187	193	197	176	188
Juvenile (exp. 2)	6	4580_2895_TrippopH17-440_B09_039.fsa	251	339		132	136	148	139	147	179	254	258		178	194		327	331	347	224	232	244	206	226	250	140	144		233	233		116	118		134	140	144	210	250	260	90	94	98	187	191	195	172	188
Juvenile (exp. 2)	9	4580_2895_TrippopH17-441_C09_038.fsa	259	279	311	124	148		127	131		242	246	262	154	174	178	323	327	383	224	248		226	242		140	144		213	217		118	122		142	148	164	230	260	290	90	114		195	217		172	176
Juvenile (exp. 2)	31	4580_2895_TrippopH17-442_D09_037.fsa	299	315		124	152		131	143	147	238	258		118	122	134	315	327	363	224	236	249	226	254		140	140		209	217	221	112	118	120	134	144	158	230	260		90	94	110	189	193		184	200
Juvenile (exp. 2)	12	4580_2895_TrippopH17-443_E09_036.fsa	275	323		124	148	152	127	163		238	254		146	174		331	339		216	224		222	226	234	140	144					118	118		140	146		260	370		90	98	126	187	189		180	188
Juvenile (exp. 2)	10	4580_2895_TrippopH17-444_F09_035.fsa	311	323		124	148		127	131		238	242	246	154	174		327	339	383	224	224		226	234		140	140		217	233		118	122		140	148		260	290		90	114		195	197		172	188
Juvenile (exp. 2)	22	4580_2895_TrippopH17-445_G09_034.fsa	283	311	323	124	132		143	171		238	246	274	114	146		319	343		224	232	249	234	246		140	140		213	217		118	120		140	158		230	240	260	98	102		187	195		188	192
Juvenile (exp. 2)	26	4580_2895_TrippopH17-446_H09_033.fsa	283	303	323	124	148		127	183	187	242	250		158	162		311	327	351	224	244		234	238	254	140	144		229	233		112	118		118	138		250	260		90	98		189	191	193	172	176
Juvenile (exp. 2)	17	4580_2895_TrippopH17-447_A10_040.fsa	307	315	335	124	148	152	131	143		238	250	258	142	174	186	347	355		224	236		222	234		140	140		221	229		118	120		142	146	164	260	260		86	90	102	187	191		184	188
Juvenile (exp. 2)	20	4580_2895_TrippopH17-448_B10_039.fsa	307	315		128	132	152	127	143		262	262		166	174		331	339		224	224		226	230	234	140	144		203	217		118	118		140	146		210	260	370	90	102		189	191		180	200
Juvenile (exp. 2)	27	4580_2895_TrippopH17-449_C10_038.fsa	271	323		144	152	164	143	143		242	254		118	166		335	391		224	249		226	234	238	140	140		221	229		112	118	122	140	146		250	260		90	94		187	193	195	188	192
Juvenile (exp. 2)	2	4580_2895_TrippopH17-450_D10_037.fsa	291	307		124	148	164	123	143		238	250	270	134	170		319	343	351	224	236	249	222	226	234	140	140		217	217		118	120		136	140		260	260		90	106	122	181	191		188	192
Juvenile (exp. 2)	28	4580_2895_TrippopH17-451_E10_036.fsa	315	323		144	164		143	163		242	254		158	166		311	315	391	224	249		226	234	238	144	144		217	221		112	118		138	140		250	260		90	94	98	187	187		188	192
Juvenile (exp. 2)	30	4580_2895_TrippopH17-452_F10_035.fsa	287	323		124	148		131	151	187	246	250		122	166	178	311	331		224	244		206	226	234	140	140		217	221		118	118		118	136	140	210	260		90	94	98	193	195	197	192	196
Juvenile (exp. 2)	3	4580_2895_TrippopH17-453_G10_034.fsa	291	295	323	124	132	148	127	135	143	238	242		162	166		331	331		224	232	249	222	230		140	144		217	233		112	118		146	148		250	260		102	122		187	189	193	192	200
Juvenile (exp. 2)	32	4580_2895_TrippopH17-454_H10_033.fsa	315	323		124	124		127	131	147	250	258		122	134	166	315	331		224	249		234	254		140	140		221	221		112	118		134	144	164	260	260		90	94	110	193	195		184	192
Juvenile (exp. 2)	17	4580_2895_TrippopH17-455_A11_048.fsa	275	315		124	148	152	131	143	147	250	258		142	186		347	355		224	236		202	234		140	144		221	229	233	118	120		142	146	164	260	260		90	102		187	191		184	188
Juvenile (exp. 2)	27	4580_2895_TrippopH17-456_B11_047.fsa	315	323		144	148	164	127	143		242	254		118	166	170	315	335	391	224	244	249	226	234	238	140	140		221	229		112	118	120	140	140		210	250	260	90	94		187	193	195	184	192
Juvenile (exp. 2)	32	4580_2895_TrippopH17-457_C11_046.fsa	275	323		124	124		131	147	187	238	254	258	122	166		315	327	331	224	249		206	234	254	140	140		209	221		112	118		134	136	144	260	260		90	94	110	191	193		184	196
Juvenile (exp. 2)	3	4580_2895_TrippopH17-458_D11_045.fsa	291	291		124	132	136	135	143	167	238	242	250	166	190		331	331		224	249		222	238		140	144		213	233		112	118		134	140	146	250	260	290	102	122		187	189	193	192	200
Juvenile (exp. 2)	1	4580_2895_TrippopH17-459_E11_044.fsa	287	295		124	136	148	123	143	167	238	250	270	138	162		319	331	351	224	232	236	226	230		140	140		213	217		120	120		134	146		260	290		90	106	122	187	195		188	192
Juvenile (exp. 2)	19	4580_2895_TrippopH17-460_F11_043.fsa	299	307	315	128	132	148	143	143		238	250	262	174	174		331	355		224	224		222	230	234	140	144		217	217		112	118		118	140	142	260	370		90	102		189	191	195	180	192
Juvenile (exp. 2)	21	4580_2895_TrippopH17-461_G11_042.fsa	299	311		132	152		143	163	171	238	246	274	146	174	178	319	335	375	232	249		234	234		140	140		209	237		118	120		140	142	158	230	260		90	98	102	181	191		184	192
Juvenile (exp. 2)	19	4580_2895_TrippopH17-462_H11_041.fsa	275	299	315	128	132	148	143	143		250	262		166	174		331	355		224	224		202	230	234	140	144		217	217		112	118		118	140	142	260	370		86	90	102	181	195		168	180
Juvenile (exp. 2)	17	4580_2895_TrippopH17-463_A12_048.fsa	275	315	335	124	132	152	131	143	147	250	250		142	174	186	355	355		224	236		202	234		140	140		229	233		118	120		142	146		210	260		86	90	102	181	187		168	184
Juvenile (exp. 2)	22	4580_2895_TrippopH17-464_B12_047.fsa	283	311	323	132	164		143	171		238	246	274	174	198		319	339	375	224	232	249	234	246		140	140		213	217		118	120		140	158		230	260		98	102		181	193		188	192
Juvenile (exp. 2)	14	4580_2895_TrippopH17-465_C12_046.fsa	275	275		124	152		127	135	143	246	250		154	170	178	319	331		224	244		222	238	246	144	144		203	233		118	118		134	136	146	230	260	280	90	94	110	187	193	197	176	188
Juvenile (exp. 2)	1	4580_2895_TrippopH17-466_D12_045.fsa	295	307		124	136	148	123	143	167	238	270		138	162		319	331	351	224	232	236	222	226	230	140	144		213	233		118	120		134	136	146	260	290		106	122		181	195		188	192
Juvenile (exp. 2)	8	4580_2895_TrippopH17-467_E12_044.fsa	291	323		124	128	164	131	143	167	258	262		134	162	198	315	331		224	249		206	234		140	140		203	213		118	118		118	140		240	250	260	90	98	110	191	193	197	176	188
Juvenile (exp. 2)	4	4580_2895_TrippopH17-468_F12_043.fsa	291	323		124	132		135	143		242	250		166	170		331	343		224	249		222	234		140	144		217	233		112	118		140	146		250	260		90	102		187	189	191	192	200
Juvenile (exp. 2)	10	4580_2895_TrippopH17-469_G12_042.fsa	279	327		124	124		131	143		238	242	246	154	174		327	339	383	224	249		226	238		140	140		213	217		118	122		140	148	164	260	290		90	114		195	195		172	176
Juvenile (exp. 2)	20	4580_2895_TrippopH17-470_H12_041.fsa	299	307	315	124	128	132	127	143		250	262		166	174		331	331		224	224		226	234		140	140		203	229		112	118		138	140		260	370		90	94	102	189	195		180	200
Juvenile (exp. 2)	17	4580_2896_TrippopH17-471_A01_008.fsa	307	315		124	132	152	131	143	147	238	250	258	174	186		347	355		224	236		202	234		140	140		217	221		118	120		142	146	164	210	260		86	90	102	187	191		184	188
Juvenile (exp. 2)	30	4580_2896_TrippopH17-472_B01_007.fsa	275	279		124	148		131	151	187	246	250		122	198		311	331		224	244		226	234		140	140		217	221		118	118		140	164		210	260		90	94	98	193	195	197	192	196
Juvenile (exp. 2)	12	4580_2896_TrippopH17-473_C01_006.fsa	323	323		124	148	152	127	127		238	254		146	174		331	331		216	224	249	222	226	238	140	144		213	221		118	118		118	140	146	210	260	370	98	110	126	187	189	193	180	192
Juvenile (exp. 2)	31	4580_2896_TrippopH17-474_D01_005.fsa	275	315		124	152		131	143	147	238	258	262	122	158		315	351		224	248	249	234	242	254	140	140		217	221		112	118		134	144	158	230	260		66	94	110	189	191		184	200
Juvenile (exp. 2)	4	4580_2896_TrippopH17-475_E01_004.fsa	275	323		124	132		135	143		238	242	250	134	166		331	395		224	244	249	222	234		140	144		217	233		112	118		140	146		250	260		102	102		187	189	191	192	200
Juvenile (exp. 2)	19	4580_2896_TrippopH17-476_G01_002.fsa	299	307	315	128	132		143	147		250	262		166	174		331	347		224	224		202	234		140	144		217	229		112	118		118	140	142	210	260	370	86	90	102	181	189	195	168	180
Juvenile (exp. 2)	6	4580_2896_TrippopH17-477_H01_001.fsa	251	339		132	136	164	139	147	179	250	254	258	186	194		327	331	347	224	232	244	206	226	250	140	140		213	233		116	118	122	134	144		210	250	260	90	94	98	187	191	195	172	188
Juvenile (exp. 2)	7	4580_2896_TrippopH17-478_A02_008.fsa	275	323		124	128		127	131	167	238	258	262	134	162	182	315	331	379	224	244	249	234	246		140	144		217	221		118	118		140	146		240	250	260	90	98	110	181	193	197	168	176
Juvenile (exp. 2)	25	4580_2896_TrippopH17-479_B02_007.fsa	303	315		148	148		143	183		238	250		142	162		323	327	351	224	244		234	238	254	140	140		229	229		118	122		118	140	144	210	250	260	90	94		189	191	197	172	176
Juvenile (exp. 2)	25	4580_2896_TrippopH17-480_C02_006.fsa	271	283		148	152		127	143	183	238	250		118	162		327	335	351	224	244		234	238	254	140	140		229	229		118	122		118	140	144	250	260		86	90		189	191	197	172	176
Juvenile (exp. 2)	3	4581_2896_TrippopH17-481_E02_004.fsa	291	323		124	132	148	127	135	143	238	242	250	166	170	190	331	347		224	249		222	230		140	144		217	233		112	118		134	140	146	250	260		90	102		187	189	193	192	200
Juvenile (exp. 2)	19	4581_2896_TrippopH17-482_F02_003.fsa	275	315		128	132		143	147		238	250	262	166	186		331	355		224	224		202	230	234	140	144		217	217		112	118		118	142		210	260	370	86	90	102	191	195		180	192
Juvenile (exp. 2)	20	4581_2896_TrippopH17-483_G02_002.fsa	307	315		124	128	132	127	143		238	262		166	166		331	331		224	224		230	234		140	144		217	229		112	118		118	138		260	260		90	102		189	195		180	200
Juvenile (exp. 2)	14	4581_2896_TrippopH17-484_H02_001.fsa	275	275		124	152		127	135	143	242	246	250	154	190		319	331	335	224	244		222	238		144	144		217	233		118	118		136	164		230	260	280	90	94	110	187	197		176	188
Juvenile (exp. 2)	14	4581_2896_TrippopH17-485_A03_016.fsa	275	275		124	152		135	143	187	246	250		154	178	190	331	331		224	244		234	238	246	144	144		203	217	233	118	118		134	136	146	230	260	280	90	94	110	187	187		176	188
Juvenile (exp. 2)	21	4581_2896_TrippopH17-486_B03_015.fsa	283	299	311	132	152		143	163	171	238	246	274	174	178		319	335	375	232	249		234	234		140	140		229	237		118	120		140	142	158	230	260		90	98	102	181	191	195	184	200
Juvenile (exp. 2)	13	4581_2896_TrippopH17-487_C03_014.fsa	267	275		124	152		135	143	159	246	250	258	154	178	202	295	331	335	244	244		218	238	246	144	144		217	233		116	118		136	146		240	260	280	90	94		187	197		176	188
Juvenile (exp. 2)	25	4581_2896_TrippopH17-488_D03_013.fsa	271	303		148	148		127	143	183	242	250		118	174		323	327	351	224	244		234	238	254	140	140		229	229		118	122		118	140	144	210	250	260	90	94		189	191	197	172	176
Juvenile (exp. 2)	14	4581_2896_TrippopH17-489_E03_012.fsa	275	275		124	152		127	135	143	242	246	250	154	170		327	331	335	224	244		234	238	246	144	144		203	213		118	118		136	146	164	230	260	280	90	94	110	187	193	197	176	188
Juvenile (exp. 2)	3	4581_2896_TrippopH17-490_F03_011.fsa	291	291		124	132	148	135	143	167	238	242		166	170	190	331	331		224	249		222	238		144	144		217	233		112	118	120	134	140	146	250	260		90	102		187	189	193	192	200
Juvenile (exp. 2)	30	4581_2896_TrippopH17-491_G03_010.fsa	275	287		124	148		127	131	151	246	250		122	198		331	331		224	244		226	234		140	140		217	221		118	118		118	136	140	210	260		90	94	98	195	197		192	196
Juvenile (exp. 2)	2	4581_2896_TrippopH17-492_H03_009.fsa	287	291		124	148		123	127	143	238	242	270	134	138		319	391		224	236	249	222	226	234	140	140		203	217		118	120		136	140		260	260		90	106	122	181	191		188	192
Juvenile (exp. 2)	22	4581_2896_TrippopH17-493_A04_016.fsa	283	323		132	164		143	171		246	250		174	198		319	375	391	224	232	249	234	234		140	140		217	237		118	120		140	140		230	260		98	102		181	187	195	188	192
Juvenile (exp. 2)	1	4581_2896_TrippopH17-494_B04_015.fsa	287	295		124	148		123	127	143	238	250	270	138	162		319	331	351	224	236		222	226	238	144	144		213	217		118	120		136	146	148	250	260					181	193		188	192
Juvenile (exp. 2)	17	4581_2896_TrippopH17-495_C04_014.fsa	275	315		124	148	152	131	143		238	250	258	142	174	186	347	355		224	236		202	234		140	144		221	229		118	120		142	164		260	260		90	102		181	187		168	184
Juvenile (exp. 2)	26	4581_2896_TrippopH17-496_D04_013.fsa	283	315		148	164		127	163	183	238	250		158	174		311	327	351	224	244	249	234	238	254	144	144		229	233		118	118		118	136	144	250	260		90	98		187	189	191	172	176
Juvenile (exp. 2)	31	4581_2896_TrippopH17-497_E04_012.fsa	299	315		124	152		131	147	163	238	258		122	134	158	315	327	363	224	248	249	234	242	254	140	140		221	233		112	118		134	142	144	230	260		90	94	110	191	193	197	184	200
Juvenile (exp. 2)	29	4581_2896_TrippopH17-498_F04_011.fsa	287	299		124	132	148	131	143	151	246	250	262	118	178		311	331	351	236	244		226	234	242	140	140		217	233		118	120		118	142		210	260		66	90	94	189	195	197	196	224
Juvenile (exp. 2)	16	4581_2896_TrippopH17-499_G04_010.fsa	275	323		124	156		127	143	163	238	250	262	170	186	198	319	343	347	224	249		226	230	234	144	144		213	221		118	118		140	164		230	290		90	98		193	195		192	256
Juvenile (exp. 2)	9	4581_2896_TrippopH17-500_H04_009.fsa	275	279	311	124	148		131	131		238	242		154	174	178	323	327	383	224	248		226	242		140	144		217	217		118	118		134	148	164	230	260	290	90	114		195	197	217	176	192
Juvenile (exp. 2)	16	4581_2896_TrippopH17-501_A05_024.fsa	275	275		124	156		127	143	163	238	242	262	186	190		319	343	347	224	249		226	230	234	140	144		221	233		118	118		134	140	164	230	290		90	98		187	195		188	192
Juvenile (exp. 2)	15	4581_2896_TrippopH17-502_B05_023.fsa	267	323		124	156		127	163		258	262		198	202		339	343	347	224	249		226	230		140	144		221	233		118	118		140	146	164	230	240		90	110		195	197		188	256
Juvenile (exp. 2)	8	4581_2896_TrippopH17-503_C05_022.fsa	251	295		124	128	148	167	179		258	262		162	194		331	331		224	249		234	234		140	144		221	233		118	118		118	140		240	250	260	90	98		197	197		176	188
Juvenile (exp. 2)	27	4581_2896_TrippopH17-504_D05_021.fsa	315	323		144	152	164	143	143		242	254		118	166	170	315	323	391	224	249		226	234	238	140	140		221	229		112	120		140	146		260	260		90	94		187	195		188	196
Juvenile (exp. 2)	1	4581_2896_TrippopH17-505_E05_020.fsa	291	307		124	148		123	143	167	238	270		170	190		319	347	351	224	236		222	226	230	140	140		217	233		118	120		136	148		250	260		90	122		181	187	193	188	192
Juvenile (exp. 2)	12	4581_2896_TrippopH17-506_F05_019.fsa	275	323		124	152		127	163		238	250	254	114	146	174	331	339		216	224	249	222	226	234	140	144		213	217	221	118	118		118	146		210	260	370	98	102	126	187	193	195	180	188
Juvenile (exp. 2)	27	4581_2896_TrippopH17-507_G05_018.fsa	271	307	323	144	152	164	143	143		238	242	254	118	166	170	315	323		224	244	249	226	234	238	140	144		221	229		112	118	120	140	146		250	260		86	90	94	187	193	197	188	192
Juvenile (exp. 2)	16	4581_2896_TrippopH17-508_H05_017.fsa	275	323		124	156		127	143	163	238	242	262	186	190	198	327	343	347	224	249		222	226	230	144	144		221	233		118	118		134	164		230	260	290	90	98		187	195		188	192
Juvenile (exp. 2)	3	4581_2896_TrippopH17-509_A06_024.fsa	295	323		124	132	148	135	143	167	238	250		170	190		331	347		224	232	249	222	230		140	144		213	233		112	118	120	134	140	146	250	260		90	102		189	193		192	200
Juvenile (exp. 2)	6	4581_2896_TrippopH17-510_B06_023.fsa	251	339		132	136	148	139	147	179	250	254	258	178	194		331	347		224	232	244	206	226	250	140	144		213	233		116	118		134	144		250	260					187	191	195	172	188
Juvenile (exp. 2)	1	4581_2896_TrippopH17-511_C06_022.fsa	287	295	307	124	148		123	127	143	238	250	270	138	190		319	331	351	224	236		222	226	238	140	144		213	217	233	118	120		146	148		250	260					181	187	193	188	192
Juvenile (exp. 2)	6	4581_2896_TrippopH17-512_D06_021.fsa	251	283	339	132	136	148	143	147		250	254	258	178	186	198	327	331	347	224	232	244	226	234	250	140	140		213	217		116	118		134	140	144	210	250	260	90	94		187	191	195	172	188
Juvenile (exp. 2)	26	4581_2896_TrippopH17-513_E06_020.fsa	283	315		148	164		127	163		242	250		162	174		339	351		224	244		234	238	254	140	144		229	233		112	118		118	138	144	260	260		90	98		189	193		172	176
Juvenile (exp. 2)	6	4581_2896_TrippopH17-514_F06_019.fsa	283	291		132	136	148	139	143	147	254	258		178	186	198	327	331	347	224	232	244	226	234	250	140	144		213	217		116	118		134	134		250	260		90	94	98	191	195		172	188
Juvenile (exp. 2)	15	4581_2896_TrippopH17-515_G06_018.fsa	267	275		124	156		143	159	163	238	262		150	186		295	343	347	224	249		218	226	230	140	140		221	233		116	118		136	164		230	240	290	90	90		195	197		188	256
Juvenile (exp. 2)	21	4581_2896_TrippopH17-516_H06_017.fsa	283	299	311	132	132		143	163		238	246	274	130	174		319	363	375	232	249		234	234		140	140		229	237		118	120		144	158		230	260					181	195		184	192
Juvenile (exp. 2)	8	4581_2896_TrippopH17-517_A07_032.fsa	251	323		124	128	164	131	167	179	258	262		162	198		315	331		224	249		234	234		140	144		203	221	233	118	122		118	140		240	250	260	90	98		193	197		176	188
Juvenile (exp. 2)	18	4581_2896_TrippopH17-518_B07_031.fsa	283	315	335	124	152		127	131	143	250	258	262	142	166	186	331	355		224	236		234	234		140	144		217	221		118	120		138	164		210	260					187	191		184	188
Juvenile (exp. 2)	16	4581_2896_TrippopH17-519_C07_030.fsa	275	275		124	156		143	163	187	238	242		190	198		331	343	347	224	249		226	230	234	140	144		221	233		118	118		134	140		230	260	290	90	98		193	195		188	192
Juvenile (exp. 2)	25	4581_2896_TrippopH17-520_D07_029.fsa	283	303	315	148	152		127	183		238	250		142	162	174	327	335	351	224	244		234	238	254	140	140		229	229		118	120		118	140	144	250	260		90	94		189	191	195	172	188
Juvenile (exp. 2)	27	4581_2896_TrippopH17-521_E07_028.fsa	307	315		144	152	164	143	143		242	254		142	170		315	323	391	224	249		226	234	238	140	140		221	229		112	118	122	140	146		250	260		86	90	94	187	195		188	192
Juvenile (exp. 2)	6	4581_2896_TrippopH17-522_F07_027.fsa	251	339		132	136	164	139	147	179	258	258		178	194		331	347		224	232	244	226	234	250	140	140		217	233		116	118		140	144		210	250	260				187	191	195	172	188
Juvenile (exp. 2)	25	4581_2896_TrippopH17-523_G07_026.fsa	271	283		148	152		127	183		242	250		142	162	174	323	327	351	224	244		234	238	254	140	144		229	229		118	122		140	144		250	260		86	90		189	191	195	172	176
Juvenile (exp. 2)	17	4581_2896_TrippopH17-524_H07_025.fsa				124	132	152	131	143		250	258		142	174		355	355		224	236		202	234		140	140		217	221		118	120		142	164		210	260					181	187		168	184
Juvenile (exp. 2)	32	4581_2896_TrippopH17-525_A08_032.fsa	275	315	323	124	124		131	147	187	238	254	258	134	166		315	327	331	224	249		206	234	254	140	140		209	221		112	118		136	144		260	260		90	94	110	193	193		184	192
Juvenile (exp. 2)	19	4581_2896_TrippopH17-526_B08_031.fsa	275	299		128	132		143	143		238	250	262	166	174		331	355		224	224		202	230	234	140	140		229	229		112	118		118	140	142	210	260	370	90	90		189	191		180	192
Juvenile (exp. 2)	22	4581_2896_TrippopH17-527_C08_030.fsa	283	323		124	132		127	143		238	246		114	174		319	339	375	224	232	249	234	234		140	140		213	217		118	120		140	140		230	240	260				181	187	195	188	192
Juvenile (exp. 2)	5	4581_2896_TrippopH17-528_D08_029.fsa	279	339		128	132	136	127	139	147	238	258		178	182	186	327	347	379	232	236	244	226	246	250	140	144		217	233		116	118		134	142		210	250	260				187	195	197	168	172
Juvenile (exp. 2)	10	4581_2896_TrippopH17-529_E08_028.fsa	311	323		124	148		127	131		238	242	246	174	174		327	331	383	224	224		226	238		140	140		213	217		118	122		146	164		260	290					195	197		172	176
Juvenile (exp. 2)	15	4581_2896_TrippopH17-530_F08_027.fsa	267	275		124	156		143	159	163	238	258	262	198	202		339	343	347	224	244	249	226	230		144	144		221	233		118	118		140	146	164	230	240	290	90	90		187	195		176	188
Juvenile (exp. 2)	30	4581_2896_TrippopH17-531_G08_026.fsa																			224	244		226	234		140	140		217	221		118	118
Juvenile (exp. 2)	3	4581_2896_TrippopH17-532_H08_025.fsa	291	323		124	132	136	127	135	143	238	250		162	166	170	331	331		224	232	249	222	238		140	144		217	233		112	118	120	134	140		250	260	290				187	189	193	192	200
Juvenile (exp. 2)	15	4581_2896_TrippopH17-533_A09_040.fsa	275	323		124	136	156	127	143	163	238	258		150	186	198	295	343	347	224	249		218	226	230	140	144		221	233		118	118		140	146	164	230	250	290	90	90		195	197		188	256
Juvenile (exp. 2)	25	4581_2896_TrippopH17-534_B09_039.fsa	283	303	315	148	148		127	183		242	250		118	174		327	335	351	224	244		234	238	254	140	144		229	229		118	122		118	144	146	210	250	260	90	94		189	191	195	172	176
Juvenile (exp. 2)	9	4581_2896_TrippopH17-535_C09_038.fsa	259	279		124	148		131	131		242	246	262	174	178		327	351	383	224	248		226	242		144	144		213	217		118	122		142	148	164	260	290	360				195	217		172	192
Juvenile (exp. 2)	11	4581_2896_TrippopH17-536_D09_037.fsa	271	275	323	124	148	152	127	163		238	254	262	146	186		323	331	339	216	224	248	222	226	242	144	144		217	221		118	118		118	140	142	210	230	370	90	98		187	193	217	180	192
Juvenile (exp. 2)	18	4581_2896_TrippopH17-537_E09_036.fsa	283	315	235	124	152		127	131	143	250	258		142	166		339	355		224	236		226	234		140	140		217	233		112	120		146	146		260	260		90	102		187	191		184	188
Juvenile (exp. 2)	30	4581_2896_TrippopH17-538_F09_035.fsa	279	323		124	148		127	131	151	246	250		122	178	198	311	331		224	244		206	226	234	140	140		217	221		118	118		136	140		210	260		90	94	98	193	195	197	192	196
Juvenile (exp. 2)	4	4581_2896_TrippopH17-539_G09_034.fsa	295	323		124	132		135	143		238	242	250	134	166	170	331	343		224	249		222	234		140	144		217	233		112	118		140	146		250	260		102	102		187	189	193	192	200
Juvenile (exp. 2)	30	4581_2896_TrippopH17-540_H09_033.fsa	287	323		124	148		131	151	187	246	250		178	198		311	331		224	244		206	226	234	140	140		217	221		118	118		118	136	140	210	260		90	94	98	193	195	197	192	192
Juvenile (exp. 2)	32	4581_2896_TrippopH17-541_A10_040.fsa	275	315	323	124	124		131	147	187	238	254	258	122	134	166	315	327	331	224	249		206	234	254	140	140		221	221		112	118		134	144	164	260	260		90	94	110	191	193		184	192
Juvenile (exp. 2)	3	4581_2896_TrippopH17-542_B10_039.fsa	291	323		124	132	148	135	143	167	238	242		166	190		331	331		224	249		222	230		140	144		217	233		112	118		134	146		250	260					187	189	193	192	200
Juvenile (exp. 2)	29	4581_2896_TrippopH17-543_C10_038.fsa	279	299		124	148	152	131	143	151	238	246	250	122	158	178	311	331	363	236	244		226	234	242	140	140		217	233		118	118		118	140	158	210	230	260	66	90		189	195	197	192	196
Juvenile (exp. 2)	13	4581_2896_TrippopH17-544_D10_037.fsa	267	275		136	152		127	135	143	238	246	250	178	202		331	335	339	244	244		230	238	246	140	144		217	233		116	118		136	146		250	260	280	90	94		187	197		176	188
Juvenile (exp. 2)	11	4581_2896_TrippopH17-545_E10_036.fsa	259	275	323	124	148	152	127	131	163	238	254	262	114	186		331	339	351	216	224	248	222	226	242	144	144		217	221		118	118		118	134	140	210	360	370				187	193	217	180	192
Juvenile (exp. 2)	14	4581_2896_TrippopH17-546_F10_035.fsa	275	275		124	152		127	135	143	242	246	250	154	170		319	331	335	224	244		222	238	246	144	144		203	217	233	118	118		134	136	146	230	260	280				187	197		176	188
Juvenile (exp. 2)	10	4581_2896_TrippopH17-547_G10_034.fsa	279	311	323	124	148		127	131		242	246	250	154	174		327	339	383	224	249		226	238		140	140		217	233		118	122		146	148	164	260	290		90	114		189	197		172	176
Juvenile (exp. 2)	14	4581_2896_TrippopH17-548_H10_033.fsa	275	275		124	152		135	143	187	246	250		170	178		331	335		224	244		222	238	246	144	144		217	233		118	118		134	136		260	280		90	94	110	187	193	197	176	188
Juvenile (exp. 2)	8	4581_2896_TrippopH17-549_A11_048.fsa	291	323		124	128	164	131	167	179	258	262		134	198		331	331		224	249		206	234		140	140		203	213		118	118		134	140		240	250	260	90	98	110	191	193	197	188	196
Juvenile (exp. 2)	14	4581_2896_TrippopH17-550_B11_047.fsa	275	275		124	152		135	143	187	242	246	250	154	190		331	335		224	244		234	238	246	144	144		217	233		118	118		136	146	164	230	260	280	90	94	110	187	193		176	188
Juvenile (exp. 2)	6	4581_2896_TrippopH17-551_C11_046.fsa	251	283		132	148		139	143	147	250	258		178	198		327	331	347	224	232	244	206	226	250	140	144		217	233		116	118		134	144		250	260		90	94	98	187	191	195	172	188
Juvenile (exp. 2)	2	4581_2896_TrippopH17-552_D11_045.fsa	275	287		124	148	164	123	143		238	250		138	166		343	351		224	236	249	222	226	234	140	140		217	217		118	120		140	146		260	260					181	187	191	188	192
Juvenile (exp. 2)	13	4581_2896_TrippopH17-553_E11_044.fsa	267	275	279	124	152		135	143	159	238	246	250	154	178	202	295	331	335	224	244		218	238	246	140	144		203	233		118	118		136	146		240	260	280				187	197		176	188
Juvenile (exp. 2)	29	4581_2896_TrippopH17-554_F11_043.fsa	279	299		124	148	152	131	151	163	238	246	250	118	122	178	311	331	351	244	248		226	234	242	140	140		217	217		118	120		118	140	142	210	230	260	90	94		189	197		192	224
Juvenile (exp. 2)	22	4581_2896_TrippopH17-555_G11_042.fsa	283	323		124	132		127	143	171	238	246	274	114	146		319	339	375	224	232	249	234	246		140	140		217	237		118	120		140	158		230	240	260				181	187	195	188	192
Juvenile (exp. 2)	10	4581_2896_TrippopH17-556_H11_041.fsa	279	323		124	148		127	131		242	246	250	154	166	174	327	339	383	224	249		226	238		140	144		217	233		118	122		146	164		260	290		90	114	126	195	197		172	176
Juvenile (exp. 2)	9	4581_2896_TrippopH17-557_A12_048.fsa	275	279	311	124	148		131	131		238	242	246	154	174	178	327	351	383	224	248		226	246		140	144		213	217		118	122		134	148	164	230	260	290	90	114		195	217		172	176
Juvenile (exp. 2)	15	4581_2896_TrippopH17-558_B12_047.fsa	275	323		124	136	156	143	159	163	238	258	262	150	186		339	343		224	249		226	230		140	140		221	233		118	118		136	164		230	250	290	90	90		195	197		176	188
Juvenile (exp. 2)	29	4581_2896_TrippopH17-559_C12_046.fsa	275	287		124	148	152	131	151	163	238	250		118	178		311	331	351	244	248		226	234		140	140		217	233		118	120		118	142		210	230	260				195	197		192	196
Juvenile (exp. 2)	13	4581_2896_TrippopH17-560_D12_045.fsa	275	323		136	152		135	143	159	246	250	258	150	154	178	331	335	339	224	244		230	238	246	144	144		217	233		116	118		136	146		250	260	280	90	94		187	187		176	188
Juvenile (exp. 2)	26	4582_2896_TrippopH17-561_E12_044.fsa	283	315		124	148		127	183	187	238	250		162	174		327	339	351	224	244	249	234	238	254	140	144		217	229		112	118		118	138	144	250	260		90	98		189	191	193	172	176
Juvenile (exp. 2)	31	4582_2896_TrippopH17-562_F12_043.fsa	275	315		124	132		131	143	147	238	258		122	134	158	315	327	351	224	236	249	226	234	254	140	140		217	221		112	118		134	142		260	260		66	94	110	189	191	193	184	200
Juvenile (exp. 2)	24	4582_2896_TrippopH17-563_G12_042.fsa	315	323		124	128		127	131	167	250	258		114	134		315	331	391	224	249		226	234		140	144		203	217		118	118		134	140		240	250	260				187	197		176	188
Juvenile (exp. 2)	7	4582_2896_TrippopH17-564_H12_041.fsa	275	323		124	128	132	127	167		238	258	262	134	182		315	331	343	224	244	249	234	246		140	144		203	217		116	118		118	140	142	210	240	250	98	102		181	193		176	196
Juvenile (exp. 2)	30	4582_2897_TrippopH17-565_A01_008.fsa	275	279	287	124	148		127	131	151	246	250	254	122	198		311	331		224	244		226	234		140	140		217	221		118	118		118	136		210	260		90	94		195	195		192	196
Juvenile (exp. 2)	12	4582_2897_TrippopH17-566_B01_007.fsa	323	323		124	148	152	127	163		238	250	254	114	146	166	331	339		216	224	249	222	226	234	140	144		221	233		118	118		140	140		210	260	370	98	126		187	193	195	180	188
Juvenile (exp. 2)	19	4582_2897_TrippopH17-567_C01_006.fsa	275	315		128	132	148	143	143		238	262		166	174	186	331	355		224	224		222	230	234	140	144		217	229		112	118		118	140	142	260	370		90	102		181	189	195	168	180
Juvenile (exp. 2)	18	4582_2897_TrippopH17-568_D01_005.fsa	307	315	335	124	152		131	143	179	250	258		142	166		339	355		224	236		226	234		140	144		217	233		118	120		146	164		260	260		90	102		187	195		180	184
Juvenile (exp. 2)	29	4582_2897_TrippopH17-569_E01_004.fsa	275	279	287	124	132	148	131	151	163	246	262		122	158	178	311	331	363	236	244		226	234		140	140		217	217		118	120		118	140	142	210	260		66	90	94	189	195	197	192	196
Juvenile (exp. 2)	5	4582_2897_TrippopH17-570_F01_003.fsa	279	339		132	136		127	139	147	242	254	258	138	186		327	347	379	232	244		226	246	250	140	144		217	233		116	118		134	146		210	250		90	94	98	181	195		168	172
Juvenile (exp. 2)	26	4582_2897_TrippopH17-571_H01_001.fsa	283	303	323	148	164		127	187		242	250		158	174		327	339	351	224	244	249	234	238	254	140	140		229	233		118	118		118	136	144	250	260		90	98		189	191	193	172	176
Juvenile (exp. 2)	17	4582_2897_TrippopH17-572_A02_008.fsa	275	335		124	148	152	131	143	147	250	258		186	186		347	355		224	236		222	234		140	144		229	233		118	120		142	146	164	260	260		90	102		181	187		184	188
Juvenile (exp. 2)	1	4582_2897_TrippopH17-573_B02_007.fsa	287	295		124	148		123	127	143	238	270		138	162		319	347		224	232	236	222	226	230	144	144		213	217		118	120		136	146	148	250	260		106	122		181	187	193	188	192
Juvenile (exp. 2)	22	4582_2897_TrippopH17-574_C02_006.fsa	283	323		132	164		143	171		246	250		174	198		319	375	391	224	232	249	234	234		140	140					118	120		140	140		230	260		98	102		181	193	195	188	192
Juvenile (exp. 2)	15	4582_2897_TrippopH17-575_D02_005.fsa	267	275	323	124	156		127	143	163	238	262		150	198		339	343	347	224	244	249	226	230		140	144		221	233		116	118		146	164		230	240	290	90	118		195	197		188	256
Juvenile (exp. 2)	2	4582_2897_TrippopH17-576_E02_004.fsa	287	291		124	148	164	127	143		238	242	270	134	138		319	395		224	236	249	222	234		140	144		203	217		118	120		136	140	146	260	260		90	106	122	181	187	193	188	192
Juvenile (exp. 2)	2	4582_2897_TrippopH17-577_F02_003.fsa	287	291	307	124	148	164	123	143		238	242	270	134	138	170	319	343	351	224	236	249	222	226		140	144		203	217		118	120		136	140		260	260		90	106	122	181	187	191	188	192
Juvenile (exp. 2)	26	4582_2897_TrippopH17-578_G02_002.fsa	283	315		124	148		127	183	187	238	250		158	162	174	311	351		224	244	249	234	238		144	144		229	229		118	118		118	138	144	250	260		90	98		187	189	191	172	176
Juvenile (exp. 2)	12	4582_2897_TrippopH17-579_H02_001.fsa	275	323		124	148	152	127	127		238	254		114	166		331	339		216	224	249	222	226	234	140	144		213	217		118	118		118	140		210	260	370	90	98	126	189	193		180	192
Juvenile (exp. 2)	12	4582_2897_TrippopH17-580_A03_016.fsa	275	323		124	152		127	143	163	238	254		114	146	166	331	339		216	224	249	222	226	238	140	144		217	233		118	118		118	140	146	260	370		90	98	126	187	195		180	192
Juvenile (exp. 2)	32	4582_2897_TrippopH17-581_B03_015.fsa	275	323		124	124		127	131	147	238	250	258	134	166		315	327	331	224	249		206	234	254	140	140		209	221		112	118		134	136	144	260	260		94	98		191	193		184	192
Juvenile (exp. 2)	32	4582_2897_TrippopH17-582_C03_014.fsa	315	323		124	124		131	147	187	254	258		122	134	198	315	327	331	224	249					140	140					112	118		134	144	164	260	260		90	94		191	193		184	192
Juvenile (exp. 2)	12	4582_2897_TrippopH17-583_D03_013.fsa	275	323		124	148	152	127	143		238	250	254	114	146	166	331	339		216	224		222	226	238	140	144		213	217		118	118		118	140		210	260	370	98	126		187	189	193	180	188
Juvenile (exp. 2)	4	4582_2897_TrippopH17-584_E03_012.fsa	275	291	323	124	132		127	135	143	238	242	250	134	170		331	343		224	249		222	234		140	144		217	233		112	118		140	146		250	260		90	102		187	191		192	200
Juvenile (exp. 2)	14	4582_2897_TrippopH17-585_F03_011.fsa	275	275		124	152		127	135		246	250		178	190		331	335		224	244					144	144					118	118		136	146	164	260	280		90	94	98	187	197		176	188
Juvenile (exp. 2)	4	4582_2897_TrippopH17-586_G03_010.fsa	291	323		124	132	164	127	135	143	238	250		134	166		331	395		224	244	249	222	234		140	144					112	118		140	146		250	260		90	102		187	189	193	192	200
Juvenile (exp. 2)	28	4582_2897_TrippopH17-587_H03_009.fsa	307	315	323	124	144	164	143	163		242	254		158	170		315	339	391	224	249		226	234	238	144	144		221	233		112	118		136	140		250	260		90	94	98	187	187		188	192
Juvenile (exp. 2)	16	4582_2897_TrippopH17-588_A04_016.fsa	275	323		124	156		127	143	163	250	262		186	190	198	319	343	347	224	249		222	226	230	140	144		221	233		118	118		140	164		230	230		90	98		193	195		188	192
Juvenile (exp. 2)	24	4582_2897_TrippopH17-589_B04_015.fsa	315	323		124	128	164	127	131	167	238	258		134	162	198	315	331	391	224	249		226	234		140	140		217	221		118	118		134	140		260	260		98	110		193	197		176	188
Juvenile (exp. 2)	16	4582_2897_TrippopH17-590_C04_014.fsa	275	323		124	156		127	143	163	238	242	262	186	190	198	327	343	347	224	249					140	144					118	118		140	164		230	260	290	90	98		193	195		188	192
Juvenile (exp. 2)	31	4582_2897_TrippopH17-591_D04_013.fsa	275	299		124	132		131	163		238	258		122	134	158	315	327	363	224	248	249				140	140					112	118		134	144	158	260	260		90	94	110	189	191	193	184	200
Juvenile (exp. 2)	4	4582_2897_TrippopH17-592_E04_012.fsa	295	323		124	132		135	143		238	242		134	166		331	391		224	249		222	234		140	144		203	233		112	118		140	146		250	260		90	102		187	189	193	192	200
Juvenile (exp. 2)	11	4582_2897_TrippopH17-593_F04_011.fsa	275	323		124	148	152	127	131	163	238	254		114	146	178	331	339	351	216	224	248				144	144					118	118		118	134	140	210	360	370	98	114	126	187	193	217	180	192
Juvenile (exp. 2)	11	4582_2897_TrippopH17-594_G04_010.fsa	275	323		124	148	152	127	163		238	254		114	146	186	323	331	339	216	224	248	222	226	242	144	144		217	217		118	118		140	142		210	230	370	98	114	126	193	217		172	180
Juvenile (exp. 2)	5	4582_2897_TrippopH17-595_H04_009.fsa	275	339		128	132	136	127	139	147	238	254	258	182	186		327	347	379	232	236	244	226	246	250	140	144		217	233		116	118		134	144	146	210	250	260	94	98	102	187	195	197	172	188
Juvenile (exp. 2)	15	4582_2897_TrippopH17-596_A05_024.fsa	267	323		124	136	156	143	159	163	238	262		186	202		295	343	347	224	249		218	226	230	140	144		221	233		116	118		140	146	164	230	250	290	90	90		187	195		188	188
Juvenile (exp. 2)	18	4582_2897_TrippopH17-597_B05_023.fsa	307	315		124	152		127	131	143	250	258	262	166	186		331	355		224	236		234	234		140	144					118	120		146	164		210	260		90	94	102	187	191		184	188
Juvenile (exp. 2)	15	4582_2897_TrippopH17-598_C05_022.fsa	275	323		124	156		127	163		238	258	262	150	186	198	295	343	347	224	244	249				144	144					118	118		140	146	164	240	290		90	90		187	195		188	256
Juvenile (exp. 2)	25	4582_2897_TrippopH17-599_D05_021.fsa	303	315		148	148		127	183		238	250		142	162		335	351		224	244					140	140					118	120		140	144		210	250	260	86	90		189	191	195	172	176
Juvenile (exp. 2)	28	4582_2897_TrippopH17-600_E05_020.fsa	315	323		124	144	164	143	187		238	242	254	158	166	170	311	315	391	224	249		226	234	238	140	144					112	118		136	140		250	260		90	94	98	187	193		192	196
Juvenile (exp. 2)	7	4582_2897_TrippopH17-601_F05_019.fsa	279	323		124	128	132	131	135	167	242	258	262	134	138	162	331	343		224	236	249	234	254		140	144					118	118		118	142		210	240	250	90	98		197	197		168	176
Juvenile (exp. 2)	18	4582_2897_TrippopH17-602_G05_018.fsa	307	315	335	124	152		131	143	179	250	258		166	186		331	355		224	236		234	234		140	140								146	146		210	260		90	94	102	187	191		180	184
Juvenile (exp. 2)	10	4582_2897_TrippopH17-603_H05_017.fsa	279	323		124	148		127	131		238	242	246	154	174		327	331	383	224	249		226	238		140	144		213	217		118	122		140	148	164	260	290		90	114	126	195	197		176	188
Juvenile (exp. 2)	24	4582_2897_TrippopH17-604_A06_024.fsa	323	323		124	128	164	127	131	167	250	258		134	198		315	331	391	224	249		226	234	246	140	140		203	217		118	118		134	140		250	260		98	110		187	193	197	176	188
Juvenile (exp. 2)	3	4582_2897_TrippopH17-605_B06_023.fsa	291	291		124	132	148	127	135	143	242	250		166	190		331	331		224	232	249				140	144					112	118	120	140	148		250	260		90	102		187	189	195	192	200
Juvenile (exp. 2)	8	4582_2897_TrippopH17-606_C06_022.fsa	251	323		124	128	164	131	143	167	250	258	262	134	198		315	331		224	249		206	234		140	140								118	140		240	250	260	90	98	110	191	193	197	176	196
Juvenile (exp. 2)	14	4582_2897_TrippopH17-607_D06_021.fsa	275	275		124	152		135	143	187	246	250		154	178	190	331	335		224	244		222	238	246	144	144		217	233		118	118		134	146		260	280		90	94	110	187	197		176	188
Juvenile (exp. 2)	26	4582_2897_TrippopH17-608_E06_020.fsa	303	315		148	164		127	183	187	238	250		174	174		311	327	351	224	244	249	234	238	254	140	144		229	233		118	118		118	138	144	250	260		90	98		189	191	193	172	176
Juvenile (exp. 2)	1	4582_2897_TrippopH17-609_F06_019.fsa	287	291		148	148		123	127	143	238	270		162	170		319	347		224	232	236	222	226	230	140	144		217	233		118	120		134	136	146	250	260		106	122		181	193		188	192
Juvenile (exp. 2)	30	4582_2897_TrippopH17-610_G06_018.fsa	275	287		124	148		131	151	187	246	250	254	122	166	178	311	331		224	244		206	226	234	140	140		217	221		118	118		118	136	140	210	260		90	94		193	195		192	196
Juvenile (exp. 2)	28	4582_2897_TrippopH17-611_H06_017.fsa	307	323		124	144	164	143	187		242	254		158	170		315	331	391	224	249		226	234	238	140	144		217	221		112	118		138	140		250	260		90	94	98	187	187		192	196
Juvenile (exp. 2)	10	4582_2897_TrippopH17-612_A07_032.fsa	279	323		124	124		131	143		238	246		154	174		327	331	383	224	249		226	238		140	140		213	217		118	122		146	148	164	260	290		90	114		195	197		176	188
Juvenile (exp. 2)	9	4582_2897_TrippopH17-613_B07_031.fsa	259	311		124	148		131	131		246	262		154	174	186	327	351	383	224	248		226	242		144	144					118	122		142	148	164	260	290	360	90	114		195	197	217	172	176
Juvenile (exp. 2)	30	4582_2897_TrippopH17-614_C07_030.fsa	287	323		124	148		127	131	151	246	250		122	198		311	331		224	244		226	234		140	140		217	221		118	118		118	164		210	260		90	94		195	197		192	196
Juvenile (exp. 2)	21	4582_2897_TrippopH17-615_D07_029.fsa	275	283		132	132		143	163	171	238	246	274	130	146		319	363	375	232	249		234	234		140	140		209	237		118	120		140	144	158	230	260		90	98		181	195		172	192
Juvenile (exp. 2)	7	4582_2897_TrippopH17-616_E07_028.fsa	275	295		124	128		131	135	167	238	258	262	134	182		315	331	343	224	244	249	234	246		140	144		217	221		116	118		140	142		240	250	260	98	102	110	181	197		168	196
Juvenile (exp. 2)	11	4582_2897_TrippopH17-617_F07_027.fsa	275	275		124	148	152	127	131	163	238	254	262	114	146	186	331	339	351	216	224	248				144	144					118	120		118	134	140	210	230	370	90	98	126	187	193	217	172	180
Juvenile (exp. 2)	1	4582_2897_TrippopH17-618_G07_026.fsa	287	295		124	136		123	127	143	250	270		138	162		319	347	351	224	236		222	230		144	144					118	120		134	136	146	260	290		90	106	122	181	187	193	188	192
Juvenile (exp. 2)	20	4582_2897_TrippopH17-619_H07_025.fsa	283	299	315	128	132	152	143	179		238	262		166	174		331	339		224	224		226	230	234	140	144		203	229		112	118		118	140	146	210	260	370	90	102		189	191	195	180	200
Juvenile (exp. 2)	15	4582_2897_TrippopH17-620_A08_032.fsa	267	275	323	124	136	156	143	159	163	238	258	262	198	202		339	343	347	224	244	249	226	230		140	144		221	233		118	118		140	146	164	230	250	290	90	90		195	197		188	256
Juvenile (exp. 2)	15	4582_2897_TrippopH17-621_B08_031.fsa	267	275		124	156		127	143	163	238	258		150	186		295	343	347	224	244	249				140	140					116	118		136	164		230	240	290	90	118		187	195		176	188
Juvenile (exp. 2)	16	4582_2897_TrippopH17-622_C08_030.fsa	275	323		124	156		127	143	163	238	250		186	190		319	343	347	224	249					144	144					118	118		134	140	164	230	290		90	110		187	195		188	192
Juvenile (exp. 2)	32	4582_2897_TrippopH17-623_D08_029.fsa	275	315		124	124		131	147	187	238	254		122	134	198	315	327	331	224	249		206	234	254	140	140		221	221		112	118		136	144		260	260		94	98		191	193		184	192
Juvenile (exp. 2)	31	4582_2897_TrippopH17-624_E08_028.fsa	275	275		124	132		131	143	147	238	238		118	122	134	315	327	351	224	236	249	226	234	254	140	140					112	118		134	142	144	260	260		82	90	94	191	193	197	184	260
Juvenile (exp. 2)	16	4582_2897_TrippopH17-625_F08_027.fsa	275	323		124	156		127	143	163	250	262		186	190	198	327	343	347	224	249		226	230	234	144	144					118	118		140	164		230	260	290	90	98		193	195		188	192
Juvenile (exp. 2)	20	4582_2897_TrippopH17-626_G08_026.fsa	299	307		128	132	152	127	143		238	262		166	174		331	331		224	224		230	234		140	144					112	118		118	138	140	210	260	370	90	102		189	195		180	200
Juvenile (exp. 2)	4	4582_2897_TrippopH17-627_H08_025.fsa	275	323		124	132	164	135	143		238	242	250	134	166		331	395		224	244	249	222	234		140	144		203	233		112	118		140	146		250	260		102	102		187	189	193	192	200
Juvenile (exp. 2)	4	4582_2897_TrippopH17-628_A09_040.fsa	275	323		124	132		135	143		238	242		134	166		331	395		224	244	249	222	234		140	144		217	233		112	118		140	140		250	260		90	102		187	189	193	192	200
Juvenile (exp. 2)	5	4582_2897_TrippopH17-629_B09_039.fsa	275	283		128	132	136	127	139	147	242	254	258	182	186		327	347	379	232	236	244	226	250	254	140	144		217	217		116	118		134	144	146	210	250	260	90	94	98	195	197		172	188
Juvenile (exp. 2)	21	4582_2897_TrippopH17-630_C09_038.fsa	299	311		132	132		123	171		238	246	274	146	178		363	375		232	249		234	234		140	140		209	237		118	120		142	158		230	260		90	98		181	191	195	172	192
Juvenile (exp. 2)	21	4582_2897_TrippopH17-631_D09_037.fsa	275	283		132	132		143	163	171	238	246	274	174	178		319	363	375	232	249		234	234		140	140					118	120		140	144	158	230	260		90	98	102	195	195		184	192
Juvenile (exp. 2)	27	4582_2897_TrippopH17-632_E09_036.fsa	315	323		144	148	164	127	143		242	254		142	166	170	315	335	391	224	244	249				140	140					112	118	120	140	146		210	250	260	86	90	94	187	193	197	184	192
Juvenile (exp. 2)	12	4582_2897_TrippopH17-633_F09_035.fsa	323	323		124	152		127	143	163	238	250	254	146	174		331	339		216	224	249													140	146		210	260		90	98		187	193	195	180	188
Juvenile (exp. 2)	9	4582_2897_TrippopH17-634_G09_034.fsa	275	279	311	124	148		131	131		246	262		154	174	178	323	327	383	224	248					140	144								134	148		230	260	290	90	110		195	197	217	172	176
Juvenile (exp. 2)	18	4582_2897_TrippopH17-635_H09_033.fsa	283	315	335	124	152		127	131	143	250	258	262	142	166		331	355		224	236		234	234		140	140		217	233		118	120		146	164		260	260		90	94	102	187	191		180	184
Juvenile (exp. 2)	30	4582_2897_TrippopH17-636_A10_040.fsa	279	287	323	124	148		127	131	151	246	250		122	178	198	311	331		224	244		226	234		140	140		217	221		118	118		118	140	164	210	260		90	94	98	193	195	197	192	196
Juvenile (exp. 2)	10	4582_2897_TrippopH17-637_B10_039.fsa	311	323		124	124		131	143		238	242	246	174	174		327	339	383	224	224		226	234		140	144		217	233		118	122		140	148		260	290		90	114	126	195	197		172	176
Juvenile (exp. 2)	14	4582_2897_TrippopH17-638_C10_038.fsa	275	275		124	152		127	135	143	242	246	250	154	178	190	319	331	335	224	244					144	144								136	146	164	260	280		90	94		187	197		176	188
Juvenile (exp. 2)	12	4582_2897_TrippopH17-639_D10_037.fsa	275	323		124	152		127	143	163	238	250	254	114	146	174	331	339		216	224														118	140		210	260	370	90	98	126	187	193	195	180	192
Juvenile (exp. 2)	13	4582_2897_TrippopH17-640_E10_036.fsa	267	275		136	152		135	143	159	246	250	258	150	154	178	331	335	339	224	244														136	146		250	260	280	90	94		187	197		176	188
Juvenile (exp. 2)	32	4583_2897_TrippopH17-641_G10_034.fsa	275	323		124	124		127	131	147	238	254	258	122	134	198	315	327	331	224	249		206	234	254	140	140		209	221		112	118		134	144	164	260	260		94	98		191	193	195	184	192
Juvenile (exp. 2)	8	4583_2897_TrippopH17-642_H10_033.fsa	291	295		124	128	148	131	179		250	258	262	134	162	198	315	331		224	249		206	234		140	140		203	233		118	118		118	140		240	250	260	90	98		197	197		176	196
Juvenile (exp. 2)	12	4583_2897_TrippopH17-643_A11_048.fsa	275	323		124	148	152	127	143	163	238	250	254	114	146	174	331	339		216	224		222	226	234	140	144		221	233		118	118		118	140		210	260	370	98	126		187	193	195	180	192
Juvenile (exp. 2)	8	4583_2897_TrippopH17-644_B11_047.fsa	291	323		124	128	164	131	143	167	250	258	262	134	198		315	331		224	249		206	234		140	140					118	122		118	134	140	240	260		90	98		193	197		176	188
Juvenile (exp. 2)	26	4583_2897_TrippopH17-645_C11_046.fsa	283	303	323	148	164		127	163	183	238	250		162	174	202	311	327	351	224	244	249				140	140		217	229		112	118		118	136	144	250	260		90	98		189	191	193	172	176
Juvenile (exp. 2)	13	4583_2897_TrippopH17-646_D11_045.fsa	275	323		124	152		127	135	143	238	246	250	150	178		295	331		224	244		218	238	246	140	144					118	118		136	146		240	260	280	90	94		187	197		176	188
Juvenile (exp. 2)	20	4583_2897_TrippopH17-647_E11_044.fsa	299	307	315	128	132	152	127	143		238	262		166	166		331	339		224	224		226	230	234	140	144		203	217		112	118		118	146		210	260	370	90	102		189	195		180	200
Juvenile (exp. 2)	27	4583_2897_TrippopH17-648_F11_043.fsa	271	323		148	164		127	143		238	242	254	118	166	170	315	323	391	224	249		226	234	238	140	144		221	229		112	118	122	140	140		210	260		86	90	94	193	195		188	192
Juvenile (exp. 2)	31	4583_2897_TrippopH17-649_G11_042.fsa	275	299	315	124	152		131	143	147	238	258	262	118	134		315	327	351	224	236	249	234	242	254	140	140		217	221		112	118	120	134	142	144	230	260		66	94		189	193		184	200
Juvenile (exp. 2)	28	4583_2897_TrippopH17-650_H11_041.fsa	323	323		124	144	164	143	187		242	254		158	166		315	339	391	224	249		226	234		144	144		221	233		112	118		138	140		250	260		90	94	98	187	193		192	196
Juvenile (exp. 2)	27	4583_2897_TrippopH17-651_A12_048.fsa	271	323		144	148	164	143	143		238	242	254	142	166	170	315	323	391	224	249		226	234		140	140		221	229		112	118	122	140	146		210	250	260	90	94		187	197		184	192
Juvenile (exp. 2)	12	4583_2897_TrippopH17-652_B12_047.fsa	275	323		124	148	152	127	143	163	238	250	254	114	146	166	331	339		216	224	249	222	226	234	140	144		217	221	233	118	118		118	140		210	260	370	90	98	126	187	193	195	188	192
Juvenile (exp. 2)	16	4583_2897_TrippopH17-653_C12_046.fsa	275	323		124	156		143	187		238	242	262	170	186	198	319	343	347	224	249		226	230	234	144	144		213	221		118	118		140	164		230	260	290	90	98		187	195		188	192
Juvenile (exp. 2)	4	4583_2897_TrippopH17-654_D12_045.fsa	291	323		124	132		135	143		238	242		166	170		331	343		224	249		222	234		140	144		203	233		112	118		140	146		250	260		102	102		187	189	191	192	200
Juvenile (exp. 2)	18	4583_2897_TrippopH17-655_E12_044.fsa	307	315		124	152		131	143	179	250	258		166	186		331	355		224	236		226	234		140	140		217	233		118	120		146	146		260	260		90	94	102	187	195		180	184
Juvenile (exp. 2)	13	4583_2897_TrippopH17-656_F12_043.fsa	267	275		136	152		135	143	159	238	246	250	154	202		295	331	335	224	244		218	238	246	144	144		203	217	233	118	118		136	146		250	260	280	90	94	118	187	197		176	188
Juvenile (exp. 2)	7	4583_2897_TrippopH17-657_G12_042.fsa	275	295		124	128	132	131	135	167	242	258	262	138	162		315	331	379	224	236	249	234	246		140	144		203	217		116	118		140	142		210	240		98	102	110	181	193	197	176	196
Juvenile (exp. 2)	8	4583_2897_TrippopH17-658_H12_041.fsa	291	323		124	128	164	131	143	167	250	262		134	198		315	331		224	249		234	234		140	140		203	213		118	122		118	134	140	240	250	260	90	98	110	193	197		176	196
Juvenile (exp. 2)	24	4583_2898_TrippopH17-659_A01_008.fsa	323	323		124	128	164	127	131	167	238	258		134	162	198	315	331	391	224	249		226	234		140	140		203	217		118	118		134	140		250	260		98	110		193	197		176	188
Juvenile (exp. 2)	19	4583_2898_TrippopH17-660_B01_007.fsa	299	307		128	132		143	147		250	262		174	186		331	347		224	224		202	230	234	140	140					112	118		140	142		210	260					189	191	195	168	180
Juvenile (exp. 2)	31	4583_2898_TrippopH17-661_C01_006.fsa	275	315		124	132		131	143	147	238	258		122	134	158	315	327	351	224	236	249	226	234	254	140	140		209	221	233	112	118		142	144		260	260		66	94		191	193	197	184	200
Juvenile (exp. 2)	8	4583_2898_TrippopH17-662_D01_005.fsa	251	323		124	128	148	131	179		258	262		134	198		315	331		224	249		234	234		140	140		221	233		118	122		118	140		240	250	260				191	193		176	196
Juvenile (exp. 2)	16	4583_2898_TrippopH17-663_E01_004.fsa	275	275		124	156		127	143	163	238	250	262	186	190		319	343	347	224	249		226	230	234	144	144		213	221					140	164		230	290					193	195		188	192
Juvenile (exp. 2)	13	4583_2898_TrippopH17-664_F01_003.fsa	275	323		136	152		127	135	143	238	246	250	154	178	202	295	331	335	244	244														136	146		250	260	280				187	197		176	188
Juvenile (exp. 2)	8	4583_2898_TrippopH17-665_G01_002.fsa	291	323		124	128	148	131	167	179	250	258		134	162	194	315	331		224	249		206	234		140	140								118	140		240	250	260				193	197		176	188
Juvenile (exp. 2)	3	4583_2898_TrippopH17-666_A02_008.fsa	291	323		124	132	148	127	135	143	238	242	250	166	170	190	331	347		224	249		222	238		140	144		213	233		112	118		134	140	146	250	260		102	122		187	195		192	200
Juvenile (exp. 2)	15	4583_2898_TrippopH17-667_B02_007.fsa	267	323		124	136	156	143	159	163	238	258		150	186		339	343	347	224	249		226	230		140	144		221	233		118	118		140	146	164	230	250	290	90	90		187	195		188	256
Juvenile (exp. 2)	3	4583_2898_TrippopH17-668_C02_006.fsa	295	323		124	132	148	127	135	143	238	242		162	170		331	331		224	249		222	230		140	144		213	233		112	118		134	140	146	250	260					189	195		192	200
Juvenile (exp. 2)	16	4583_2898_TrippopH17-669_D02_005.fsa	275	323		124	156		127	143	163	238	250	262	186	190	198	331	343	347	224	249		222	226	230	140	144		213	221		118	118		140	164		230	290		90	90		193	195		188	192
Juvenile (exp. 2)	30	4583_2898_TrippopH17-670_E02_004.fsa	275	287		124	148		127	151		246	250	254	122	166	178	311	331		224	244					140	140					118	118		118	140	164	210	260					193	195	197	192	196
Juvenile (exp. 2)	11	4583_2898_TrippopH17-671_F02_003.fsa	259	323		124	148	152	127	131	163	238	254	262	146	178		331	339	351	216	224	248				144	144					118	118		134	140		210	360	370							192	192
Juvenile (exp. 2)	3	4583_2898_TrippopH17-672_G02_002.fsa	291	295	323	124	132	148	127	135	143	238	238		166	170	190	331	331		224	232	249				144	144		217	233		112	118		140	146	148	250	260					189	195		192	200
Juvenile (exp. 2)	13	4583_2898_TrippopH17-673_H02_001.fsa	275	323		136	152		127	135	143	238	246	250	178	202		331	339		224	244		230	238	246	140	144		203	217	233	116	118		136	146		250	260	280	90	94	118	187	197		176	188
Juvenile (exp. 2)	29	4583_2898_TrippopH17-674_A03_016.fsa	275	287		124	132	148	131	143	151	246	250	262	122	158		311	331	363	244	248		226	234		140	140		217	217		118	120		118	140	158	210	260		90	94		189	197		192	196
Juvenile (exp. 2)	29	4583_2898_TrippopH17-675_B03_015.fsa	275	279		124	132	148	143	151		246	262		158	178		311	331	351	236	244		226	234		140	140		217	217		118	118		140	142		210	260					195	197		192	196
Juvenile (exp. 2)	2	4583_2898_TrippopH17-676_C03_014.fsa	275	287		124	148	164	123	127	143	238	250	270	138	166		319	343	351	224	236	249				140	140								136	140	146	260	260					187	193		188	192
Juvenile (exp. 2)	13	4583_2898_TrippopH17-677_D03_013.fsa	275	323		136	152		127	135	143	238	246	250	150	178		331	335	339	244	244					140	144								136	146		250	260	280				187	187		176	188
Juvenile (exp. 2)	2	4583_2898_TrippopH17-678_E03_012.fsa	291	307		124	148		123	143		238	250	270	134	170		343	351		224	236	249	222	226	234	140	144					118	120		136	140		260	260					181	191		188	192
Juvenile (exp. 2)	26	4583_2898_TrippopH17-679_F03_011.fsa	283	323		124	148		127	163	183	238	250		174	174		311	327	351	224	244					144	144								118	136		250	260					189	193		172	176
Juvenile (exp. 2)	3	4583_2898_TrippopH17-680_G03_010.fsa	291	295		124	132	136	127	135	143	238	242		166	170	190	331	347																	134	140	146	250	260	290				187	189	195	192	200
Juvenile (exp. 2)	12	4583_2898_TrippopH17-681_H03_009.fsa	323	323		124	152		127	163		238	238		114	146	166	331	339		216	224	249	222	226	238	140	144		217	233		118	118		118	140	146	210	260	370	98	126		187	189	193	180	192
Juvenile (exp. 2)	1	4583_2898_TrippopH17-682_A04_016.fsa	287	291		124	148		123	143	167	238	250	270	162	170		331	351		224	232	236	222	226	230	140	144		217	217		118	120		136	146	148	250	260		106	122		187	195		188	192
Juvenile (exp. 2)	6	4583_2898_TrippopH17-683_B04_015.fsa	291	339		132	136	148	139	143	147	254	258		186	198		327	331	347	224	232	244				140	140		217	233		116	118		134	144		210	250	260				187	195	197	172	188
Juvenile (exp. 2)	26	4583_2898_TrippopH17-684_C04_014.fsa	283	323		148	164		127	163		242	250		162	174		339	351		224	244	249										118	118		118	136	144	250	260					187	189	191	172	176
Juvenile (exp. 2)	21	4583_2898_TrippopH17-685_D04_013.fsa	275	283		132	152		123	143	171	238	246	274	130	146		335	375					234	234		140	140					118	120		142	158		230	260					181	195		184	200
Juvenile (exp. 2)	9	4583_2898_TrippopH17-686_E04_012.fsa	275	279		124	148		131	131		242	246	262	154	174	186	327	351	383	224	248					140	144								142	148	164	290	360								172	176
Juvenile (exp. 2)	14	4583_2898_TrippopH17-687_F04_011.fsa	275	275		124	152		127	135	143	250	250		154	170	178	319	331	335	224	244					144	144					118	118		134	146		260	280								176	188
Juvenile (exp. 2)	18	4583_2898_TrippopH17-688_G04_010.fsa	307	335		124	152		131	143	179	250	258	262	166	186		331	355		224	236		226	234		140	140								146	146		260	260		90	102		187	191		180	184
Juvenile (exp. 2)	19	4583_2898_TrippopH17-689_H04_009.fsa	275	299		128	132		143	143		238	250		166	174	186	331	347		224	224		202	230	234	140	140		217	229		112	118		118	140	142	210	260	370	90	102		189	191	195	168	180
Juvenile (exp. 2)	20	4583_2898_TrippopH17-690_A05_024.fsa	283	299	315	124	128	132	127	143		238	250		166	166		331	331		224	224		226	230	234	140	144		203	229		112	118		118	146		260	370		90	102		189	195		180	200
Juvenile (exp. 2)	7	4583_2898_TrippopH17-691_B05_023.fsa	275	323		124	128	132	127	131	167	242	258	262	162	182		315	343		224	236					140	144								140	146		210	240	250				193	197		168	176
Juvenile (exp. 2)	22	4583_2898_TrippopH17-692_C05_022.fsa	283	311	323	124	132		143	171		238	246	274	114	146		319	375	391	224	232	249				140	140								140	158		240	260								188	192
Juvenile (exp. 2)	19	4583_2898_TrippopH17-693_D05_021.fsa	275	315		128	132		143	147		238	250		166	186		331	355		224	224					140	144					112	118		118	140	142	210	260	370				181	189		180	192
Juvenile (exp. 2)	28	4583_2898_TrippopH17-694_E05_020.fsa	307	323		144	164		143	187		242	254		158	166	170	315	339	391	224	249														138	140		250	260					187	193		192	196
Juvenile (exp. 2)	3	4583_2898_TrippopH17-695_F05_019.fsa	291	323		124	132	148	135	143	167	238	250		170	190		331	347		224	232	249				144	144								134	140		250	260					187	189	195	192	200
Juvenile (exp. 2)	11	4583_2898_TrippopH17-696_G05_018.fsa	275	323		124	148	152	127	131	163	238	254		114	146	178	323	331	339																118	134	140	210	360	370							172	180
Juvenile (exp. 2)	28	4583_2898_TrippopH17-697_H05_017.fsa	307	323		144	164		143	187		238	242	254	170	174		315	339	391	224	249		226	234	238	140	144		221	233		112	118		138	140		250	260		90	98		187	193		192	196
Juvenile (exp. 2)	6	4583_2898_TrippopH17-698_A06_024.fsa	291	339		132	136	148	139	143		254	258		178	194		327	331		224	232	244	206	226	250	140	140		217	233		116	118	122	134	144		210	250	260	90	94	98	187	195	197	172	188
Juvenile (exp. 2)	17	4583_2898_TrippopH17-699_B06_023.fsa	307	315	335	124	132	152	131	143	147	250	258		186	186		355	355		224	236														142	146	164	210	260								168	184
Juvenile (exp. 2)	17	4583_2898_TrippopH17-700_C06_022.fsa	275	315	335	124	132	152	131	143		250	258		174	186		347	355		224	236		202	234		140	140								142	146	164	210	260					181	187		184	188
Juvenile (exp. 2)	4	4583_2898_TrippopH17-701_D06_021.fsa	275	291		124	132		135	143		242	250		134	166		331	343		224	244	249				140	144								140	146		250	260					189	193		192	200
Juvenile (exp. 2)	10	4583_2898_TrippopH17-702_E06_020.fsa	311	323		124	148		127	131		238	242	246	154	174		327	339	383	224	224		226	238		140	144								146	148	164	260	290					189	195	197	172	176
Juvenile (exp. 2)	32	4583_2898_TrippopH17-703_F06_019.fsa	275	315		124	124		127	131	147	238	250	258	122	134	166	315	327	331	224	249					140	140								134	144	164	260	260					191	193		184	196
Juvenile (exp. 2)	17	4583_2898_TrippopH17-704_G06_018.fsa	307	315		124	148	152	131	143		238	258		142	186		355	355		224	236	246										118	120		142	146		260	260					181	187		168	184
Juvenile (exp. 2)	19	4583_2898_TrippopH17-705_H06_017.fsa	275	299		128	132		143	147		238	262		166	186		331	355		224	224		202	230	234	140	144		217	229		112	118		140	142		210	260	370	90	102		189	191	195	180	192
Juvenile (exp. 2)	7	4583_2898_TrippopH17-706_A07_032.fsa																			224	236	249	234	246		140	144		203	217		118	118		140	142		210	240	250	90	110		181	193	197	176	204
Juvenile (exp. 2)	2	4583_2898_TrippopH17-707_B07_031.fsa	275	287		124	148		123	143		238	250	270	166	170		319	351	391	224	236	249				140	140					118	120		136	140		260	260					187	193		192	192
Juvenile (exp. 2)	31	4583_2898_TrippopH17-708_C07_030.fsa	275	315		124	152		143	147		238	238		118	122	134	315	327	363	224	236	249				140	140								134	144	158	230	260								184	200
Juvenile (exp. 2)	13	4583_2898_TrippopH17-709_D07_029.fsa	275	323		124	152		135	143	159	238	250		150	178		331	335	339	244	244					140	144								136	146		240	260	280							176	188
Juvenile (exp. 2)	2	4583_2898_TrippopH17-710_E07_028.fsa	275	307		124	148	164	127	143		238	242	270	134	170		319	343	351	224	236	249													136	140	146	260	260					187	193		188	192
Juvenile (exp. 2)	31	4583_2898_TrippopH17-711_F07_027.fsa	275	315		124	132		131	143	147	238	258	262	122	134	158	315	327	363	224	236	249													134	142	144	260	260								184	200
Juvenile (exp. 2)	17	4583_2898_TrippopH17-712_G07_026.fsa	307	335		124	148	152	131	143		238	250	258	142	186		355	355																	142	146	164	260	260
Juvenile (exp. 2)	24	4583_2898_TrippopH17-713_H07_025.fsa	323	323		124	128		127	131		250	258		134	198		315	331	339							140	144		203	217		118	118		134	140		240	250	260	110	110		187	193	197	176	188
Juvenile (exp. 2)	26	4583_2898_TrippopH17-714_A08_032.fsa	283	315		148	164		127	163	183	238	250		158	174		311	327	351	224	244	249	234	238	254	140	144		229	233		112	118		118	138	144	250	260		90	98		189	191	193	172	176
Juvenile (exp. 2)	27	4583_2898_TrippopH17-715_B08_031.fsa	271	307	323	144	152	164	143	143		242	254		118	170		315	323	391	224	244	249				140	144								140	146		250	260					187	193	195	188	192
Juvenile (exp. 2)	30	4583_2898_TrippopH17-716_C08_030.fsa	287	323		124	148		131	151	187	246	250	254	166	178		311	331		224	244
Juvenile (exp. 2)	1	4583_2898_TrippopH17-717_D08_029.fsa	287	295		124	136	148	123	143	167	238	270		138	190		319	347	351	224	232	236				140	144								136	148		260	290								188	192
Juvenile (exp. 2)	9	4583_2898_TrippopH17-718_E08_028.fsa	259	279	311	124	148		127	131		238	242	246	154	174	186	327	351	383	224	248														142	148	164										172	176
Juvenile (exp. 2)	12	4583_2898_TrippopH17-719_F08_027.fsa	323	323		124	148	152	127	163		238	250	254	114	174		331	339		216	224	249													118	146		210	260	370							180	188
Juvenile (exp. 2)	6	4583_2898_TrippopH17-720_G08_026.fsa	251	339		132	136	164	139	143		254	258		186	194		327	331	347																140	144											172	188
Juvenile (exp. 2)	20	4584_2898_TrippopH17-721_A09_040.fsa	283	315		128	132	152	127	143		238	250	262	166	174		331	331		224	224		230	234		140	140		217	229		112	118		118	140	146	210	260	370	90	94	102	189	191		180	200
Juvenile (exp. 2)	19	4584_2898_TrippopH17-722_B09_039.fsa	275	315		128	132	148	143	143		238	250	262	174	174		331	347		224	224		202	230	234	140	140		217	229		112	118		118	140	142	260	370		90	102		189	191	195	180	192
Juvenile (exp. 2)	19	4584_2898_TrippopH17-723_C09_038.fsa	275	299		128	132		143	143		238	238		166	174		331	355		224	224					140	140								140	142											180	192
Juvenile (exp. 2)	12	4584_2898_TrippopH17-724_D09_037.fsa	323	323		124	148	152	127	163		238	250	254	114	146	166	331	339		216	224	249													118	140	146										180	192
Juvenile (exp. 2)	27	4584_2898_TrippopH17-725_E09_036.fsa	307	315		144	152	164	143	143		242	254		118	166		315	323	395	224	249														140	140		250	260								188	192
Juvenile (exp. 2)	22	4584_2898_TrippopH17-726_F09_035.fsa	311	323		124	132		143	171		238	274		146	174	198	319	339	375																140	158
Juvenile (exp. 2)	16	4584_2898_TrippopH17-727_G09_034.fsa	275	275		124	156		143	163	187	238	242	262	190	198		331	343	347	224	249														140	164		230	290								188	192
Juvenile (exp. 2)	4	4584_2898_TrippopH17-728_H09_033.fsa	291	323		124	132		135	143		238	242	250	134	166		331	343		224	244	249	222	234		140	144		203	233		112	118		140	146		250	260		90	102		187	189	193	192	200
Juvenile (exp. 2)	19	4584_2898_TrippopH17-729_A10_040.fsa	299	307		128	132		143	147		238	250	262	166	186		331	347		224	224		222	230	234	140	140		217	229		112	118		118	140	142	210	260	370	90	102		181	189	195	168	180
Juvenile (exp. 2)	28	4584_2898_TrippopH17-730_B10_039.fsa	307	323		124	144	164	143	163		242	254		166	174		315	339	391	224	249		226	234	238	140	140		217	221		112	118		138	140		250	260					187	193		192	196
Juvenile (exp. 2)	6	4584_2898_TrippopH17-731_C10_038.fsa	291	339		132	136	164	139	147	179	254	258		186	198		327	331	347																140	144											188	188
Juvenile (exp. 2)	25	4584_2898_TrippopH17-732_D10_037.fsa	271	303		148	152		127	183		242	250		142	162	174	323	327	351																118	144	146										172	176
Juvenile (exp. 2)	4	4584_2898_TrippopH17-733_E10_036.fsa	291	323		124	132	164	127	135		242	242		166	166		331	391																	140	146
Juvenile (exp. 2)	22	4584_2898_TrippopH17-734_F10_035.fsa	311	323		132	164		143	171		250	274		146	198		319	375	391																140	158
Juvenile (exp. 2)	25	4584_2898_TrippopH17-735_G10_034.fsa	271	283	303	148	148		127	183		242	250		142	162		323	327	351	224	244					140	140					118	120		118	140		210	250	260							172	176
Juvenile (exp. 2)	10	4584_2898_TrippopH17-736_H10_033.fsa	311	323		124	148		127	131		238	242	246	154	174		327	339	383	224	224		226	234		140	144		217	233		118	122		140	148	164	260	290		90	114	126	195	195		172	176
Juvenile (exp. 2)	29	4584_2898_TrippopH17-737_A11_048.fsa	279	287	299	124	132	148	131	151	163	246	250	262	158	178		311	331	363	244	248		226	234	242	140	140		217	233		118	120		140	142		210	260		90	94		189	195	197	192	196
Juvenile (exp. 2)	11	4584_2898_TrippopH17-738_B11_047.fsa	275	275		124	148	152	127	163		238	254	262	114	146	178	331	339	351	216	224	248	222	226	246	144	144		213	217		118	118		118	140	142	210	230					193	217		180	192
Juvenile (exp. 2)	21	4584_2898_TrippopH17-739_C11_046.fsa	299	311		132	132		143	163	171	238	274		130	146	174	319	335	375	232	249		234	234		140	140								140	142	158	230	260					181	195		172	192
Juvenile (exp. 2)	8	4584_2898_TrippopH17-740_D11_045.fsa	251	295		124	128	148	131	167	179	250	258	262	162	194		315	331		224	249		234	234		140	140		203	213		118	118		134	140		240	250	260				193	197		176	196
Juvenile (exp. 2)	25	4584_2898_TrippopH17-741_E11_044.fsa	271	303		148	152		127	183		238	250		118	174		323	327	351	224	244		234	238		140	144					118	122		118	144	146	250	260					189	191	195	172	176
Juvenile (exp. 2)	15	4584_2898_TrippopH17-742_F11_043.fsa	275	323		124	156		127	143		238	262		150	198		295	343		224	249		218	226	230	140	144		221	233		116	118		136	140		230	240	290				195	197		176	188
Juvenile (exp. 2)	2	4584_2898_TrippopH17-743_G11_042.fsa	275	287		124	148	164	123	127	143	238	250	270	138	166		319	351	395	224	236	249										118	120		136	140	146	260	260					181	187	191	188	192
Juvenile (exp. 2)	17	4584_2898_TrippopH17-744_H11_041.fsa	307	335		124	148	152	131	143		238	250	258	174	186		355	355		224	236		222	234		140	140		217	221		118	120		142	146	164	260	260		90	102		181	187		184	188
Juvenile (exp. 2)	24	4584_2898_TrippopH17-745_A12_048.fsa	315	323		124	128		127	131	167	238	258		134	162	198	315	331	339	224	249		226	234		140	140		217	221		118	118		134	140		240	250	260	98	110		193	197		176	188
Juvenile (exp. 2)	27	4584_2898_TrippopH17-746_B12_047.fsa	307	315	323	144	152	164	127	143		242	254		118	166	170	315	323	391	224	249		226	234	238	140	144		221	229		112	118	122	140	140		250	260		86	94		187	193	197	188	192
Juvenile (exp. 2)	18	4584_2898_TrippopH17-747_C12_046.fsa	283	335		124	152		143	179		250	258		166	186		331	355		224	236		226	234		140	144		203	221		112	120		146	146		260	260		90	102		187	195		180	184
Juvenile (exp. 2)	16	4584_2898_TrippopH17-748_D12_045.fsa	275	275		124	156		127	163		250	262		170	198		331	343	347	224	249		226	230	234	140	144		213	221		118	118		140	164		230	260		90	98		187	195		188	192
Juvenile (exp. 2)	17	4584_2898_TrippopH17-749_E12_044.fsa	275	335		124	148	152	131	143	147	238	250	258	142	186		355	355		224	236		222	234		140	140		221	229		118	120		142	146		260	260		86	90	102	187	191		168	184
Juvenile (exp. 2)	18	4584_2898_TrippopH17-750_F12_043.fsa	283	315		124	152		127	131	143	250	258	262	166	186		339	355		224	236		234	234		140	144		203	221		112	120		138	146	164	210	260		90	94	102	187	191		180	184
Juvenile (exp. 2)	4	4584_2898_TrippopH17-751_G12_042.fsa	291	323		124	132		127	135	143	238	242		134	170		331	395		224	249		222	234		140	144		203	233		112	118		140	140		250	260		90	102		187	189	191	192	200
Juvenile (exp. 2)	9	4584_2898_TrippopH17-752_H12_041.fsa	259	311		124	148		131	131		238	242	246	154	178		323	327	383	224	248		226	242		140	144		213	217		118	122		134	148	164	230	260	290	90	114		195	197	217	172	192
Juvenile (exp. 2)	9	4584_2899_TrippopH17-753_B01_007.fsa	259	279		124	148		127	131		238	242	246	154	186		323	327	383	224	248		226	246		144	144		217	217		118	122		142	148	164	260	290	360	90	114		195	197	217	172	176
Juvenile (exp. 2)	5	4584_2899_TrippopH17-754_C01_006.fsa	275	283		132	136		135	139	147	238	254	258	138	178		327	343	347	232	236	244	226	246	250	140	144		217	233		116	118		134	142		210	250		94	98	102	181	187	195	172	188
Juvenile (exp. 2)	7	4584_2899_TrippopH17-755_D01_005.fsa	275	323		124	128	132	127	131		238	258		134	138		315	331	343	224	236	249	234	254		140	144		203	217		116	118		118	140	146	210	240	250	90	98		193	197		176	204
Juvenile (exp. 2)	30	4584_2899_TrippopH17-756_E01_004.fsa	275	287		124	148		127	131	151	246	250		166	178		311	331		224	244		226	234		140	140		217	221		118	118		118	140	164	260	260		90	94	98	195	195		192	196
Juvenile (exp. 2)	12	4584_2899_TrippopH17-757_F01_003.fsa	275	323		124	148	152	127	163		250	254		114	146	174	331	339		216	224		222	226	238	140	144		217	221	233	118	118		118	140	146	210	260	370	98	126		187	189	193	180	192
Juvenile (exp. 2)	10	4584_2899_TrippopH17-758_G01_002.fsa	279	311	323	124	148		127	131		238	242	246	154	166	174	327	339	383	224	249		226	238		140	144		213	217		118	122		146	164		260	290		90	126		195	197		172	176
Juvenile (exp. 2)	24	4584_2899_TrippopH17-759_H01_001.fsa	315	323		124	128	164	131	143	167	250	258		114	134	162	315	331	339	224	249		226	234		140	140		203	217		118	118		134	140		250	260		98	110		187	193		176	188
Juvenile (exp. 2)	15	4584_2899_TrippopH17-760_A02_008.fsa	323	323		124	156		127	143	163	238	258	262	186	198	202	295	343	347	224	244	249	218	226	230	140	144		221	233		116	118		140	146	164	230	240	290	90	90		187	195		176	188
Juvenile (exp. 2)	24	4584_2899_TrippopH17-761_B02_007.fsa	315	323		124	128		131	143	167	250	258		162	198		315	331	339	224	249		226	234		140	140		203	217		118	118		134	140		240	250	260	98	110		193	197		176	188
Juvenile (exp. 2)	15	4584_2899_TrippopH17-762_C02_006.fsa	275	323		124	156		127	143	163	238	262		198	202		339	343	347	224	244	249	226	230		140	144		221	233		116	118		136	140	164	230	240	290	90	90		195	197		176	188
Juvenile (exp. 2)	7	4584_2899_TrippopH17-763_D02_005.fsa	279	295		124	128		127	131	167	242	258	262	134	182		315	331	379	224	236	249	234	254		140	144		217	221		118	118		118	140	142	240	260		98	102	110	181	193	197	168	176
Juvenile (exp. 2)	11	4584_2899_TrippopH17-764_E02_004.fsa	259	323		124	148	152	127	131	163	238	254		114	146	178	331	339	351	216	224	248	222	226	242	144	144		217	221		118	118		118	134	140	210	360	370	90	98	126	193	217		172	180
Juvenile (exp. 2)	6	4584_2899_TrippopH17-765_F02_003.fsa	251	339		132	136	164	147	179		254	258		178	186	194	327	335	347	224	232	244	226	234	250	140	140		233	233		116	118	122	134	144		210	250	260	90	94		187	191	195	172	188
Juvenile (exp. 2)	15	4584_2899_TrippopH17-766_G02_002.fsa	275	323		124	136	156	127	143	163	238	258	262	150	198		295	343	347	224	249		218	226	230	144	144		221	233		116	118		136	164		230	250	290	90	90		195	197		188	256
Juvenile (exp. 2)	14	4584_2899_TrippopH17-767_H02_001.fsa	275	275		124	152		135	143	187	246	250		154	170		327	331	335	224	244		234	238	246	144	144		217	233		118	118		136	146	164	230	280		90	94	98	187	193	197	176	188
Juvenile (exp. 2)	11	4584_2899_TrippopH17-768_A03_016.fsa	275	323		124	148	152	127	163		238	254		114	146	186	323	331	339	216	224	248	222	226	242	144	144		213	217		118	118		118	140	142	210	230		90	98	126	187	193	217	180	192
Juvenile (exp. 2)	17	4584_2899_TrippopH17-769_B03_015.fsa	275	315	335	124	132	152	131	143		238	258		142	174	186	355	355		224	236		222	234		140	140					118	120		142	146	164	210	260					181	187		168	184
Juvenile (exp. 2)	4	4584_2899_TrippopH17-770_C03_014.fsa	291	323		124	132		127	135	143	238	242	250	134	166		331	343		224	249		222	234		140	144					112	118		140	146		250	260					187	189	193	192	200
Juvenile (exp. 2)	14	4584_2899_TrippopH17-771_D03_013.fsa	275	275		124	152		127	135	143	246	250		154	170		331	335		224	244		234	238	246	144	144					118	118		134	136	146	260	280					193	197		176	188
Juvenile (exp. 2)	9	4584_2899_TrippopH17-772_E03_012.fsa	275	279		124	148		127	131		242	246	262	174	186		327	351	383	224	248		226	246		144	144					118	122		134	148	164	260	360		90	114		195	197	217	172	176
Juvenile (exp. 2)	19	4584_2899_TrippopH17-773_F03_011.fsa	275	315		128	132	148	143	143		238	262		166	174		331	347		224	224		202	230	234	140	144					112	118		118	142		260	370					189	191		180	192
Juvenile (exp. 2)	21	4584_2899_TrippopH17-774_G03_010.fsa																			232	249		234	234		140	140		209	213		118	120		140	144	158	230	230		90	98	102	181	191	195	184	192
Juvenile (exp. 2)	5	4584_2899_TrippopH17-775_H03_009.fsa	279	283	339	132	136		135	139	147	242	254	258	178	182	186	327	347	379	232	236	244	226	250	254	140	144		217	233		116	118		134	142		210	210		90	94	98	195	197		172	188
Juvenile (exp. 2)	1	4584_2899_TrippopH17-776_A04_016.fsa	287	295		124	136	148	123	143	167	238	270		138	162		319	347	351	224	236		226	238		140	140		213	217		118	120		146	148		260	290		90	106	122	187	195		188	192
Juvenile (exp. 2)	29	4584_2899_TrippopH17-777_B04_015.fsa	279	299		124	132	148	131	151	163	238	246	250	118	178		331	351		244	248					140	140								140	158		210	260					189	195	197	192	196
Juvenile (exp. 2)	21	4584_2899_TrippopH17-778_C04_014.fsa	299	311		132	152		123	143	171	238	246	274	146	174	178	319	335	375	232	249		234	234		140	140								142	158		230	260					181	191		184	192
Juvenile (exp. 2)	20	4584_2899_TrippopH17-779_D04_013.fsa	283	299		128	132	152	127	143		238	250	262	166	174		331	339		224	224		226	230	234	140	140								118	146		210	260	370				189	195		180	200
Juvenile (exp. 2)	13	4584_2899_TrippopH17-780_E04_012.fsa	267	279		124	152		135	143	159	238	246	250	154	178	202	295	331	335	244	244		218	238	246	140	144					116	118		136	146		240	260	280				187	197		176	188
Juvenile (exp. 2)	3	4584_2899_TrippopH17-781_F04_011.fsa	295	323		124	132	148	127	135	143	238	250		162	166		331	331		224	232	249	222	238		144	144		217	233		112	118		134	146		250	260		102	122		187	189	195	192	200
Juvenile (exp. 2)	21	4584_2899_TrippopH17-782_G04_010.fsa	283	299	311	132	152		123	143	171	238	246		130	146	174	319	335	375	232	249		234	234		140	140					118	120		140	144	158	230	230		90	102		181	195		172	192
Juvenile (exp. 2)	11	4584_2899_TrippopH17-783_H04_009.fsa	275	323		124	148	152	127	131	163	238	254	262	114	146	178	331	339	351	216	224	248	222	242		144	144		213	217	221	118	118		118	140	142	210	360	370	98	114	126	187	217		192	192
Juvenile (exp. 2)	4	4584_2899_TrippopH17-784_A05_024.fsa	291	323		124	132		135	143		238	242		166	166		331	343		224	244	249	222	234		140	144		203	233		112	118		140	146		250	260		90	102		189	193		192	200
Juvenile (exp. 2)	7	4584_2899_TrippopH17-785_B05_023.fsa	275	295		124	128		127	167		238	258	262	138	162		315	331	343	224	236	249	234	254		140	144					116	118		118	142		240	250	260				181	193	197	176	196
Juvenile (exp. 2)	3	4584_2899_TrippopH17-786_C05_022.fsa	295	323		124	132	136	135	143	167	238	250		166	170	190	331	331		224	249		222	230		144	144					112	118	120	134	146		250	260					187	193		192	200
Juvenile (exp. 2)	19	4584_2899_TrippopH17-787_D05_021.fsa	275	315		128	132	148	143	147		238	250		174	186		331	355		224	224		222	230	234	140	144					112	118		118	140	142	260	370					189	191	195	180	192
Juvenile (exp. 2)	25	4584_2899_TrippopH17-788_E05_020.fsa	303	315		148	148		143	183		242	250		142	174		335	351		224	244		234	238	254	140	140					118	120		118	144	146	210	250	260				191	195		172	176
Juvenile (exp. 2)	10	4584_2899_TrippopH17-789_F05_019.fsa	311	323		124	124		131	143		242	246	250	154	174		327	339	383	224	249		226	234		140	140								140	148	164	260	290					195	197		172	176
Juvenile (exp. 2)	26	4584_2899_TrippopH17-790_G05_018.fsa	303	323		148	164		127	163	183	242	250		158	162	174	327	339	351	224	244	249	234	238	254	140	140		217	229		112	118		118	136	144	250	260					189	193		172	176
Juvenile (exp. 2)	28	4584_2899_TrippopH17-791_H05_017.fsa	307	323		144	164		143	187		242	254		158	166	170	315	339	391	224	249		226	234	238	140	144		217	221		112	112		138	140		250	260		90	94	98	187	193		188	192
Juvenile (exp. 2)	20	4584_2899_TrippopH17-792_A06_024.fsa	299	307	315	128	132	152	127	143		238	250	262	166	174		331	339		224	224		226	230	234	140	140		217	217		112	118		140	146		210	260	370	90	94	102	189	191	195	180	200
Juvenile (exp. 2)	21	4584_2899_TrippopH17-793_B06_023.fsa	275	283		132	152		123	143	171	238	246	274	130	146		319	363	375	232	249		234	234		140	140								140	142	158	230	260					181	195		172	200
[truncated: 2,686 more rows]
[truncated: 4 more columns]

## Sheet: Family design
Family	Dam	Sire
[truncated: 32 more rows]

[truncated: 1 more sheets: to run Script.R read me]
