# Supplementary material for: Chromosome aberrations in pressure-induced triploid Atlantic salmon
Source: BMC Genet. 2020 Jun 6;21:59. doi: 10.1186/s12863-020-00864-0 (PMC7276064; doi:10.1186/s12863-020-00864-0)
Supplement: Supplementary file 3 — Additional file 3: Supplementary File 3. FAP_Taggart2007.xlsm, a macro-enabled file containing the family assignment program. [file 12863_2020_864_MOESM3_ESM.xlsm]

## Sheet: Instructions
	Family Assignment for Triploid (and Diploid) Progeny
	Click on 'Run' Sheet Tab and follow the instructions
Notes:	Designed to assign potential triploid progeny from known parental families
	Can equally be used for purely diploid families (leave third progeny allele blank)
	For each progeny sample the program calculates the minimum number of locus mismatches
	required to successfully assign the progeny genotype to each potential defined parental pair.
	A threshold for locus mismatch tolerance can be set to restrict results to pertinent assignments
	Where mismatches exceed this limit a '#' character is given.
	Results are probably best viewed in the 'Summary' results worksheet
	This returns the most parsimonious assignments for each progeny; i.e. those families assigned with the
	minimum number of locus mismatches among all the potential families for that offspring
	Mismatched loci for each family can be viewed in cell comments
	The comprehensive calculation is given in 'by Family' results worksheet
	The degree of match to each family can be assessed
	Mismatched loci for each family can be viewed in cell comments (the most parsimonious match may not be correct)
	Two further worksheets explores assignment of dams only (sometimes useful for troubleshooting)
	Sire ssignment could equally be explored by reversing dam and sire entries.
	Worksheet 'by Dam' lists potential assignment of each dam per progeny
	Worksheet 'Dam Summary' summarises the most parsimonious dam assignments
	Maximum number of loci used in analysis depends on loci detected in both dam & sire entries
	To be detected the loci must be in a contigous block of columns - a totally empty column marks end of data
	Number of loci are detected for both sires and dams and the smaller of the two values set as the maximum
	Fewer loci may be manually selected for analysis
	Locus order MUST be the same for parental and progeny files - NO SOFTWARE CHECKS ARE MADE FOR THIS
	though the locus order for the three sheets is printed at the bottom of the summary sheet
	Workbook is locked to prevent inadvertant changes that may affect macro operation
	(Copy results to a new workbook to save them)

## Sheet: Family ID
Family	Dam	Sire
1	E1	E13
2	E1	M9
3	M1	E13
4	M1	M9
5	E2	E14
6	E2	M10
7	M2	E14
8	M2	M10
9	E3	E15
10	E3	M11
11	M3	E15
12	M3	M11
13	E4	E16
14	E4	M12
15	M4	E16
16	M4	M12
17	E5	E17
18	E5	M13
19	M5	E17
20	M5	M13
21	E6	E18
22	E6	M14
23	M6	E18
24	M6	M14
25	E7	E19
26	E7	M15
27	M7	E19
28	M7	M15
29	E8	E20
30	E8	M16
31	M8	E20
32	M8	M16

## Sheet: Dams
Dams	SSsp2201-a	SSsp2201-b	SSsp2210-a	SSsp2210-b	SSspG7-a	SSspG7-b	Ssa202-a	Ssa202-b	SsaD144-a	SsaD144-b	SsaD157-a	SsaD157-b	Sp1605-a	Sp1605-b	Sp2216-a	Sp2216-b	Ssa14-a	Ssa14-b	Ssa171-a	Ssa171-b	Ssa289-a	Ssa289-b	MHC1-a	MHC1-b	MHC2-a	MHC2-b	SSsp3016-a	SSsp3016-b	SsOsl85-a	SsOsl85-b	Ssa197-a	Ssa197-b	SsaF43-a	SsaF43-b
E1	287	307	124	148	123	143	238	270	138	170	319	351	224	236	222	226	140	144	217	233	118	120	136	146	260	260	106	122	181	187	188	192	103	115
E2	283	339	132	136	139	147	254	258	178	186	327	347	232	244	226	250	140	140	217	233	116	118	134	144	210	250	94	98	187	195	172	188	121	121
E3	279	311	124	124	131	131	242	246	154	174	327	383	224	224	226	226	140	144	217	217	118	122	148	164	260	290	90	114	195	197	172	176	115	115
E4	275	275	152	152	135	143	246	250	154	178	331	335	244	244	238	246	144	144	203	217	118	118	136	146	260	280	90	94	187	197	176	188	121	121
E5	315	335	124	152	131	143	250	258	142	186	355	355	224	236	234	234	140	140	221	233	120	120	146	164	260	260	90	102	187	187	184	188	103	121
E6	283	311	132	132	143	171	246	274	146	174	319	375	232	249	234	234	140	140	213	237	120	120	140	158	230	260	98	102	181	195	192	200	115	123
E7	283	303	148	148	127	183	250	250	162	174	327	351	224	244	238	254	140	144	229	229	118	118	118	144	250	260	90	90	189	191	172	176	103	107
E8	279	287	124	148	131	151	246	250	122	178	311	331	244	244	226	234	140	140	217	217	118	118	118	140	210	260	90	94	195	197	192	196	115	121
M1	291	323	124	132	135	143	238	242	166	170	331	331	224	249	222	222	144	144	233	233	112	118	140	146	250	260	102	102	187	189	200	200	115	115
M2	295	323	124	128	131	167	258	262	134	162	315	331	224	249	234	234	140	140	203	221	118	118	118	140	240	250	98	110	193	197	176	196	121	121
M3	275	323	124	152	127	163	238	254	114	146	331	339	216	224	222	226	144	144	217	221	118	118	118	140	210	370	98	126	187	193	180	192	115	121
M4	275	323	124	156	143	163	238	262	186	198	343	347	224	249	226	230	140	144	221	221	118	118	140	164	230	290	90	90	195	195	188	256	115	121
M5	299	315	128	132	143	143	238	262	166	174	331	331	224	224	230	234			217	229	112	118	118	140	260	370	90	102	189	195	180	200	115	115
M6	315	323	124	128	131	167	258	258	134	162	315	331	224	249	226	234	140	144	203	221	118	118	134	140	250	260	98	110	193	197	176	196	121	121
M7	307	323	144	164	143	143	242	254	166	170	315	391	224	249	226	238	140	144	221	221	112	118	140	140	250	260	90	94	187	193	192	196	115	121
M8	275	315	124	124	131	147	238	258	122	134	315	327	224	249	234	254	140	140	209	221	112	118	134	144	260	260	94	110	191	193	184	200	121	121

## Sheet: Sires
Sires	SSsp2201-a	SSsp2201-b	SSsp2210-a	SSsp2210-b	SSspG7-a	SSspG7-b	Ssa202-a	Ssa202-b	SsaD144-a	SsaD144-b	SsaD157-a	SsaD157-b	Sp1605-a	Sp1605-b	Sp2216-a	Sp2216-b	Ssa14-a	Ssa14-b	Ssa171-a	Ssa171-b	Ssa289-a	Ssa289-b	MHC1-a	MHC1-b	MHC2-a	MHC2-b	SSsp3016-a	SSsp3016-b	SsOsl85-a	SsOsl85-b	Ssa197-a	Ssa197-b	SsaF43-a	SsaF43-b
E13	291	295	136	148	127	167	238	250	162	190	331	347	224	232	230	238	140	144	213	217	118	120	134	148	250	290	90	122	193	195	192	192	115	123
E14	275	279	128	132	127	135	238	242	138	182	343	379	236	244	246	254	144	144	217	217	116	118	142	146	210	260	90	102	181	197	168	204	103	115
E15	259	275	148	148	127	131	238	262	178	186	323	351	248	248	242	246	144	144	213	217	118	118	134	142	230	360	90	114	217	217	172	192	103	121
E16	267	323	124	136	127	159	238	258	150	202	295	339	224	244	218	230	140	144	233	233	116	118	136	146	240	250	90	118	187	197	176	188	115	121
E17	275	307	132	148	143	147	238	250	174	186	347	355	224	224	202	222	140	144	217	229	118	118	142	142	210	260	86	90	181	191	168	192	115	121
E18	275	299	132	152	123	163	238	238	130	178	335	363	232	232	234	234	140	140	209	229	118	118	142	144	230	260	90	90	191	195	172	184	115	121
E19	271	315	148	152	127	143	238	242	118	142	323	335	224	244	234	234	140	140	229	229	120	122	140	146	210	260	86	94	195	197	184	188	115	115
E20	275	299	132	152	143	163	238	262	118	158	351	363	236	248	226	242	140	140	217	233	118	120	142	158	230	260	66	90	189	197	224	260	103	121
M9	275	291	124	164	127	143	242	250	134	166	343	391	244	249	234	234	140	140	203	217	118	118	140	140	260	260	90	102	191	193	192	192	115	115
M10	251	291	148	164	143	179	250	258	194	198	331	331	224	224	206	234	140	144	213	233	118	122	134	140	260	260	90	90	191	197	188	200	115	115
M11	323	323	124	148	127	143	238	250	166	174	331	339	224	249	234	238	140	140	213	233	118	118	140	146	260	260	90	126	189	195	188	192	115	115
M12	275	275	124	124	127	187	242	250	170	190	319	331	224	224	222	234	144	144	213	233	118	118	134	164	230	260	98	110	187	193	192	192	115	115
M13	283	307	124	152	127	179	250	262	166	166	331	339	224	224	226	234	140	144	203	217	112	118	138	146	210	260	94	102	191	195	180	200	115	121
M14	323	323	124	164	127	143	238	250	114	198	339	391	224	224	234	246	140	140	217	217	118	118	140	140	240	260	102	110	187	193	188	188	115	115
M15	315	323	124	164	163	187	238	242	158	174	311	339	224	249	234	234	140	144	217	233	112	118	136	138	260	260	98	98	187	193	188	192	115	121
M16	275	323	124	124	127	187	250	254	166	198	331	331	224	224	206	234	140	140	221	221	118	118	136	164	260	260	90	98	193	195	192	196	103	115

## Sheet: Progeny
Sample	SSsp2201-a	SSsp2201-b	SSsp2201-c	SSsp2210-a	SSsp2210-b	SSsp2210-c	SSspG7-a	SSspG7-b	SSspG7-c	Ssa202-a	Ssa202-b	Ssa202-c	SsaD144-a	SsaD144-b	SsaD144-c	SsaD157-a	SsaD157-b	SsaD157-c	Sp1605-a	Sp1605-b	Sp1605-c	Sp2216-a	Sp2216-b	Sp2216-c	Ssa14-a	Ssa14-b	Ssa14-c	Ssa171-a	Ssa171-b	Ssa171-c	Ssa289-a	Ssa289-b	Ssa289-c	MHC1-a	MHC1-b	MHC1-c	MHC2-a	MHC2-b	MHC2-c	SSsp3016-a	SSsp3016-b	SSsp3016-c	SsOsl85-a	SsOsl85-b	SsOsl85-c	Ssa197-a	Ssa197-b	Ssa197-c	SsaF43-a
4575_2891_TrippopH17-10_C02_006.fsa	275	315		128	132		143	147		238	250	262	166	174		331	347		224	224		222	230	234	140	140								118	140	142	210	260	370	86	90	102	189	191	195	168	180	200	115
4575_2891_TrippopH17-11_D02_005.fsa	275	315		124	152		131	143	147	238	258	262	122	158		315	351		224	248	249	226	234	254	140	140								134	144	158	230	260		90	94	110	189	191	193	184	200	260	121
4575_2891_TrippopH17-12_E02_004.fsa	315	323		124	128	164	131	143	167	238	258		134	162	198	315	331	391	224	249		226	234		140	144								134	140		250	260		98	110		193	197		176	188	196	115
4575_2891_TrippopH17-13_F02_003.fsa	275	291		124	132	164	127	135	143	238	242	250	166	170		331	391		224	249		222	234		140	144								140	146		250	260		102	102		189	191		192	200		115
4575_2891_TrippopH17-14_G02_002.fsa	283	323		132	164		127	171		250	274		146	174	198	319	339	375	224	232	249	234	234		140	140		217	237		118	120		140	158		230	260		98	102	110	181	193		188	192	200	115
4575_2891_TrippopH17-15_H02_001.fsa	315	323		124	128	164	131	143		250	258		134	162	198	315	391		224	249		226	234		140	140					118	118		134	140		250	260		98	102	110	187	193	197	176	188	196	115
4575_2891_TrippopH17-16_A03_016.fsa	267	275		136	152		127	135	143	238	246	250	150	154		295	331		244	244		218	238	246	140	144					118	118		136	146		250	260	280	90	94	118	187	197		176	188		121
4575_2891_TrippopH17-17_B03_015.fsa	315	323		144	152	164	127	143		238	242	254	118	170		315	323	391	224	244	249	226	234	238	140	140					112	118	122	140	146		250	260		86	90	94	187	193	195	184	192	196	115
4575_2891_TrippopH17-18_C03_014.fsa	275	275		124	132		131	143	147	238	258		118	134		315	327	351	224	248	249	226	234	254	140	140					112	118	120	134	144	158	260	260		90	94	110	191	193	197	184	200	224	121
4575_2891_TrippopH17-19_D03_013.fsa	307	315		144	148	164	143	143		242	254		118	166		315	323	391	224	249		226	234		140	140					112	120		140	146		210	250	260	90	94		187	193	197	188	192	196	115
4575_2891_TrippopH17-1_B01_007.fsa	275	323		124	148	152	127	163		238	250	254	146	166		331	339		216	224		222	226	234	140	144					118	118		140	146		210	260	370				189	193		180	192		115
4575_2891_TrippopH17-20_E03_012.fsa	307	323		144	164		143	187		242	254		166	174		315	339	391	224	249		226	234	238	140	144					112	118		136	140		250	260		90	94	98	187	193		192	196		115
4575_2891_TrippopH17-21_F03_011.fsa	323	323		124	128	164	131	143	167	250	258		162	198		315	331	391	224	249		226	234	246	140	144					118	118		140	140		250	260		98	102	110	193	197		176	188	196	115
4575_2891_TrippopH17-22_G03_010.fsa	275	323		124	156		143	163	187	238	250	262	186	190		327	347		224	249		222	226	230	144	144					118	118		134	140	164	230	260	290	90	110		193	195		192	256		115
4575_2891_TrippopH17-23_H03_009.fsa	323	323		124	144		143	163		242	254		170	174		311	391		224	249		226	234	238	140	144					112	112		136	140		250	260		90	94	98	187	193		188	192	196	115
4575_2891_TrippopH17-24_A04_016.fsa	275	323		124	152		127	143	163	238	250	254	146	166		331	339		216	224	249	222	226	234	140	144		221	233		118	118		140	140		210	260	370	98	126		187	193	195	180	188	192	115
4575_2891_TrippopH17-25_B04_015.fsa	271	307		144	148	164	127	143		238	242	254	118	166	170	315	335	391	224	244	249	226	234	238	140	140								140	140		210	250	260	86	90	94	187	193	195	188	192		115
4575_2891_TrippopH17-26_C04_014.fsa	299	307		124	128	132	143	179		238	250	262	166	166		331	339		224	224		226	230	234	140	144								118	138	140	260	370		90	102		195	195		180	200		115
4575_2891_TrippopH17-27_D04_013.fsa	275	323		124	136	156	143	159	163	238	262		198	202		295	343	347	224	249		218	226	230	140	140								140	146	164	230	250	290	90	90		187	195		176	256		115
4575_2891_TrippopH17-28_E04_012.fsa	275	323		124	148	152	127	143	163	238	250		114	146	174	331	339		216	224		222	226	238	140	144								118	140		210	260	370	90	98	126	187	193	195	180	192		115
4575_2891_TrippopH17-29_F04_011.fsa	275	323		124	148	152	127	143	163	238	254		114	146	174	331	339		216	224	249	222	226	234	140	144								118	140	146	210	260	370	90	98	126	187	195		180	188	192	115
4575_2891_TrippopH17-2_C01_006.fsa	275	323		124	156		143	163	187	238	242	262	170	186		331	339	347	224	249		226	230	234	140	144		213	221		118	118		140	164		230	260	290	90	110		187	195		188	192	256	115
4575_2891_TrippopH17-30_G04_010.fsa	303	315		148	148		127	183		242	250		142	162		323	327	351	224	244		234	238	254	140	140					118	122		118	144	146	210	250		90	94		189	191	195	172	176	184	103
4575_2891_TrippopH17-31_H04_009.fsa	275	287		124	148		131	187		246	250		122	166		311	331		224	244		226	234		140	140					118	118		118	164		260	260		90	94		193	195	197	192	196		103
4575_2891_TrippopH17-32_A05_024.fsa	283	315		124	152		131	143	179	250	258		142	166		331	355		224	236		226	234		140	140		203	233		118	120		146	164		210	260		90	102		187	191		180	188		103
4575_2891_TrippopH17-33_B05_023.fsa	291	291		124	132		127	135	143	238	250		134	166	170	331	395		224	249		222	234		140	144					112	118		140	146		250	260		90	102		187	193		192	200		115
4575_2891_TrippopH17-34_C05_022.fsa	279	311	323	124	124		127	131		242	246	250	154	166	174	327	339	383	224	249					140	140								146	148	164	260	290		90	114		189	195	197	172	176	188	115
4575_2891_TrippopH17-35_D05_021.fsa	251	283	339	132	136	164	139	179		250	254	258	186	194		327	331	347	224	232	244	226	234	250	140	144								134	140	144	210	250	260	90	94	98	191	195		172	188		115
4575_2891_TrippopH17-36_E05_020.fsa	275	323		124	124		127	131	147	238	254	258	122	134	166	315	327	331	224	249		234	254		140	140					112	118		134	144	164	260	260		94	98	110	191	193	195	184	192	200	103
4575_2891_TrippopH17-37_F05_019.fsa	275	275		124	148	152	127	163		238	254		114	146	178	331	339	351	216	224	248	222	226	246	144	144					118	118		118	134	140	210	230	370	90	98	126	187	193	217	172	180		115
4575_2891_TrippopH17-38_G05_018.fsa	271	283	303	148	152		127	183		238	250		142	162	174	327	335	351	224	244		234	238	254	140	140					118	122		118	144	146	250	260		90	94		189	191	197	172	176	184	103
4575_2891_TrippopH17-39_H05_017.fsa	307	315		124	144	164	143	187		238	254		158	166	170	311	315	391	224	249		226	234	238	140	144					112	112		138	140		250	260		90	94	98	187	193		192	196		115
4575_2891_TrippopH17-3_D01_005.fsa	275	323		124	148	152	127	163		238	250	254	146	174		331	339		216	224		222	226	234	140	144					118	118		118	146		210	260	370	90	98	126	187	193	195	180	188	192	115
4575_2891_TrippopH17-40_A06_024.fsa	315	323		144	148	164	143	143		238	254		118	170		315	335	391	224	244	249	226	234	238	140	140								140	140		210	250	260	90	94		187	193	197	188	192	196	115
4575_2891_TrippopH17-41_B06_023.fsa	275	275		124	152		127	135	143	246	250		154	178	190	331	335		224	244		222	238	246	144	144								134	136	146	230	260	280	90	94	98	187	197		176	188	192	115
4575_2891_TrippopH17-42_C06_022.fsa	275	275		124	152		127	135	143	246	250		170	178		331	335		224	244		234	238	246	144	144					118	118		146	164		260	280		90	94	98	187	197		176	188	192	115
4575_2891_TrippopH17-43_D06_021.fsa	323	323		144	164		143	163		238	242	254	158	170		315	339	391	224	249		234	238		144	144								136	140		250	260		90	94	98	193	193		188	192	196	115
4575_2891_TrippopH17-44_E06_020.fsa	275	323		124	148	152	127	163		238	254		114	174		331	339		216	224		222	226	234	140	144					118	118		118	140	146	210	260	370	98	126		187	193	195	192	192		115
4575_2891_TrippopH17-45_F06_019.fsa	267	275		124	156		143	159	163	238	258	262	150	198		295	343	347	224	244	249	218	226	230	144	144								146	164		230	240	290	90	90		195	197		176	256		115
4575_2891_TrippopH17-46_G06_018.fsa	307	323		124	144	164	143	163		242	254		170	174		311	315	391	224	249		226	234	238	140	144								138	140		250	260		90	94	98	187	193		188	192	196	115
4575_2891_TrippopH17-47_H06_017.fsa	267	275		136	152		135	143	159	238	246	250	154	202		295	331	335	244	244		218	238	246	144	144					118	118		136	146		250	260	280	90	94	118	187	197		176	188		115
4575_2891_TrippopH17-48_A07_032.fsa	275	295		124	128	132	131	135	167	238	258	262	134	138		315	331	379	224	244	249	234	254		140	144		217	221		118	118		118	142		210	240	250	98	102	110	193	197		168	176	196	103
4575_2891_TrippopH17-49_B07_031.fsa	275	323		124	152		127	135	143	238	250		150	178		295	331		244	244		218	238	246	144	144								146	146		240	260	280	90	94		197	197		176	188		115
4575_2891_TrippopH17-4_E01_004.fsa	323	323		144	164		143	163		242	254		170	174		311	315	391	224	249		226	234	238	140	144					112	112		136	140		250	260		90	94	98	187	193		192	196		115
4575_2891_TrippopH17-50_C07_030.fsa	275	323		136	152		127	135	143	238	246	250	150	154	178	295	331	335	224	244		218	238	246	140	144								136	146		250	260	280	90	94		187	187		176	176		121
4575_2891_TrippopH17-51_D07_029.fsa	283	299	311	132	152		123	143		238	246	274	146	178		319	363	375	232	249		234	234		140	140								140	142	158	230	260		90	98	102	181	191	195	172	192	200	115
4575_2891_TrippopH17-52_E07_028.fsa	295	323		124	132	148	135	143	167	238	238		162	166	170	331	331		224	249		222	230		140	144								134	140	146	250	260		90	102		187	189	193	192	200		115
4575_2891_TrippopH17-53_F07_027.fsa	275	323		124	148	152	127	163		238	254		114	146	186	331	339	351	216	224	248	222	242		144	144								134	140		210	230	370	90	98	126	187	217		180	192		103
4575_2891_TrippopH17-54_G07_026.fsa	275	315	335	124	132	152	131	143		250	258		142	174		347	355		224	236		222	234		140	140								142	146	164	210	260		86	90	102	181	187		168	184	188	103
4575_2891_TrippopH17-55_H07_025.fsa	299	307	315	128	132	152	143	179		238	250	262	166	166		331	331		224	224		230	234		140	144								118	140	146	210	260	370	90	102		189	195		180	200		115
4575_2891_TrippopH17-56_A08_032.fsa	275	275		124	132		131	143	147	238	258		118	122	134	315	327	363	224	248	249	234	242	254	140	140					112	118		134	142	144	260	260		66	94		189	193		184	200	224	103
4575_2891_TrippopH17-57_B08_031.fsa	279	295	323	124	128		135	167		238	258	262	134	182		315	331	379	224	236	249	234	254		140	144								118	146		240	250	260	98	102		193	197		168	176	196	115
4575_2891_TrippopH17-58_C08_030.fsa	307	315		144	148	164	143	143		238	242	254	118	170		315	323	391	224	249		226	234	238	140	140								140	140		210	250	260	90	94		187	193	195	188	192	196	115
4575_2891_TrippopH17-59_D08_029.fsa
4575_2891_TrippopH17-5_F01_003.fsa	291	295		124	128	164	131	143	167	250	258	262	162	198		315	331		224	249		206	234		140	140								118	134		240	250	260	90	98	110	193	197		196	200		115
4575_2891_TrippopH17-60_E08_028.fsa	283	323		132	164		143	171		246	250	274	114	146		319	339	375	224	232	249	234	246		140	140								140	158		230	260		98	102		193	195		188	192	200	115
4575_2891_TrippopH17-61_F08_027.fsa	283	299		132	132		123	143	171	238	246	274	146	178		319	363	375	232	249		234	234		140	140								140	142	158	230	260		90	98	102	181	191		172	192	200	115
4575_2891_TrippopH17-62_G08_026.fsa	259	275	323	124	148	152	127	131	163	238	254		146	186		323	331	339	216	224	248				144	144								118	134		210	360	370				187	217		180	192		103
4575_2891_TrippopH17-63_H08_025.fsa	279	295		124	128		131	135	167	238	258		162	182		315	331	379	224	244	249	234	246		140	144		217	221		118	118		118	140	142	240	250	260	98	102		193	197		176	196	204	103
4575_2891_TrippopH17-64_A09_040.fsa	291	295		124	132	136	127	135	143	238	242	250	166	190		331	347		224	232	249	222	238		140	144		213	233		112	118	120	134	140		250	260	290	90	102		187	189	193	192	200		115
4575_2891_TrippopH17-65_B09_039.fsa	251	283		132	136	164	139	143	147	258	258		186	194		327	331	347	224	232	244	226	234	250	140	140		233	233		116	118		134	140		250	260		90	94	98	187	197		172	188		115
4575_2891_TrippopH17-66_C09_038.fsa	283	315		148	164		127	163		242	250		158	162	174	311	327	351	224	244	249	234	238	254	144	144		229	233		118	118		118	136		250	260		90	98		189	193		172	176	192	103
4575_2891_TrippopH17-67_D09_037.fsa	259	323		124	148	152	127	163		254	262		146	178		323	331	339	216	224	248	222	226	246	144	144		213	217		118	118		118	134	140	210	360	370	90	98	126	187	217		180	192		115
4575_2891_TrippopH17-68_E09_036.fsa	275	315	323	124	124		127	131	147	238	254	258	134	166		315	327	331	224	249		234	254		140	140					112	118		144	164		260	260		90	94	110	191	193	195	184	192	200	103
4575_2891_TrippopH17-69_F09_035.fsa	287	291		124	148	164	123	143		238	250	270	134	170		319	351	391	224	236	244	226	234		140	140		203	233		118	120		136	140	146	260	260		90	106	122	181	187	191	188	192		103
4575_2891_TrippopH17-6_G01_002.fsa	275	323		124	152		127	143	163	238	250		146	174		331	339		216	224		226	238		140	144					118	118		140	140		210	260	370	90	98	126	187	189	193	180	188	192	115
4575_2891_TrippopH17-70_G09_034.fsa	275	323		124	156		127	143	163	238	250	262	170	186		319	343	347	224	249		222	226	230	140	144					118	118		134	140	164	230	230		90	98		193	195		192	256		115
4575_2891_TrippopH17-71_H09_033.fsa	275	291	323	124	132	164	135	143		238	242		134	166		331	395		224	249		222	234		140	144		203	233		112	118		140	146		250	260		90	102		187	189	193	192	200		115
4575_2891_TrippopH17-72_A10_040.fsa	275	275		124	132		131	143	147	238	258		122	134	158	315	327	363	224	236	249	234	242	254	140	140		209	217		112	118		134	158		260	260		66	94		191	193	197	184	200	260	103
4575_2891_TrippopH17-73_B10_039.fsa	279	323		124	128		127	131	167	242	258	262	162	182		315	331	379	224	236	249	234	254		140	144					118	118		140	142		240	250	260	90	98		193	197		176	196	204	103
4575_2891_TrippopH17-74_C10_038.fsa	303	315		148	152		127	143	183	242	250		118	162		323	327	351	224	244		234	238	254	140	140								140	144		250	260		90	94		189	197		172	176	188	103
4575_2891_TrippopH17-75_D10_037.fsa	299	315		124	132		131	143	147	238	258	262	122	134	158	315	327	363	224	248	249	226	234	254	140	140								144	158		260	260		66	94		189	191		184	200	260	103
4575_2891_TrippopH17-76_E10_036.fsa	283	315		124	128	132	143	179		250	262		166	174		331	339		224	224		226	230	234	140	144								118	138	140	260	370		90	102		189	191	195	180	200		115
4575_2891_TrippopH17-77_F10_035.fsa	275	299	315	128	132		143	147		238	262		166	174		331	355		224	224		222	234		140	144								118	140	142	210	260	370	90	102		189	191	195	180	192	200	115
4575_2891_TrippopH17-78_G10_034.fsa	259	279	311	124	148		127	131		242	246	262	154	174	178	327	351	383	224	248		226	242		144	144
4575_2891_TrippopH17-79_H10_033.fsa	287	291	307	124	148	164	123	127	143	250	270		166	170		319	343		224	236	249	222	226	234	140	140		217	233		118	120		136	140	146	260	260		90	106	122	187	191		188	192		103
4575_2891_TrippopH17-7_H01_001.fsa	251	295		124	128	164	131	143	167	250	258		162	194		315	331		224	249		234	234		140	144								140	140		240	250	260	90	98	110	191	193	197	176	188	196	115
4575_2891_TrippopH17-80_A11_048.fsa	307	335		124	152		127	131	143	250	258		166	186		331	355		224	236		226	234		140	144		217	221		118	120		138	146	164	210	260		90	102		187	195		180	184	188	103
4575_2891_TrippopH17-8_A02_008.fsa	295	323		124	132	136	127	135	143	238	250		162	166		331	331		224	232	249	222	230		140	144		217	233		112	118		134	140	146	250	260	290	90	102		187	189	193	192	200		115
4575_2891_TrippopH17-9_B02_007.fsa	275	291		124	132		135	143		238	242	250	134	166	170	331	343		224	244	249	222	234		140	144		217	233		112	118		140	146		250	260		102	102		187	189	193	192	200		115
4576_2891_TrippopH17-81_C11_046.fsa	275	339		132	136		135	139	147	242	254	258	138	178	186	327	347	379	232	236	244	226	246	250	140	144								134	142	144	210	250		94	98	102	187	195	197	172	204		115
4576_2891_TrippopH17-82_D11_045.fsa	275	299	315	128	132	148	143	143		238	262		174	174		331	347		224	224		202	230	234	140	140								118	140	142	260	370		90	90		189	191		168	180	200	115
4576_2891_TrippopH17-83_E11_044.fsa	275	323		124	148	152	127	131	163	238	254	262	114	178		323	331		216	224	248	222	226	246	144	144								118	134	140	210	230	370	90	98	126	193	217		172	180	192	103
4576_2891_TrippopH17-84_F11_043.fsa	275	323		124	156		127	143	163	238	242		170	186		319	343	347	224	249		226	230	234	144	144								140	164		230	260	290				187	195		188	192	256	115
4576_2891_TrippopH17-85_G11_042.fsa	311	323		132	164		127	143	171	238	274		146	174	198	319	375	391	224	232	249	234	234		140	140								140	158		230	260					181	193	195	188	192	200	115
4576_2891_TrippopH17-86_H11_041.fsa	251	323		124	128	148	131	143	167	258	262		134	194		315	331		224	249		234	234		140	140		221	233		118	122		118	134		240	250	260	90	98	110	191	193	197	176	188	196	115
4576_2891_TrippopH17-87_A12_048.fsa	283	299		124	128	132	143	179		238	250	262	166	174		331	331		224	224		226	230	234	140	144					112	118		118	146		260	370					189	195		180	200		115
4576_2891_TrippopH17-88_B12_047.fsa	315	323		124	124		131	147	187	238	254	258	122	198		315	327	331	224	249		206	234	254	140	140		209	221		112	118		134	144	164	260	260		90	94		191	193		184	192		103
4576_2891_TrippopH17-89_C12_046.fsa	275	275		124	152		135	143	187	246	250		178	190		331	335		224	244		234	238	246	144	144		217	233		118	118		136	146	164	230	260	280	90	94		187	193	197	176	188	192	115
4576_2891_TrippopH17-90_D12_045.fsa	275	275		124	156		127	143	163	238	242	262	170	186		319	343	347	224	249		222	226	230	140	144		221	233		118	118		140	164		230	290		90	90		193	195		188	192	256	115
4576_2891_TrippopH17-91_E12_044.fsa	275	315	335	124	148	152	143	147		238	250	258	142	174		355	355		224	236		202	234		140	140		217	233		118	120		142	146	164	260	260		86	102		187	191		184	188	192	103
4576_2891_TrippopH17-92_F12_043.fsa	299	307		128	132	152	143	179		238	250	262	166	166		331	339		224	224		230	234		140	144		217	229		112	118		118	146		210	260	370	90	94	102	189	191	195	180	200		115
4576_2891_TrippopH17-93_G12_042.fsa	299	307	315	128	132	148	143	143		238	250	262	174	186		331	347		224	224		202	230	234	140	144		217	229		112	118		118	140	142	260	260		90	102		181	189	195	168	180	200	115
4576_2891_TrippopH17-94_H12_041.fsa	271	323		144	152	164	127	143		238	242		142	166	170	315	335	391	224	244	249	226	234	238	140	144		221	229		118	120		140	140		250	260		86	90	94	187	193	195	188	192	196	115
4576_2892_TrippopH17-100_G01_002.fsa	311	323		132	164		143	171		246	250	274	114	146		319	375	391	224	232	249	234	234		140	140		213	217		118	120		140	140		230	260		98	102		181	187	195	188	192	200	115
4576_2892_TrippopH17-101_H01_001.fsa	291	291		124	132	136	143	167		238	242	250	162	166	170	331	331		224	232	249	222	238		144	144		213	233		112	118		140	148		250	260	290	90	102		187	193		192	200		115
4576_2892_TrippopH17-102_A02_008.fsa	283	303	323	148	164		127	183	187	238	250		158	162		311	327		224	244	249	234	238	254	140	140		229	233		112	118		118	138	144	260	260		90	98		187	189	191	172	176	188	103
4576_2892_TrippopH17-103_B02_007.fsa	275	315		124	152		131	143		238	238		118	122	134	315	327	363	224	248	249	234	242	254	140	140					112	118	120	142	144		230	260					189	191	193	184	200	260	121
4576_2892_TrippopH17-104_C02_006.fsa	267	275		124	156		143	159	163	238	258	262	150	186		295	343	347	224	249		218	226	230	140	140					116	118		140	146	164	230	240	290				187	195		188	256		115
4576_2892_TrippopH17-105_D02_005.fsa	275	279	311	124	148		127	131		242	246	262	154	174	186	327	351	383	224	248		226	242		144	144					118	122		142	148	164	260	290	360				195	197	217	176	192		103
4576_2892_TrippopH17-106_E02_004.fsa	279	283		132	136		135	139	147	238	254	258	178	182	186	327	347	379	232	244		226	250	254	140	144					116	118		134	142	144	210	250					181	187		168	172		103
4576_2892_TrippopH17-107_F02_003.fsa	275	279	311	124	148		131	131		238	246		154	174	186	323	327	383	224	248		226	242		140	144					118	122		142	148	164	260	290	360				195	197	217	172	176	192	103
4576_2892_TrippopH17-108_G02_002.fsa	275	275		124	152		127	135	143	242	246	250	154	170	178	331	335		224	244		222	238	246	144	144		203	213		118	118		136	146	164	230	260	280	90	94	98	187	193	197	176	188	192	115
4576_2892_TrippopH17-109_H02_001.fsa	303	315		124	148		127	163	183	238	250		158	162		327	339	351	224	244		234	238	254	140	144					112	118		118	136	144	250	260		90	98		187	189		172	176	192	103
4576_2892_TrippopH17-110_A03_016.fsa	311	323		124	132		143	171		246	250		146	198		319	319		224	232	249	234	246		140	140		213	217		118	120		140	158		240	260		98	102		181	193	195	188	192	200	115
4576_2892_TrippopH17-111_B03_015.fsa	275	323		124	136	156	143	159	163	238	262		150	186	198	295	343	347	224	249		218	226	230	140	144					116	118		140	146	164	230	250	290	90	102		195	197		188	256		115
4576_2892_TrippopH17-112_C03_014.fsa	275	323		124	156		143	163	187	238	242		186	190		319	343	347	224	249		222	226	230	144	144					118	118		140	164		230	260	290				193	195		188	192	256	115
4576_2892_TrippopH17-113_D03_013.fsa	275	315		124	124		131	147	187	254	258		122	134	166	315	327	331	224	249		234	254		140	140					112	118		134	144	164	260	260					191	193	195	184	196	200	103
4576_2892_TrippopH17-114_E03_012.fsa	323	323		124	128	164	127	131	167	250	258		134	162	198	315	331	391	224	249		226	234		140	144					118	118		134	140		250	260					193	197		176	188	196	115
4576_2892_TrippopH17-115_F03_011.fsa	283	291		132	136	164	139	143	147	250	254	258	186	198		327	331	347	224	232	244	206	226	250	140	140					116	118	122	140	144		210	250	260				187	197		172	188	200	115
4576_2892_TrippopH17-116_G03_010.fsa	323	323		124	128	164	143	167		238	258		114	162		315	331	339	224	249		226	234	246	140	144					118	118		134	140		250	260					193	197		176	188	196	115
4576_2892_TrippopH17-117_H03_009.fsa	267	275		124	136	156	143	159	163	238	262		150	186		339	343	347	224	244	249	226	230		140	144		221	233		118	118		136	140	164	230	250	290	90	118		195	197		176	188	256	115
4576_2892_TrippopH17-118_A04_016.fsa	275	315		124	132		131	143	147	238	258	262	122	134	158	315	327	363	224	236	249	234	242	254	140	140		209	221	233	112	118		134	158		260	260		66	94		191	193	197	184	200	260	103
4576_2892_TrippopH17-119_B04_015.fsa	323	323		124	128	164	127	131	167	238	258		114	134	162	315	331	391	224	249		226	234	246	140	144					118	118		140	140		250	260					187	193	197	176	188	196	115
4576_2892_TrippopH17-120_C04_014.fsa	275	315	335	124	148	152	131	143		250	258		142	174	186	355	355		224	236		202	234		140	144					118	120
4576_2892_TrippopH17-121_D04_013.fsa	323	323		124	144	164	143	187		238	242	254	166	170	174	339	391		224	249		226	234	238	144	144					112	118		138	140		250	260					187	193		192	192		115
4576_2892_TrippopH17-122_E04_012.fsa	299	307	315	128	132	152	143	179		238	262		166	166		331	331		224	224		230	234		140	140					112	118		138	140		210	260	370	90	102		189	195		180	200		115
4576_2892_TrippopH17-123_F04_011.fsa	275	323		124	156		127	143	163	238	250	262	170	186		331	343	347	224	249		226	230	234	140	144					118	118		134	140	164	230	260	290				193	195		188	192	256	115
4576_2892_TrippopH17-124_G04_010.fsa	315	323		124	128	164	127	131		238	258		162	198		315	331	339	224	249		226	234	246	140	144		217	221		118	118		134	140		250	260		98	110		193	193		188	196		115
4576_2892_TrippopH17-125_H04_009.fsa	291	323		124	128	164	131	167	179	258	262		162	198		315	331		224	249		234	234		140	144		213	221		118	118		118	140		240	250	260	90	98	110	191	193	197	176	196	200	115
4576_2892_TrippopH17-126_A05_024.fsa	283	299	315	128	132	152	143	179		238	250	262	166	166		331	331		224	224		226	230		140	140		203	229		112	118		118	140	146	210	260	370	90	94	102	189	191	195	180	200		115
4576_2892_TrippopH17-127_B05_023.fsa	279	291		124	132		127	135	143	238	242	250	134	166		331	395		224	244	249	222	234		140	144					112	118		140	146		250	260					187	189	191	192	200		115
4576_2892_TrippopH17-128_C05_022.fsa	307	315		144	164		143	163		238	242		170	174		315	339	391	224	249		226	234	238	144	144					112	112		138	140		250	260					187	187		192	196		115
4576_2892_TrippopH17-129_D05_021.fsa	275	275		124	152		131	147	163	238	238		118	122	134	315	327	363	224	236	249	234	242	254	140	140					112	118		142	144		230	260					189	191	193	184	200	260	121
4576_2892_TrippopH17-130_E05_020.fsa	303	315		124	148		127	183	187	242	250		158	174		327	339	351	224	244		234	238	254	144	144					118	118		118	138	144	250	260		90	98		187	191		172	176	192	103
4576_2892_TrippopH17-131_F05_019.fsa	251	323		124	128	164	131	167	179	258	262		162	194		315	331		224	249		206	234		140	144					118	122		118	140		240	250	260				191	193	197	176	196	200	115
4576_2892_TrippopH17-132_G05_018.fsa	275	315		124	124		131	147	187	238	250	258	134	166		315	327	331	224	249		234	254		140	140					112	118		134	144	164	260	260					191	193	195	184	196	200	103
4576_2892_TrippopH17-133_H05_017.fsa	307	315	335	124	152		131	143	179	250	258		142	166	186	339	355		224	236		234	234		140	140					112	120		138	164		210	260		90	94	102	187	195		180	184	188	103
4576_2892_TrippopH17-134_A06_024.fsa	311	323		124	124		131	143		246	250		154	166	174	327	331	383	224	224		226	238		140	140		217	233		118	122		146	148	164	260	290		90	90		189	195	197	176	192		115
4576_2892_TrippopH17-135_B06_023.fsa	259	275	323	124	148	152	127	131	163	238	254	262	114	146	178	323	339		216	224	248	222	226	242	144	144					118	118		140	142		210	230	370				187	193	217	192	192		103
4576_2892_TrippopH17-136_C06_022.fsa	275	291		124	132		127	135	143	238	242		134	170		331	395		224	244	249	222	234		140	144					112	118		140	146		250	260		90	102		187	189	193	192	200		115
4576_2892_TrippopH17-137_D06_021.fsa	287	323		124	148		127	131	151	246	250	254	122	166		311	331		224	244		206	226	234	140	140					118	118		118	136	140	210	260					193	195	197	192	196		115
4576_2892_TrippopH17-138_E06_020.fsa	259	279	311	124	148		131	131		242	246	262	154	174	178	323	327	383	224	248		226	242		140	144					118	122		134	148	164	230	260	290	90	114		195	197	217	172	176		115
4576_2892_TrippopH17-139_F06_019.fsa	267	323		124	156		127	143	163	238	262		150	198		339	343	347	224	249		226	230		140	140					116	118		136	140	164	230	240	290				195	197		188	256		115
4576_2892_TrippopH17-140_G06_018.fsa	279	295		124	128		131	135	167	242	258	262	134	162	182	315	331	343	224	236	249	234	246		140	144					118	118		140	146		240	250	260				193	197		176	196	204	103
4576_2892_TrippopH17-141_H06_017.fsa	275	275		124	152		127	135	143	242	246	250	154	178	190	331	335		224	244		222	238	246	144	144					118	118		136	146	164	230	260	280				187	197		176	188	192	115
4576_2892_TrippopH17-142_A07_032.fsa	299	307		128	132		143	143		238	250	262	166	186		331	355		224	224		222	234		140	140		217	217		112	118		118	140	142	210	260	370	90	102		181	189	195	168	180	200	115
4576_2892_TrippopH17-143_B07_031.fsa	275	299	315	124	152		131	143	147	238	258	262	118	134		315	327	351	224	236	249	234	242	254	140	140					112	118	120	134	144	158	230	260					189	191	193	184	200	260	103
4576_2892_TrippopH17-144_C07_030.fsa	287	295		124	148		123	143	167	238	250	270	162	170		319	331	351	224	232	236	222	226	230	140	144					118	120		134	136	146	250	260					181	187	193	188	192		103
4576_2892_TrippopH17-145_D07_029.fsa	275	335		124	148	152	131	143	147	238	250	258	186	186		355	355		224	236		222	234		140	140					118	120		142	146		260	260		86	90	102	181	187		168	184	188	103
4576_2892_TrippopH17-146_E07_028.fsa	307	315		124	152		143	179		250	262		166	186		339	355		224	236		234	234		140	144					112	118	120	146	146		210	260		90	102		187	195		180	184	188	103
4576_2892_TrippopH17-147_F07_027.fsa	275	311		132	132		123	143	171	238	274		130	146		319	335	375	232	249		234	234		140	140					118	120		140	142	158	260	260		90	98	102	181	191		184	192	200	115
4576_2892_TrippopH17-148_G07_026.fsa	275	275		124	124		127	131	147	238	250		122	134	198	315	327	331	224	249		234	254		140	140					112	118
4576_2892_TrippopH17-149_H07_025.fsa	275	283		132	152		123	143	171	238	246	274	174	178		319	335		232	249		234	234		140	140					118	120		140	142	158	230	260		90	102		181	191	195	184	192	200	115
4576_2892_TrippopH17-150_A08_032.fsa	287	295		124	148		123	143	167	238	250	270	170	190		319	347	351	224	236		222	226	230	144	144					118	120		134	146		250	260					181	187	195	188	192		103
4576_2892_TrippopH17-151_B08_031.fsa	275	323		124	128	132	127	131		242	258	262	134	162	182	315	379		224	244	249	234	246		140	144					118	118		140	146		210	240	250				181	193		176	196	204	103
4576_2892_TrippopH17-152_C08_030.fsa	307	315		124	152		131	143	179	250	258	262	142	166	186	339	355		224	236		226	234		140	140					112	120		146	164		260	260					187	195		180	184	188	103
4576_2892_TrippopH17-153_D08_029.fsa	283	315		148	164		127	183	187	242	250		158	162		311	327		224	244		234	238	254	144	144					112	118		118	138	144	250	260					187	191		172	176	192	103
4576_2892_TrippopH17-154_E08_028.fsa	275	287		124	148	152	131	151	163	238	246	250	118	122		311	331	351	244	248		226	234		140	140					118	120		140	158		210	230	260				197	197		192	196	260	115
4576_2892_TrippopH17-155_F08_027.fsa	259	279	311	124	148		131	131		238	242	246	174	178		323	327	383	224	248		226	242		144	144					118	122		134	164		230	260	290				195	217		172	176	192	115
4576_2892_TrippopH17-156_G08_026.fsa	275	287	307	124	148	164	123	143		238	242	270	134	170		319	343		224	236	244	222	226	234	140	140					118	120
4576_2892_TrippopH17-157_H08_025.fsa	279	299		124	132	148	131	143	151	238	246		118	178		311	331	351	244	248		226	234	242	140	140					118	118		118	140	142	210	260		90	94		189	195	197	192	196	260	115
4576_2892_TrippopH17-158_A09_040.fsa	275	323		124	156		127	143	163	238	242		186	190		319	343	347	224	249		226	230	234	140	144		213	221		118	118		134	140	164	230	260	290	90	98		187	195		188	192		115
4576_2892_TrippopH17-159_B09_039.fsa	279	295		124	128	132	127	131	167	242	258	262	134	138	162	315	331	343	224	236	249	234	246		140	144					118	118		140	142		210	240	250				193	197		176	196	204	115
4576_2892_TrippopH17-160_C09_038.fsa	307	335		124	152		127	143		250	258		142	166		339	355		224	236		234	234		140	144					118	120		146	146		210	260					187	191		180	184	188	103
4576_2892_TrippopH17-95_A01_008.fsa	315	323		124	124		127	131	147	238	250		134	198		315	327	331	224	249		234	254		140	140		221	221		112	118		134	144	164	260	260		94	98	110	191	193		184	192	200	103
4576_2892_TrippopH17-96_C01_006.fsa	275	335		124	148	152	131	143		238	250	258	186	186		355	355		224	236		202	234		140	144		221	229		118	120		142	146	164	260	260		90	102		181	187		168	184	188	103
4576_2892_TrippopH17-97_D01_005.fsa	307	315		124	128	132	127	143		238	250	262	166	174		331	331		224	224		226	230	234	140	140		217	229		112	118		118	138		260	370					189	195		180	200		115
4576_2892_TrippopH17-98_E01_004.fsa	275	315		124	132		131	147	163	238	238		122	134	158	315	327	351	224	236	249	226	234	254	140	140		209	217	221	112	118	120	134	144	158	260	260		90	94		189	193		184	200	224	103
4576_2892_TrippopH17-99_F01_003.fsa	271	303		148	148		127	183		238	250		142	174		323	327	351	224	244		234	238	254	140	144		229	229		118	120		118	144	146	210	250	260	90	94		189	191	197	172	176	188	103
4577_2892_TrippopH17-161_E09_036.fsa	275	323		124	152		127	143	163	238	250	254	146	166		331	339		216	224	249	222	226	234	140	144					118	118		118	140	146	210	260	370				189	193		180	188	192	115
4577_2892_TrippopH17-162_F09_035.fsa	315	323		144	164		143	163		238	242	254	166	170	174	315	339	391	224	249		226	234	238	140	144					112	118		138	140		260	260					187	193		188	192	196	115
4577_2892_TrippopH17-163_G09_034.fsa	291	323		124	128	164	131	143	167	250	258	262	134	194		315	331		224	249		206	234		140	144					118	122		134	140		240	250	260				191	193	197	196	200		115
4577_2892_TrippopH17-164_H09_033.fsa	275	323		124	156		143	163	187	242	262		170	186		331	343	347	224	249		222	226	230	140	144		221	233		118	118		134	140	164	230	290		90	110		187	195		188	192	256	115
4577_2892_TrippopH17-165_A10_040.fsa	275	299		128	132	148	143	143		238	262		174	186		331	347		224	224		222	230	234	140	140		217	229		112	118		118	142		260	370		90	102		181	195		180	192	200	115
4577_2892_TrippopH17-166_B10_039.fsa	267	275	323	124	136	156	127	163		238	258	262	150	186	198	339	343	347	224	244	249	226	230		140	140					116	118		140	146	164	230	250	290	90	102	118	187	195		188	256		115
4577_2892_TrippopH17-167_C10_038.fsa	271	295		124	128	132	131	135	167	238	258	262	162	182		315	331	343	224	236	249	234	254		140	144					116	118		140	142		210	240	250				193	197		168	176	196	103
4577_2892_TrippopH17-168_D10_037.fsa	275	275		124	148	152	127	131	163	254	262		114	186		323	331	339	216	224	248	222	226	242	144	144					118	118		118	134	140	210	230	370				187	217		172	180		115
4577_2892_TrippopH17-169_E10_036.fsa	291	291		124	132	136	135	143	167	238	242		158	162	166	331	347		224	249		222	238		140	144					112	118		146	148		250	290		90	102		187	189	195	192	200		115
4577_2892_TrippopH17-170_F10_035.fsa	275	315		124	124		131	147	187	238	250	258	122	134	198	315	327	331	224	249		206	234	254	140	140					112	118		134	144	164	260	260					191	193	195	184	196	200	115
4577_2892_TrippopH17-171_G10_034.fsa	275	323		124	156		127	143	163	238	242	262	190	198	202	319	343	347	224	249		226	230	234	144	144					118	118		134	164		230	290					193	195		188	192	256	115
4577_2892_TrippopH17-172_H10_033.fsa	275	323		124	156		143	159	163	238	262		198	202		339	343	347	244	249		226	230		144	144		221	233		116	118		140	146	164	230	240	290	90	90		195	197		176	188	256	115
4577_2892_TrippopH17-173_A11_048.fsa	275	275		124	152		135	143	187	242	246	250	154	170	178	327	331	335	224	244		222	238	246	144	144		203	217	233	118	118		134	136	146	230	260	280	90	94	110	187	193		188	192		115
4577_2892_TrippopH17-174_B11_047.fsa	283	323		132	164		143	171		238	246	274	174	198		319	339	375	224	232	249	234	246		140	140		217	237		118	120		140	158		230	260		98	102	110	193	195		188	192	200	115
4577_2892_TrippopH17-175_C11_046.fsa	283	311	323	132	164		143	143		246	250	274	146	174	198	319	343	375	224	232	249	234	246		140	140					118	120		140	158		230	260		102	102		181	193	195	188	192		115
4577_2892_TrippopH17-176_D11_045.fsa	307	335		124	152		127	131	143	250	258		166	186		339	355		224	236		234	234		140	144					112	120		138	164		260	260		90	94	102	187	195		180	184	188	103
4577_2892_TrippopH17-177_E11_044.fsa	307	335		124	152		131	143	179	250	250		142	166		331	355		224	236		226	234		140	144					118	120		138	164		210	260		90	102		187	191		180	184	188	103
4577_2892_TrippopH17-178_F11_043.fsa	251	283	339	132	136	164	139	143		254	258		186	194		327	331	347	224	232	244	226	234	250	140	140					116	118	122	134	140		210	250	260	90	94	98	187	195	197	188	188		115
4577_2892_TrippopH17-179_G11_042.fsa	275	311		132	132		123	143	171	238	246	274	146	178		319	363	375	232	249		234	234		140	140		209	213		118	120		140	144	158	230	260		90	98	102	181	191		184	192	200	115
4577_2892_TrippopH17-180_H11_041.fsa	307	315	335	124	152		131	143	179	250	258		166	186		339	355		224	236		234	234		140	140		217	233		118	120		146	164		260	260		90	102		187	191		184	188	200	103
4577_2892_TrippopH17-181_A12_048.fsa	259	275	323	124	148	152	127	131	163	238	254	262	146	178		331	339	351	216	224	248	222	226	242	144	144		213	217		118	118		118	140	142	210	230	370	98	114	126	187	193	217	172	180	192	115
4577_2892_TrippopH17-182_B12_047.fsa	283	303	315	148	152		127	183		242	250		142	162		327	335	351	224	244		234	238	254	140	144		229	229		118	122		118	144	146	250	260		86	90		189	197		172	176	184	103
4577_2892_TrippopH17-183_C12_046.fsa	311	323		132	164		127	143	171	246	250	274	114	146		319	375	391	224	232	249	234	234		140	140		213	217		118	120		140	140		230	260		98	102		187	195		188	192	200	115
4577_2892_TrippopH17-184_D12_045.fsa	299	307	315	124	128	132	143	179		238	262		166	174		331	339		224	224		230	234		140	140		203	229		112	118		118	140	146	260	370		90	94	102	189	195		180	200		115
4577_2892_TrippopH17-185_E12_044.fsa	291	323		124	128	164	131	167	179	258	262		162	198		315	331		224	249		234	234		140	140		213	221		118	118		118	134		240	250	260	90	98	110	193	197		176	188	196	115
4577_2892_TrippopH17-186_F12_043.fsa	307	323		144	164		143	187		238	242	254	166	170	174	315	339	395	224	249		226	234	238	140	140		217	221		112	118		138	140		260	260		90	94	98	187	193		188	196		115
4577_2892_TrippopH17-187_G12_042.fsa	275	315		132	132		163	171		238	246	274	146	174	178	319	335	375	232	249		234	234		140	140		209	213		118	120		144	158		230	260		90	98		181	191	195	172	200		115
4577_2892_TrippopH17-188_H12_041.fsa	291	323		124	132	164	127	135	143	238	242		134	170		331	343		224	249		222	234		140	144		217	233		112	118		140	140		250	260		90	102		187	189	193	192	200		115
4577_2893_TrippopH17-189_A01_008.fsa	283	299	311	132	152		123	143	171	238	246	274	146	174	178	319	335	375	232	249		234	234		140	140		209	237		118	120		140	142	158	230	260		90	98	102	181	195		172	192		115
4577_2893_TrippopH17-190_B01_007.fsa	307	315		128	132	148	143	147		238	262		166	174	186	331	347		224	224		222	230	234	140	144		229	229		112	118		118	142		260	370		86	90	102	191	195		168	180	200	115
4577_2893_TrippopH17-191_D01_005.fsa	287	299		124	132	148	131	163		238	246	250	122	158		311	331	351	236	244		226	234		140	140		217	233		118	118		118	140	158	210	260		90	94		189	195		192	196	224	103
4577_2893_TrippopH17-192_E01_004.fsa	311	323		132	164		143	171		250	274		146	174	198	319	391		224	232	249	234	246		140	140		217	237		118	120		140	158		230	260		98	102		181	187	195	188	192	200	115
4577_2893_TrippopH17-193_F01_003.fsa	279	287	299	124	148	152	131	143	151	250	262		122	158	178	311	331	363	244	248		226	234	242	140	140		217	233		118	118		118	140	158	210	230		66	90	94	195	197		196	224		103
4577_2893_TrippopH17-194_G01_002.fsa	291	307		124	148		123	127	143	238	250	270	134	170		319	343	351	224	236	249	222	226	234	140	144		217	217		118	120		136	140	146	260	260		90	106	122	181	187	193	188	192		103
4577_2893_TrippopH17-195_H01_001.fsa	275	287		124	148		123	143		238	242	270	138	166		319	351	395	224	236	244	222	226	234	140	144		203	233		118	120		136	140	146	260	260		102	106	122	181	193		188	192		103
4577_2893_TrippopH17-196_A02_008.fsa	283	315		128	132	152	127	143		238	250	262	166	174		331	331		224	224		226	230	234	140	140		217	217		112	118		118	138		210	260	370	90	94	102	189	195		180	200		115
4577_2893_TrippopH17-197_B02_007.fsa	275	339		128	132	136	135	147		238	254	258	178	182	186	327	343	347	232	244		226	246	250	140	144		217	217		116	118		142	144		210	250	260	94	98	102	181	187	195	172	188	204	103
4577_2893_TrippopH17-198_C02_006.fsa	267	275		136	152		127	135	143	246	250	258	150	154		331	335	339	244	244		230	238	246	144	144		217	233		116	118		146	146		250	280		90	94	118	187	197		176	188		121
4577_2893_TrippopH17-199_D02_005.fsa																			224	249		206	234		140	140					118	118		140	140		240	250	260				193	197		176	200		115
4577_2893_TrippopH17-200_E02_004.fsa	275	323		136	152		135	143	159	246	250	258	150	154	178	295	331	335	224	244					144	144								136	146		250	260	280				187	197		176	188		115
4577_2893_TrippopH17-201_F02_003.fsa	267	275		136	152		135	159		246	250	258	150	154	178	295	331	335	244	244		218	238	246	144	144					118	118		146	146		250	260	280	94	118		187	187		176	188		121
4577_2893_TrippopH17-202_G02_002.fsa	267	275		136	152		135	143	159	238	246	250	178	202		331	335	339	244	244		230	238	246	144	144		203	233		116	118		136	146		250	260	280	90	94		187	197		176	188		121
4577_2893_TrippopH17-203_H02_001.fsa	283	299		132	152		143	163	171	238	246	274	146	174	178	319	335	375	232	249		234	234		140	140		213	229		118	120		140	144	158	230	260		90	98	102	181	195		184	192	200	115
4577_2893_TrippopH17-204_A03_016.fsa	275	323		124	148	152	127	131	163	238	254		114	178		323	331	339	216	224	248	222	226	246	144	144		213	217		118	118		118	142		210	360	370	98	114	126	187	193	217	172	192		103
4577_2893_TrippopH17-205_B03_015.fsa	275	287		124	148	152	131	151	163	246	250	262	118	122	178	311	331	351	236	244		226	234	242	140	140		217	233		118	120		118	142		210	230	260	66	90	94	189	195	197	192	196	224	115
4577_2893_TrippopH17-206_C03_014.fsa	307	335		124	148	152	131	143		238	250	258	142	186		355	355		224	236		202	234		140	140					118	120		142	146	164	260	260		86	90	102	181	187		184	188	192	103
4577_2893_TrippopH17-207_D03_013.fsa	311	323		124	132		143	171		238	246	274	146	174	198	319	391		224	232	249	234	246		140	140					118	120		140	140		230	240	260	98	102		181	187	195	188	192	200	115
4577_2893_TrippopH17-208_E03_012.fsa																			224	248		226	242		140	144		213	217		118	122		142	148		230	290		90	114		197	217		172	192		115
4577_2893_TrippopH17-209_F03_011.fsa	275	275		124	156		143	163	187	238	242	262	186	190		331	343	347	224	249		226	230	234	140	144		213	221		118	118		140	164		230	260	290	90	110		193	195		192	256		115
4577_2893_TrippopH17-210_G03_010.fsa	283	303	315	148	152		127	143	183	238	250		118	162	174	327	335	351	224	244		234	238	254	140	140		229	229		118	122		118	144	146	250	260		86	90		189	191	195	172	176	188	103
4577_2893_TrippopH17-211_H03_009.fsa	271	303		148	148		127	183		242	250		142	162		323	327	351	224	244		234	238	254	140	140		229	229		118	120		118	144	146	210	250	260	86	90		191	195		172	176	188	103
4577_2893_TrippopH17-212_A04_016.fsa	283	315		148	148		127	143	183	242	250		118	174		327	335	351	224	244		234	238	254	140	144		229	229		118	122		118	144	146	210	250	260	90	94		189	191	195	172	176	188	103
4577_2893_TrippopH17-213_B04_015.fsa	323	323		124	156		127	143	163	238	258		150	198		295	339	347	224	244	249	218	226	230	140	144		221	233		118	118		136	140	164	230	240	290	90	118		187	195		176	188	256	115
4577_2893_TrippopH17-214_C04_014.fsa	271	307		144	148	164	127	143		238	242	254	142	166	170	315	335	391	224	244	249	226	234	238	140	140		221	229		112	118	120	140	146		210	260		90	94		187	193	197	188	192	196	115
4577_2893_TrippopH17-215_D04_013.fsa	275	307		124	148	164	123	143		238	250	270	134	138		319	343	351	224	236	249	222	226	234	140	140		203	233		118	120		136	140	146	260	260		102	106	122	181	187	191	192	192		103
4577_2893_TrippopH17-216_E04_012.fsa	259	279	311	124	148		131	131		238	242	246	174	186		323	327	383	224	248		226	242		140	144		213	217		118	122		134	148	164	260	290	360	90	114		195	217		172	176		115
4577_2893_TrippopH17-217_F04_011.fsa	311	323		132	164		127	143	171	246	250	274	114	146		319	339	375	224	232	249	234	234		140	140		217	237		118	120		140	140		230	260		98	102		181	193	195	188	200		115
4577_2893_TrippopH17-218_G04_010.fsa	267	275		124	152		135	143	159	246	250	258	154	178	202	295	331	335	224	244		218	238	246	140	144		203	233		118	118		136	146		240	260	280	90	94		187	197		176	188		115
4577_2893_TrippopH17-219_H04_009.fsa	307	315		124	152		131	143	179	250	258		166	186		331	355		224	236		226	234		140	144		217	221		118	120		146	164		260	260		90	94	102	187	195		180	184	188	103
4577_2893_TrippopH17-220_A05_024.fsa	287	295		124	148		123	143	167	238	270		138	170	190	347	351		224	236		222	226	238	140	144		213	233		118	120		136	148		250	260		106	122		187	193		188	192		115
4577_2893_TrippopH17-221_B05_023.fsa	275	279		124	148		127	131	151	246	250		122	166		311	331		224	244		226	234		140	140		217	221		118	118		118	136	140	210	260					195	197		192	196		103
4577_2893_TrippopH17-222_C05_022.fsa	275	323		124	156		143	163	187	238	250	262	170	186		331	343	347	224	249		222	226	230	140	144								134	140	164	230	290		90	90		187	195		188	192		115
4577_2893_TrippopH17-223_D05_021.fsa	307	335		124	148	152	131	143	147	250	258		142	186		355	355		224	236		202	234		140	140		217	233		118	120		142	146	164	260	260		86	90	102	181	187		184	188	192	103
4577_2893_TrippopH17-224_E05_020.fsa	279	299		124	132	148	131	151	163	246	250	262	122	158		311	331	351	236	244		226	234	242	140	140		217	217		118	118		118	140	158	210	260		90	94		195	197		192	196	260	121
4577_2893_TrippopH17-225_F05_019.fsa	271	283		148	148		127	143	183	238	250		142	162	174	327	335	351	224	244		234	238		140	144		229	229		118	120		118	140	144	210	250	260	90	94		189	191	195	172	188		103
4577_2893_TrippopH17-226_G05_018.fsa	295	307		124	148		123	143	167	238	250	270	162	170		319	347		224	232	236	222	226	238	140	140		217	233		118	120		136	146	148	250	260		90	106	122	181	187	193	188	192		115
4577_2893_TrippopH17-227_H05_017.fsa	275	323		124	156		127	143	163	238	242		170	186	198	331	343	347	224	249		222	226	230	144	144		221	233		118	118		134	140		230	260	290	90	98		187	195		188	192	256	115
4577_2893_TrippopH17-228_A06_024.fsa	291	307		124	148		123	143	167	238	250	270	170	190		319	347	351	224	236		222	226	238	144	144		217	217		118	120		134	136		250	260		90	106	122	181	187	195	188	192		103
4577_2893_TrippopH17-229_B06_023.fsa	271	323		148	164		127	143		238	242	254	142	170		315	335	391	224	249		226	234	238	140	144					112	118	120	140	146		210	260		86	90	94	187	193	197	188	192	196	115
4577_2893_TrippopH17-230_C06_022.fsa	291	295		124	132	136	135	143	167	238	250		162	170		331	331		224	249		222	230		144	144		213	233		112	118	120	140	146	148	250	260	290	102	122		187	189	195	192	200		115
4577_2893_TrippopH17-231_D06_021.fsa	291	323		124	132	164	135	143		238	242	250	166	166		331	395		224	249		222	234		140	144		217	233		112	118		140	146		250	260		90	102		187	189	193	192	200		115
4577_2893_TrippopH17-232_E06_020.fsa	287	323		124	148		131	151	187	246	250	254	122	166		311	331		224	244		206	226	234	140	140		217	221		118	118		118	164		210	260		90	94		195	197		192	196		115
4577_2893_TrippopH17-233_F06_019.fsa	291	295		132	136		135	143	167	238	242	250	162	166	170	331	347		224	232	249	222	230		140	144		217	233		112	118	120	140	146	148	250	290		102	122		189	193		192	200		115
4577_2893_TrippopH17-234_G06_018.fsa	275	323		124	124		147	187		238	250	258	122	134	166	315	327	331	224	249		206	234	254	140	140		209	221		118	118		134	136	144	260	260		90	94	110	191	193		184	192	200	115
4577_2893_TrippopH17-235_H06_017.fsa	291	323		124	132	136	127	135	143	242	250		166	170	190	331	347		224	232	249	222	230		144	144		213	233		112	118	120	146	148		250	260	290	90	102		187	189	193	192	200		115
4577_2893_TrippopH17-236_A07_032.fsa	315	323		124	128	164	127	131		250	258		114	162		315	331	391	224	224		226	234	246	140	144		217	221		118	118		134	140		250	260		98	110		193	197		176	188	196	115
4577_2893_TrippopH17-237_B07_031.fsa	291	339		132	136	164	143	147		254	258		186	194		327	331	347	224	232	244	206	226	250	140	140		213	233		116	118		134	144		210	250	260	90	94	98	187	191	195	172	188		115
4577_2893_TrippopH17-238_C07_030.fsa	315	323		124	128		127	131	167	238	258		134	162	198	315	331	339	224	249		226	234	246	140	144		203	217		118	118		134	140		240	250	260	98	110		193	197		176	188	196	115
4577_2893_TrippopH17-239_D07_029.fsa	275	275		124	148	152	127	131	163	238	254	262	114	186		323	331	339	216	224	248	222	226	242	144	144		213	221		118	118		118	134	140	210	230	370	98	114	126	187	193	217	180	192		115
4577_2893_TrippopH17-240_E07_028.fsa	275	323		124	152		135	143	159	246	250	258	150	154	178	331	335	339	244	244		230	238	246	144	144		217	233		116	118		136	146		240	260	280	90	94		187	197		176	188		115
4578_2893_TrippopH17-241_G07_026.fsa	323	323		124	148	152	127	163		238	250	254	114	146	166	331	339		216	224		222	226	234	140	144		213	217	221	118	118		118	140		210	260		98	110	126	187	189	193	180	192		115
4578_2893_TrippopH17-242_H07_025.fsa	275	295		124	128	132	127	131		242	258	262	134	182		315	331	379	224	236	249	234	246		140	144		217	221		116	118		118	140	142	210	240	250	102	110		193	197		168	176	196	115
4578_2893_TrippopH17-243_A08_032.fsa	275	287		124	148		127	131	151	250	250		122	166	178	311	331		224	244		206	226	234	140	140		217	221		118	118		118	136	140	210	260		90	94		195	197		196	196		115
4578_2893_TrippopH17-244_B08_031.fsa	275	323		124	148	152	127	143	163	238	250	254	146	166		331	339		216	224		222	226	238	140	144		213	221		118	118		140	146		210	260	370	90	98	126	193	195		180	188		115
4578_2893_TrippopH17-245_C08_030.fsa	279	295		124	128	132	131	135	167	238	258	262	138	162		315	331	343	224	244	249	234	254		140	144		217	221		118	118		118	140	146	210	240	250	90	98	110	193	197		176	196	204	115
4578_2893_TrippopH17-246_D08_029.fsa	259	311		124	148		127	131		242	246	262	154	174	186	323	327	383	224	248		226	246		140	144		213	217		118	122		142	148		260	290	360	90	90		195	197	217	172	176		103
4578_2893_TrippopH17-247_E08_028.fsa																			232	244		226	246	250	140	144		217	217		116	118
4578_2893_TrippopH17-248_F08_027.fsa	275	311		132	132		123	143		238	274		130	174		319	335	375	232	249		234	234		140	140		213	229		118	120		140	142		230	260		90	98	102	181	195		184	192	200	115
4578_2893_TrippopH17-249_G08_026.fsa	283	291	339	132	136	164	139	147	179	254	258		178	186	198	327	331	347	224	232	244	226	234	250	140	144		213	217		116	118		134	144		210	250	260	90	94	98	187	191	195	172	188		115
4578_2893_TrippopH17-250_H08_025.fsa	311	323		124	132		127	143	171	238	246	274	174	198		319	339	375	224	232	249	234	246		140	140		217	237		118	120		140	158		230	240	260	98	102	110	181	187	195	188	192	200	115
4578_2893_TrippopH17-251_A09_040.fsa	275	315		124	124		131	147	187	238	254	258	122	166		315	327	331	224	249		234	234		140	140		209	221		112	118		134	144	164	260	260		90	94	110	193	193		184	192	200	103
4578_2893_TrippopH17-252_B09_039.fsa	275	275		124	152		127	143		242	246	250	154	178	190	331	335		224	244		222	238	246	144	144		203	233		118	118		136	164		230	260	280	90	94	98	187	197		176	188	192	115
4578_2893_TrippopH17-253_C09_038.fsa	291	291		124	132	136	135	143	167	238	242	250	166	170	190	331	347		224	249		222	238		144	144		213	233		112	118	120	140	146	148	250	260	290	90	102		187	195		192	200		115
4578_2893_TrippopH17-254_D09_037.fsa	275	311		124	148		127	131		238	242	246	154	174	186	327	351	383	224	248		226	246		144	144		213	217		118	122		142	148		260	290	360	90	114		195	197	217	172	176	192	103
4578_2893_TrippopH17-255_E09_036.fsa	283	303	315	148	164		127	187		242	250		158	162		311	327	351	224	244		234	238	254	140	144		217	229		112	118		136	144		250	260		90	98		187	189	191	172	176	192	103
4578_2893_TrippopH17-256_F09_035.fsa	275	335		124	148	152	131	143		238	250	258	142	186		347	355		224	236		222	234		140	140		217	221		118	120		142	146	164	260	260		90	102		181	187		168	188		103
4578_2893_TrippopH17-257_G09_034.fsa	291	323		124	128	148	131	167	179	258	262		162	194		315	331		224	249		234	234		140	140		203	233		118	122		118	134	140	240	250	260	90	98		191	193	197	176	196	200	115
4578_2893_TrippopH17-258_H09_033.fsa	323	323		124	156		127	163		238	262		198	202		339	343	347	224	249		226	230		140	144		221	233		118	118		136	140	164	230	240	290	90	90		195	197		176	188	256	115
4578_2893_TrippopH17-259_A10_040.fsa	259	275		124	148	152	127	131		238	254	262	114	146	186	323	331	339	216	224	248	222	226	246	144	144		213	217		118	118		118	140	142	210	360	370	98	114	126	187	193	217	180	192		115
4578_2893_TrippopH17-260_B10_039.fsa	291	323		124	132	164	135	143		238	250		134	166	170	331	343		224	249		222	234		140	144		203	233		112	118		140	146		250	260		90	102		187	189	191	192	200		115
4578_2893_TrippopH17-261_C10_038.fsa	259	279	311	124	148		131	131		238	242		154	186		327	351		224	248		226	246		144	144		217	217		118	122		134	164		260	290	360	90	114		197	217		172	192		103
4578_2893_TrippopH17-262_D10_037.fsa	291	291		124	132	136	135	143	167	238	242	250	166	170	190	331	331		224	232	249	222	238		144	144		213	233		112	118		140	146	148	250	260	290	102	122		187	193		192	200		115
4578_2893_TrippopH17-263_E10_036.fsa	307	315		124	132		131	143		238	250	258	142	174		347	355		224	236		202	234		140	140		221	229		118	120		142	146	164	210	260		90	102		181	187		184	188	192	103
4578_2893_TrippopH17-264_F10_035.fsa	267	275	323	124	156		127	143	163	238	262		186	202		339	343	347	224	249		226	230		140	140					116	118		136	140	164	230	240	290	90	90		195	197		188	256		115
4578_2893_TrippopH17-265_G10_034.fsa	275	279		124	132	148	131	151	163	238	250		118	122		311	331	351	236	244		226	234		140	140		217	217		118	120		118	140	158	210	260		66	90	94	189	195		192	196	260	103
4578_2893_TrippopH17-266_H10_033.fsa	307	315		124	152		131	143	179	250	258		166	186		331	355		224	236		234	234		140	140		217	233		112	120		138	146		260	260		90	94	102	187	191		184	200		103
4578_2893_TrippopH17-267_A11_048.fsa	259	283	311	124	148		131	131		238	242	246	154	174	178	327	351	383	224	248		226	242		140	144		213	217		118	122		142	148		260	290	360	90	114		195	217		172	176	192	115
4578_2893_TrippopH17-268_B11_047.fsa	259	275		124	148	152	131	163		238	254		114	146	178	323	331	339	216	224	248	222	226	246	144	144		213	221		118	118		118	140	142	230	370		90	98	126	187	193	217	172	180	192	115
4578_2893_TrippopH17-269_C11_046.fsa	279	323		124	148		127	131		242	246	250	154	166		327	331	383	224	249		226	238		140	144		213	217		118	122		140	148	164	260	290		90	114		189	195	197	172	176	192	115
4578_2893_TrippopH17-270_D11_045.fsa	279	311	323	124	148		127	131		242	250		154	174		327	339	383	224	249		226	234		140	140		213	217		118	122		140	148		260	290		90	114		189	195		172	176	192	115
4578_2893_TrippopH17-271_E11_044.fsa	279	311	323	124	124		127	131		238	242	246	154	166		327	339	383	224	224		226	238		140	144		213	217		118	122		146	148	164	260	290		90	114		195	197		172	176	192	115
4578_2893_TrippopH17-272_F11_043.fsa	279	295		124	128		131	135		242	258	262	134	138		315	331	379	224	244	249	234	246		140	144		217	221		116	118		118	146		240	250	260	98	102	110	197	197		176	196	204	103
4578_2893_TrippopH17-273_G11_042.fsa	275	311		132	152		143	163	171	238	246		130	146		319	335	375	232	249		234	234		140	140		209	213		118	120		142	158		230	260		90	98	102	181	191	195	172	192	200	115
4578_2893_TrippopH17-274_H11_041.fsa	283	291	339	132	136	148	147	179		254	258		186	198		327	331	347	224	232	244	226	234	250	140	140		217	233		116	118		134	144		210	250	260	90	94		187	197		172	188		115
4578_2893_TrippopH17-275_A12_048.fsa	275	323		152	152		135	143	159	238	246	250	150	154	178	295	331		244	244		218	238	246	144	144		217	233		118	118		136	146		260	280		90	94		187	197		176	188		115
4578_2893_TrippopH17-276_B12_047.fsa	311	323		124	124		131	143		246	250		154	166		327	339	383	224	249		226	238		140	140								146	148	164	260	290					189	195	197	172	176	188	115
4578_2893_TrippopH17-277_C12_046.fsa	279	283	339	132	132		135	139		238	254		138	178	186	327	343	347	232	244		226	246	250	140	144		217	233		116	118		134	144	146	210	250		90	98		187	195	197	168	172	188	115
4578_2893_TrippopH17-278_D12_045.fsa	275	339		132	136		127	139		238	254	258	138	178		327	347	379	232	236	244	226	250	254	140	144		217	233		116	118		134	144	146	210	250		90	94	98	195	197		168	172	188	115
4578_2893_TrippopH17-279_E12_044.fsa	279	283		128	132	136	127	147		242	254	258	138	178		327	343	347	232	236	244	226	250	254	140	144		217	233		116	118		134	144	146	210	250	260	90	94	98	187	195	197	172	188	204	103
4578_2893_TrippopH17-280_F12_043.fsa	275	339		128	132	136	135	147		242	254	258	182	186		327	379		232	244		226	246	250	140	144		217	233					142	144		210	260		90	94	98	187	195	197	188	204		103
4578_2893_TrippopH17-281_G12_042.fsa	259	279		124	148		131	131		238	242	246	154	174	178	323	327	383	224	248		226	242		144	144		217	217		118	122		134	148		260	290	360	90	114		195	197	217	172	176	192	103
4578_2893_TrippopH17-282_H12_041.fsa	287	295		124	148		123	127	143	238	250	270	138	170	190	319	331	351	224	236		222	230		140	140		213	233		118	120
4578_2894_TrippopH17-283_A01_008.fsa	295	307		124	136	148	123	143	167	238	270		162	170		319	331	351	224	232	236	222	226	238	140	140		213	217		118	120		136	146	148	260	290		110	122		181	195		188	192		103
4578_2894_TrippopH17-284_B01_007.fsa	299	307		128	132		143	147		238	262		166	174		331	347		224	224		202	230	234	140	144		217	229		112	118		118	142		210	260	370	90	102		189	191	195	192	200		115
4578_2894_TrippopH17-285_C01_006.fsa	283	291		132	136	164	139	143	147	254	258		178	186	194	327	331	347	224	232	244	206	226	250	140	140		217	233		116	118		134	134		210	250	260	90	94	98	187	195	197	172	188		115
4578_2894_TrippopH17-286_E01_004.fsa																			224	249		226	234		140	144		213	217		118	122		146	148	164	260	290					189	195	197	172	176	192	115
4578_2894_TrippopH17-287_F01_003.fsa	275	283	311	132	152		143	163	171	238	246		146	178		319	335	375	232	249		234	234		140	140		213	229		118	120		140	142		230	260					181	195		184	192	200	115
4578_2894_TrippopH17-288_G01_002.fsa	287	323		124	148		131	151	187	250	254		178	198		311	331		224	244		226	234		140	140		217	221		118	118		118	136	140	210	260		90	94	98	193	195	197	192	196		103
4578_2894_TrippopH17-289_H01_001.fsa	279	323		124	124		131	143		242	246	250	154	174		327	331	383	224	249		226	238		140	140		213	217		118	122		140	148	164	260	260		90	114		189	195	197	172	176	192	115
4578_2894_TrippopH17-290_A02_008.fsa	275	283		132	152		123	143	171	238	246	274	130	174		319	335	375	232	249		234	234		140	140		229	237		118	120		140	144	158	230	260		90	98	102	181	191		172	192	200	115
4578_2894_TrippopH17-291_B02_007.fsa	283	299	311	132	152		143	163		238	246	274	174	178		363	375		232	249		234	234		140	140		213	229	237	118	120		140	142	158	230	260		90	98	102	181	191	195	172	192	200	115
4578_2894_TrippopH17-292_C02_006.fsa	275	287		124	148		131	151	187	246	250		122	166		311	331		224	244		226	234		140	140		217	221		118	118		118	136	140	210	260		90	94		195	197		192	196		115
4578_2894_TrippopH17-293_D02_005.fsa	291	307		148	148		123	143	167	238	250	270	138	162	170	331	351		224	232	236	222	226	230	140	140		213	233		118	120		136	146	148	250	260					181	187	195	188	192		103
4578_2894_TrippopH17-294_E02_004.fsa	267	275		136	152		127	143		246	250	258	150	178		331	339		244	244		230	238	246	140	144		203	217	233	118	118		136	146		250	260	280	90	94	118	187	197		176	188		115
4578_2894_TrippopH17-295_F02_003.fsa	307	315	323	124	144	164	143	163		238	242	254	158	166		311	315	391	224	249		226	234	238	144	144		221	233		112	118		136	140		250	260		90	94	98	193	193		192	196		115
4578_2894_TrippopH17-296_G02_002.fsa	323	323		124	148	152	127	143	163	238	254		146	174		331	339		216	224		222	226	238	140	144		213	221		118	118		118	140		210	260	370	90	98	126	187	189	193	180	192		115
4578_2894_TrippopH17-297_H02_001.fsa	275	291	323	124	132		127	135	143	238	242	250	166	170		331	391		224	244	249	222	234		140	144		203	233		112	118		140	146		250	260		90	102		187	193		192	200		115
4578_2894_TrippopH17-298_A03_016.fsa	279	311	323	124	124		127	131		238	242		154	166	174	327	331	383	224	224		226	234		140	140		213	217		118	122		146	148	164	260	290		90	114		189	195	197	172	176	188	115
4578_2894_TrippopH17-299_B03_015.fsa	283	323		124	148		127	163	183	242	250		162	174		327	339	351	224	244	249	234	238	254	140	144		217	229		118	118		118	136	144	250	260		90	98		187	189	191	172	176	188	103
4578_2894_TrippopH17-300_C03_014.fsa	315	323		124	128		127	131	167	250	258		134	162	198	315	331	391	224	249		226	234		140	144		203	217	221	118	118		134	140		240	250	260				187	197		176	188	196	115
4578_2894_TrippopH17-301_D03_013.fsa	275	275		124	132		131	143	147	238	258	262	118	122		315	327	363	224	236	249	226	234	254	140	140		217	221		112	118		134	142	144	260	260		66	94		191	193	197	184	200	260	103
4578_2894_TrippopH17-302_E03_012.fsa	283	323		124	148		127	187		242	250		162	174		311	327	351	224	244	249	234	238	254	140	140		229	233		118	118		118	136	144	250	260		90	98		187	189	191	172	176	188	103
4578_2894_TrippopH17-303_F03_011.fsa	307	315		128	132	152	143	179		238	262		166	166		331	339		224	224		230	234		140	144		217	229		112	118		118	138	140	210	260	370	82	90	102	189	191	195	180	200		115
4578_2894_TrippopH17-304_G03_010.fsa	275	315		124	124		127	131	147	238	250	258	134	166		315	327	331	224	249		234	254		140	140		221	221		112	118		134	136	144	260	260		94	98		191	193	195	184	192	200	115
4578_2894_TrippopH17-305_H03_009.fsa	299	307		128	132		143	147		238	262		174	186		331	355		224	224		202	230	234	140	140		229	229		112	118		118	140	142	210	260	370	90	102		181	195		180	192	200	115
4578_2894_TrippopH17-306_A04_016.fsa	279	323		124	152		127	143	163	238	250	254	114	174		331	339		216	224		222	226	238	140	144		217	233		118	118		118	140	146	210	260	370	90	98	126	187	189	193	180	188	192	115
4578_2894_TrippopH17-307_B04_015.fsa	271	307	323	148	164		143	143		242	254		118	166		315	323	395	224	244	249	226	234	238	140	144		221	229		112	118	120	140	146		210	260		86	90	94	187	193	197	184	192	196	115
4578_2894_TrippopH17-308_C04_014.fsa	295	307		124	136	148	123	127		238	250	270	138	162		319	331	351	224	232	236	222	226	230	140	144		217	217		118	120		134	136	146	260	290					181	187	195	188	192		103
4578_2894_TrippopH17-309_D04_013.fsa	283	315	335	124	152		127	131	143	250	258	262	142	166		339	355		224	236		226	234		140	144		217	233		118	120		138	164		260	260					187	195		184	188	200	103
4578_2894_TrippopH17-310_E04_012.fsa	303	315		148	164		127	183	187	242	250		158	174		311	327	351	224	244		234	238	254	140	144		229	233		118	118		118	136	144	250	260					189	191	193	172	176	192	103
4578_2894_TrippopH17-311_F04_011.fsa	283	303	315	148	152		143	183		238	250		142	162	174	327	335	351	224	244		234	238	254	140	144		229	229		118	120		118	146		250	260					189	191	195	172	188		103
4578_2894_TrippopH17-312_G04_010.fsa	307	323		144	164		143	187		238	242	254	170	174		311	315	391	224	249		226	234	238	144	144		217	221		112	118		136	140		250	260		90	94	98	193	193		188	192	196	115
4578_2894_TrippopH17-313_H04_009.fsa	323	323		124	148	152	127	163		238	254		146	166		331	339		216	224		222	226	234	140	144		213	221		118	118		140	140		210	260	370	98	126		187	193	195	180	188	192	115
4578_2894_TrippopH17-314_A05_024.fsa	307	315		124	144	164	143	187		238	242	254	170	174		311	315	391	224	249		226	234		140	140		217	221		112	118		136	140		250	260					193	193		188	192	196	115
4578_2894_TrippopH17-315_B05_023.fsa	275	323		124	124		127	131	147	238	254	258	122	198		315	327	331	224	249		206	234	254	140	140					112	118		134	136		260	260					193	195		184	196	200	103
4578_2894_TrippopH17-316_C05_022.fsa	275	275		124	152		127	135		242	246	250	170	178		331	335		224	244		222	238	246	144	144		203	213	217	118	118		146	164		230	260	280				187	197		176	192		115
4578_2894_TrippopH17-317_D05_021.fsa	291	323		124	132	164	127	135	143	238	242	250	134	166	170	331	395		224	244	249	222	234		140	144		217	233		112	118		140	146		250	260					189	191		192	200		115
4578_2894_TrippopH17-318_E05_020.fsa	295	307		124	136	148	123	127	143	238	250	270	162	170		319	347	351	224	236		222	226	230	140	140		213	233		118	120		136	146	148	260	290					181	187	195	188	192		103
4578_2894_TrippopH17-319_F05_019.fsa	283	299	315	128	132	152	143	179		238	250		166	174		331	331		224	224		230	234		140	140		203	229		112	118		118	146		210	260	370				189	195		200	200		115
4578_2894_TrippopH17-320_G05_018.fsa	271	303		148	148		127	183		238	250		118	166		323	327		224	244		234	238	254	140	144		229	229		118	122		118	144	146	210	250	260				191	195		172	176	184	103
4579_2894_TrippopH17-321_A06_024.fsa	307	323		144	164		143	163		242	242		166	174		311	315	391	224	249		226	234	238	140	144		221	233		112	118		136	140		250	260		90	94	98	187	193		188	192	196	115
4579_2894_TrippopH17-322_B06_023.fsa	275	315		128	132	148	143	143		238	250	262	166	174		331	347		224	224		222	230	234	140	144		217	229		112	118		140	142		260	370		82	90		189	191	195	180	192	200	115
4579_2894_TrippopH17-323_C06_022.fsa	279	339		132	136		135	139	147	238	254	258	138	178	186	347	379		232	244		226	246	250	140	144		217	233		116	118		134	142	144	210	250		82	94	98	181	187		172	188	204	115
4579_2894_TrippopH17-324_D06_021.fsa	291	323		124	128	164	131	143	167	250	258	262	134	198		315	331		224	249		206	234		140	144		203	213		118	122		140	140		240	250	260				191	193	197	176	196	200	115
4579_2894_TrippopH17-325_E06_020.fsa	251	295	323	124	128	164	131	143	167	258	262		134	194		315	331		224	249		206	234		140	144		203	233		118	118		118	140		240	250	260				193	197		196	200		115
4579_2894_TrippopH17-326_F06_019.fsa	271	307	323	144	152	164	127	143		238	242	254	142	166	170	315	323	391	224	244	249	226	234	238	140	140		221	229		112	118	122	140	140		250	260		86	90	94	193	195		184	192	196	115
4579_2894_TrippopH17-327_G06_018.fsa	315	323		144	164		143	187		238	242	254	170	174		311	315	391	224	249		226	234	238	140	140		217	221		112	118		138	140		260	260		90	94	98	187	187		192	196		115
4579_2894_TrippopH17-328_H06_017.fsa	307	315		124	144	164	143	163		238	242	254	158	166	170	315	339	391	224	249		226	234	238	140	140		217	221		112	118		138	140		250	260		90	94	98	187	193		192	196		115
4579_2894_TrippopH17-329_A07_032.fsa	275	275		124	156		127	143	163	238	250		190	198		319	343	347	224	249		222	226	230	140	144		213	221		118	118		140	164		230	260	290	90	98		187	195		188	192	256	115
4579_2894_TrippopH17-330_B07_031.fsa	287	291		124	148		123	127	143	238	242	270	134	138		319	351	395	224	236	244	222	226	234	140	140		203	217		118	120		136	140		260	260					187	193		188	192		103
4579_2894_TrippopH17-331_C07_030.fsa	275	291	323	124	132	164	127	135	143	238	242	250	134	166		331	391		224	249		222	234		140	144		203	233		112	118		140	146		250	260					187	193		192	200		115
4579_2894_TrippopH17-332_D07_029.fsa	291	323		124	128	148	131	167	179	258	262		134	198		315	331		224	249		234	234		140	144		203	213		118	118		140	140		240	250	260				193	197		176	188	196	115
4579_2894_TrippopH17-333_E07_028.fsa	275	315	323	124	124		131	147	187	238	254		134	198		315	327	331	224	249		234	254		140	140		221	221		112	118		134	136	144	260	260					191	195		184	192	200	103
4579_2894_TrippopH17-334_F07_027.fsa	283	303	315	148	164		127	163	183	238	250		158	162		327	339	351	224	244		234	238	254	140	144		229	233		112	118		118	138	144	250	260					189	191	193	172	176	188	103
4579_2894_TrippopH17-335_G07_026.fsa	283	299		128	132	152	127	143		250	262		166	174		331	339		224	224		230	234		140	144		217	229		118	118		118	146		210	260	370				189	191	195	180	200		115
4579_2894_TrippopH17-336_H07_025.fsa	283	335		124	152		127	131	143	250	258		166	186		339	355		224	236		226	234		140	140		217	233		118	120		138	146		210	260		90	94	102	187	191		184	188	200	103
4579_2894_TrippopH17-337_A08_032.fsa	307	315	323	124	144	164	143	187		238	242	254	158	166		315	339	391	224	249		226	234	238	140	144		217	221		112	118		136	140		250	260		94	98		187	193		188	192		115
4579_2894_TrippopH17-338_B08_031.fsa	275	279		124	132	148	131	143		246	250	262	118	122		311	331	351	236	244		226	234	242	140	140		217	217		118	118		118	140	142	210	260					195	197		192	224		103
4579_2894_TrippopH17-339_C08_030.fsa	291	295		124	128	164	131	167	179	258	262		134	194		315	331		224	249		206	234		140	144		221	233		118	122		118	140		240	250	260				193	197		176	188	196	115
4579_2894_TrippopH17-340_D08_029.fsa																			224	249					140	140		203	217		118	118		140	140		240	250	260				193	197		176	188	196	115
4579_2894_TrippopH17-341_E08_028.fsa	283	291		132	136	164	139	143	147	254	258		178	186	198	327	331	347	224	232	244	226	234	250	140	144					116	118	122	134	144		250	260					187	195	197	172	188		115
4579_2894_TrippopH17-342_F08_027.fsa	275	315		124	152		131	147	163	238	258	262	122	134	158	315	327	363	224	248	249	226	234	254	140	140								134	142	144	230	260					191	193	197	184	200	260	121
4579_2894_TrippopH17-343_G08_026.fsa	275	291		124	132		127	135	143	238	242		166	170		331	391		224	249		222	234		140	144		203	233		112	118		140	140		250	260					187	189	191	192	200		115
4579_2894_TrippopH17-344_H08_025.fsa	259	323		124	148	152	127	163		238	254	262	114	178		323	331	339	216	224	248	222	226	242	144	144		217	221		118	118		118	134	140	210	230	370	90	98	126	187	193	217	172	180	192	115
4579_2894_TrippopH17-345_A09_040.fsa	275	279		124	148	152	151	163		238	246	250	118	122		311	331	363	244	248		226	234		140	140		217	217		118	118		118	140	158	210	230	260	66	90	94	195	197		196	224		103
4579_2894_TrippopH17-346_B09_039.fsa	307	335		124	152		131	143	179	250	250		142	166		339	355		224	236		234	234		140	144		217	221					138	146	164	260	260					187	191		184	188	200	103
4579_2894_TrippopH17-347_C09_038.fsa	287	295		124	148	164	123	127	143	238	242	270	166	170		319	351	391	224	236	244	222	226	234	140	140		217	217		118	120		140	146		260	260					181	187	191	188	192		103
4579_2894_TrippopH17-348_D09_037.fsa	279	311	323	124	148		131	143		238	242	246	154	174		327	331	383	224	249		226	238		140	144		217	233					146	148		260	290					195	197		172	176	192	115
4579_2894_TrippopH17-349_E09_036.fsa	275	323		124	156		127	143	163	238	258	262	186	202		295	343	347	224	244	249	218	226	230	144	144								140	146	164	230	240	290				195	197		188	256		115
4579_2894_TrippopH17-350_F09_035.fsa	303	323					127	163		242	250					311	327	351																118	138	144	250	260					189	191	193	172	176	192	103
4579_2894_TrippopH17-351_G09_034.fsa	275	323		124	156		127	143	163	238	242	262	190	198		331	343	347	224	249		226	230	234	144	144		221	233		118	118		134	140	164	230	260	290				187	195		188	192	256	115
4579_2894_TrippopH17-352_H09_033.fsa	283	315		148	164		127	187		242	250		174	174		327	339	351	224	244	249	234	238	254	140	144		217	229		118	118		118	136		250	260		90	98		189	193		172	176	192	103
4579_2894_TrippopH17-353_A10_040.fsa	307	315		128	132	152	127	143		238	250	262	166	174		331	331		224	224		230	234		140	140		217	229		112	118		118	138	140	210	260	370	90	94	102	189	191	195	180	200		115
4579_2894_TrippopH17-354_B10_039.fsa	275	287		124	148		131	151	187	246	250	254	122	198		311	331		224	244		206	226	234	140	140		217	221		118	118		118	140	164	210	260					193	195	197	192	196		103
4579_2894_TrippopH17-355_C10_038.fsa	295	307		124	136	148	123	143	167	238	270		138	162		319	331	351	224	232	236	222	226	238	140	144		217	217		118	120		146	148		260	290					181	187	193	188	192		103
4579_2894_TrippopH17-356_D10_037.fsa	307	335		124	148	152	131	143		238	250		186	186		347	355		224	236		202	234		140	144		229	233		118	120		142	146		260	260					181	187		184	188	192	103
4579_2894_TrippopH17-357_E10_036.fsa	275	295		124	128	132	131	135	167	238	258	262	134	138	162	331	379		224	236	249	234	254		140	144		217	221		116	118		118	140	142	210	240	250				181	197		168	176	196	103
4579_2894_TrippopH17-358_F10_035.fsa	307	315	323	164	164		143	187		238	242					311	315	391	224	249		226	234	238	140	144		217	221					140	140		250	260					187	187		188	192	196	115
4579_2894_TrippopH17-359_G10_034.fsa	315	323		124	128		131	143	167	250	258		114	134	162	315	331	343	224	249		226	234	246	140	140		217	221		118	118		134	140		240	250	260				193	197		176	188	196	115
4579_2894_TrippopH17-360_H10_033.fsa	323	323		124	128	164	131	143	167	250	258		162	198		315	331	343	224	249		226	234		140	140		217	221		118	118		140	140		250	260					187	193	197	176	188	196	115
4579_2894_TrippopH17-361_A11_048.fsa	279	323		124	148		131	151	187	246	250		178	198		311	331		224	244		206	226	234	140	140		217	221		118	118		118	164		210	260		90	94		195	195		192	196		103
4579_2894_TrippopH17-362_B11_047.fsa	283	299		128	132	152	143	179		238	250	262	166	174		331	339		224	224		226	230	234	140	140		203	229		112	118		118	140	146	210	260	370	90	102		189	191		180	200		115
4579_2894_TrippopH17-363_C11_046.fsa	267	275	323	124	136	156	143	159	163	238	258	262	186	198	202	339	343	347	224	244	249	226	230		140	144		221	233		118	118		136	140	164	230	250	290	74	90		195	197		188	256		115
4579_2894_TrippopH17-364_D11_045.fsa	275	275		124	152		135	143	187	242	246	250	154	154		331	335		224	244		234	238	246	144	144		217	233		118	118		136	146	164	230	260	280	90	94	98	187	197		176	188	192	115
4579_2894_TrippopH17-365_E11_044.fsa	259	275		124	148	152	127	163		238	254		146	178		331	339	351	216	224	248	222	226	242	144	144		217	221		118	118		118	140	142	210	230	370	90	98	126	187	217		172	180	192	103
4579_2894_TrippopH17-366_F11_043.fsa	315	323		124	128	164	131	143		250	258		134	162	198	315	331	339	224	249		226	234	246	140	140		217	221		118	118		134	140		260	260					187	193	197	176	188	196	115
4579_2894_TrippopH17-367_G11_042.fsa	307	335		124	152		127	131	143	250	258	262	142	166		339	355		224	236		234	234		140	140		203	221	233	112	120		138	146		260	260		82	90	94	187	191		180	184	188	103
4579_2894_TrippopH17-368_H11_041.fsa	323	323		124	136	156	143	159	163	238	258	262	198	202		295	343	347	224	244	249	218	226	230	144	144		221	233		118	118		136	140	164	230	250	290	90	90		187	195		188	256		115
4579_2894_TrippopH17-369_A12_048.fsa																			224	244	249	234	246		140	144		203	217		116	118		118	140	146	240	250	260	90	98		193	197		168	176	196	115
4579_2894_TrippopH17-370_B12_047.fsa	323	323		124	152		127	143	163	238	250	254	114	146	174	331	339		216	224	249	222	226	238	140	144		221	233		118	118		140	146		210	260	370	90	98	126	187	189	193	180	192		115
4579_2894_TrippopH17-371_C12_046.fsa	311	323		124	148		131	143		238	242	246	154	166		327	331	383	224	224		226	234		140	140		213	217		118	122		146	148	164	260	290		90	114	126	189	195		176	188		115
4579_2894_TrippopH17-372_D12_045.fsa	275	323		124	128		135	167		242	258	262	134	182		315	331	343	224	244	249	234	246		140	144		217	221		116	118		118	142		240	250	260	98	102		193	197		168	176	196	115
4579_2894_TrippopH17-373_E12_044.fsa	275	311		132	132		123	143	171	238	246	274	130	174		319	363	375	232	249		234	234		140	140		209	213		118	120		140	144	158	230	260		90	98	102	181	191	195	184	200		115
4579_2894_TrippopH17-374_F12_043.fsa	279	323		124	128		131	135		242	258	262	134	138		331	379		224	244	249	234	254		140	144		217	221		118	118		118	140	146	240	250	260	90	110		193	197		168	176	196	115
4579_2894_TrippopH17-375_G12_042.fsa	275	279	287	124	148		151	187		246	250		122	166		311	331		224	244		226	234		140	140		217	221		118	118		118	136	140	210	260		90	94		195	197		192	196		115
4579_2894_TrippopH17-376_H12_041.fsa	283	299		132	132		123	143	171	238	246	274	130	146		319	335	375	232	249		234	234		140	140		209	213		118	120		140	144	158	230	260		90	98		181	191	195	172	192	200	115
4579_2895_TrippopH17-377_A01_008.fsa	271	323		144	152	164	127	143		242	254		118	170		315	335	391	224	244	249	226	234	238	140	140		221	229		118	122		140	146		250	260		90	94		193	197		188	192	196	115
4579_2895_TrippopH17-378_B01_007.fsa	275	315		124	152		131	143	147	238	258		118	122		315	327	351	224	236	249	226	234	254	140	140		209	233		112	118		134	142	144	230	260		66	94	110	191	193	197	200	260		103
4579_2895_TrippopH17-379_C01_006.fsa	291	291		124	132	148	127	135	143	238	242		166	170	190	331	347		224	232	249	222	230		144	144		213	233		112	118		134	140	146	250	260		102	122		187	189	193	192	200		115
4579_2895_TrippopH17-380_D01_005.fsa	307	315		124	152		131	143	179	250	258	262	142	166		339	355		224	236		226	234		140	144		217	221		112	120		138	146	164	260	260		90	102		187	191		184	188	200	103
4579_2895_TrippopH17-381_F01_003.fsa	279	283	339	132	136		127	139	147	238	254	258	178	182		327	343	347	232	244		226	250	254	140	144		217	217		116	118		134	142	144	210	250		90	94	98	187	195	197	172	188	204	103
4579_2895_TrippopH17-382_G01_002.fsa	275	315	335	124	132	152	131	143	147	238	250	258	174	186		347	355		224	236		202	234		140	140		217	221	233	118	120		142	146		210	260		86	90	102	187	191		168	184	188	121
4579_2895_TrippopH17-383_H01_001.fsa	275	323		124	156		143	163	187	238	250	262	186	190	198	331	343	347	224	249		222	226	230	140	144		213	221		118	118		164	164		230	230		90	110		187	195		188	192	256	115
4579_2895_TrippopH17-384_A02_008.fsa	271	283		148	148		127	183		238	250		142	162	174	327	335	351	224	244		234	238	254	140	144		229	229		118	120		118	144	146	210	250	260	86	90		189	191	197	172	176	184	107
4579_2895_TrippopH17-385_B02_007.fsa	295	323		124	132	148	127	135	143	238	250		162	170		331	331		224	232	249	222	230		144	144		213	233		112	118		140	146	148	250	260		90	102		187	189	193	192	200		115
4579_2895_TrippopH17-386_C02_006.fsa	275	299	315	128	132	148	143	147		238	262		166	174		331	355		224	224		202	230	234	140	144		217	217		112	118		118	140	142	260	370		90	102		181	189		180	192	200	115
4579_2895_TrippopH17-387_D02_005.fsa	323	323		124	128	164	127	131	167	238	258		114	134	162	315	331	391	224	249		226	234		140	144		203	217	221	118	118		134	140		250	260		98	110		187	193	197	176	188	196	115
4579_2895_TrippopH17-388_E02_004.fsa	291	323		124	128	148	131	143	167	250	258	262	134	134		315	331		224	249		206	234		140	144		221	233		118	122		118	134		240	250	260	90	98	110	193	197		176	196	200	115
4579_2895_TrippopH17-389_F02_003.fsa	275	275		124	152		143	187		242	246	250	154	170	178	319	331	335	224	244		222	238	246	144	144		203	213		118	118		134	136	146	230	260	280	90	94	110	187	197		176	188	192	115
4579_2895_TrippopH17-390_G02_002.fsa	323	323		124	164		131	143	167	238	258		114	134	162	315	331	339	224	249		226	234	246	140	140		203	217	221	118	118		134	140		260	260		98	110		193	193		176	188		115
4579_2895_TrippopH17-391_H02_001.fsa	275	291	323	124	132		135	143		238	242	250	166	170		331	391		224	249		222	234		140	144		217	233		112	118		140	146		250	260		90	102		189	193		192	200		115
4579_2895_TrippopH17-392_A03_016.fsa	275	339		132	136		135	139	147	238	254	258	170	182	186	327	347	379	232	244		226	246	250	140	144		217	217		116	118		134	142	144	210	250		90	94	98	195	197		172	188	204	103
4579_2895_TrippopH17-393_B03_015.fsa	311	323		132	164		127	143	171	238	274		146	198		319	339	375	224	232	249	234	246		140	140		213	217		118	120		140	140		230	260		98	102	110	181	187	195	188	192	200	115
4579_2895_TrippopH17-394_C03_014.fsa	259	275	323	124	148	152	127	131	163	238	254	262	114	186		323	331	339	216	224	248	222	226	242	144	144		213	217		118	118		118	134	140	210	360	370	98	114	126	187	193	217	180	192		115
4579_2895_TrippopH17-395_D03_013.fsa	315	323		144	148		143	143		242	254		142	166	170	315	335	391	224	249		226	234	238	140	144		221	229		112	118	120	140	146		210	250	260	90	94		193	195		184	192	196	115
4579_2895_TrippopH17-396_E03_012.fsa	275	283		128	132	136	127	139	147	242	254	258	178	182	186	327	347	379	232	244		226	250	254	140	144		217	233		116	118		134	146		210	250	260	90	94	98	187	195	197	168	172	188	103
4579_2895_TrippopH17-397_F03_011.fsa	279	339		128	132	136	135	139	147	242	254	258	138	178		327	347	379	232	244		226	250	254	140	144		217	217		116	118		134	142	144	210	250	260	90	94	98	181	187	195	168	172	188	103
4579_2895_TrippopH17-398_G03_010.fsa	279	323		124	148		127	131	151	246	250		122	166	178	311	331		224	244		206	226	234	140	140		217	221		118	118		118	164		210	260		90	94	98	193	195	197	192	196		115
4579_2895_TrippopH17-399_H03_009.fsa	279	311	323	124	148		127	131		238	242	246	154	166		327	331	383	224	224		226	234		140	144		213	217		118	122		140	148	164	260	290		90	110	114	189	197		176	192		115
4579_2895_TrippopH17-400_A04_016.fsa	283	335		124	152		127	131	143	250	258		142	166		339	355		224	236		234	234		140	144		217	221		118	120		138	146		260	260		90	94	102	187	195		180	184	188	103
4580_2895_TrippopH17-401_C04_014.fsa	275	315		124	124		147	187		238	250	258	122	134	166	327	331		224	249		234	254		140	140		209	221		112	118		136	144		260	260		90	94		191	193		184	192	200	115
4580_2895_TrippopH17-402_D04_013.fsa	275	315		128	132	148	143	147		238	250	262	174	174		331	347		224	224		222	230	234	140	140		229	229		112	118		118	140	142	260	370		90	102		191	195		168	180	200	115
4580_2895_TrippopH17-403_E04_012.fsa	307	315		144	164		143	187		238	242	254	170	174		311	315	391	224	224		226	234		140	140		217	221		112	118		136	140		250	260		90	94	98	187	187		188	192	196	115
4580_2895_TrippopH17-404_F04_011.fsa	275	315		124	148	152	131	143		250	258		186	186		355	355		224	236		222	234		140	144		217	221		118	120		142	146		260	260		90	102		181	187		184	188	192	103
4580_2895_TrippopH17-405_G04_010.fsa	287	291		124	148	164	123	127	143	238	250	270	138	166		319	351	395	224	236	249	222	226	234	140	140		217	217		118	120		140	146		260	260		90	106	122	181	187	191	188	192		103
4580_2895_TrippopH17-406_H04_009.fsa	283	291		132	136	148	139	147	179	254	258		178	186	194	327	331	347	224	232	244	226	234	250	140	140		217	233		116	118		134	134		210	250	260	90	94	98	187	191	195	172	188		115
4580_2895_TrippopH17-407_A05_024.fsa	283	299	315	128	132	152	143	179		238	250	262	166	166		331	331		224	224		226	230	234	140	140		217	229		112	118		118	138		210	260	370	90	94	102	189	191	195	180	200		115
4580_2895_TrippopH17-408_B05_023.fsa	259	275	323	124	148	152	127	163		238	254	262	114	178		331	339	351	216	224	248	222	226	242	144	144		217	217		118	118		140	142		210	230	370	90	98	126	187	193	217	180	192		103
4580_2895_TrippopH17-409_C05_022.fsa	275	323		124	148	152	127	131	163	238	254		114	146	178	331	339	351	216	224	248	222	226	246	144	144		213	221		118	118		118	134	140	210	360	370	98	114	126	187	193	217	180	192		115
4580_2895_TrippopH17-410_D05_021.fsa	259	279		124	148		131	131		242	246	262	154	174	178	327	351	383	224	248		226	246		140	144		213	217		118	122		142	148	164	230	260	290	90	114		195	217		172	176	192	103
4580_2895_TrippopH17-411_E05_020.fsa	283	299		132	152		123	171		238	246	274	130	146	174	319	335	375	232	249		234	234		140	140					118	120		140	142	158	230	260		90	98		181	195		172	200		115
4580_2895_TrippopH17-412_F05_019.fsa	299	315		124	132		131	147	163	238	258		134	158		315	327	363	224	236	249	226	234	254	140	140		209	217		112	118	120	134	158		260	260		90	94	110	191	193	197	184	200	260	103
4580_2895_TrippopH17-413_G05_018.fsa	271	323		144	152	164	143	143		238	242	254	118	166		315	335	391	224	249		226	234	238	140	140		221	229		112	118	122	140	146		250	260		86	90	94	187	193	195	184	192	196	115
4580_2895_TrippopH17-414_H05_017.fsa	275	323		124	132	164	135	143		242	242		166	170		331	395		224	249		222	234		140	144		217	233		112	118		140	140		250	260		90	102		189	193		192	200		115
4580_2895_TrippopH17-415_A06_024.fsa	275	315		124	124		127	131	147	238	250	258	122	134	198	315	327	331	224	249		234	254		140	140		221	221		112	118		134	144	164	260	260		94	98	110	191	193	195	184	192	200	103
4580_2895_TrippopH17-416_B06_023.fsa	267	275		124	152		135	143	159	246	250	258	150	154	178	335	339		224	244		230	238	246	140	144		203	233		118	118		136	146		240	280		90	94		187	197		176	188		115
4580_2895_TrippopH17-417_C06_022.fsa	311	323		124	124		131	143		242	246	250	154	166	174	327	331	383	224	249		226	238		140	144		213	217		118	122		140	148	164	260	290		90	114		189	195	197	172	176	192	115
4580_2895_TrippopH17-418_D06_021.fsa	275	295		124	128		127	131	167	242	258	262	134	182		315	331	343	224	236	249	234	254		140	144		217	221		116	118		140	146		240	250	260	90	98	110	181	193		168	176	196	103
4580_2895_TrippopH17-419_E06_020.fsa	275	275		124	152		127	135	143	246	250		154	178	190	319	331	335	224	244		234	238	246	144	144		203	217	233	118	118		134	136	146	230	260	280	90	94	110	187	197		176	188	192	115
4580_2895_TrippopH17-420_F06_019.fsa	307	315	323	144	152	164	127	143		238	242	254	118	166		315	335	391	224	249		226	234	238	140	140		221	229		112	118	122	140	140		250	260		86	90	94	187	193	195	184	192	196	115
4580_2895_TrippopH17-421_G06_018.fsa	275	275		124	152		127	143		242	246	250	154	170	178	319	331	335	224	244		222	238	246	144	144		203	213		118	118		136	146	164	260	280		90	110		187	193		176	188	192	115
4580_2895_TrippopH17-422_H06_017.fsa	259	323		124	148	152	127	131	163	238	254	262	114	146	186	331	339	351	216	224	248	222	226	246	144	144		213	217		118	118		118	140	142	210	360	370	90	98	126	187	193	217	172	192		103
4580_2895_TrippopH17-423_A07_032.fsa	303	315		124	148		127	163	183	238	250		158	174		327	339	351	224	244		234	238	254	140	144		229	233		112	118		118	138	144	250	260		90	98		189	191	193	172	176	192	103
4580_2895_TrippopH17-424_B07_031.fsa	291	323		124	128	148	131	143	167	258	262		162	198		315	331		224	249		234	234		140	144		221	233		118	118		134	140		240	260		90	98	110	191	193		176	196	200	115
4580_2895_TrippopH17-425_C07_030.fsa	275	315		128	132	148	143	147		238	250	262	174	174		331	347		224	224		202	230	234	140	144		217	229		112	118		118	140	142	260	370		86	90	102	181	189	195	168	180	200	115
4580_2895_TrippopH17-426_D07_029.fsa	275	287		124	148	164	123	127	143	238	250	270	166	170		319	351	395	224	236	249	222	226	234	140	144		217	217		118	120		140	146		260	260		90	106	122	181	187	191	188	192		103
4580_2895_TrippopH17-427_E07_028.fsa	275	287		124	148	164	123	143		238	242	270	138	166		351	395		224	236	244	222	226	234	140	140		217	217		118	120		136	140	146	260	260		90	106	122	181	187	191	188	192		103
4580_2895_TrippopH17-428_F07_027.fsa	283	311	323	132	164		143	143		238	246	274	114	174		319	343	375	224	232	249	234	234		140	140		213	217	237	118	120		140	158		230	260		98	102	110	187	195		188	192	200	115
4580_2895_TrippopH17-429_G07_026.fsa	275	291		124	132		127	135	143	238	242		134	166	170	331	391		224	244	249	222	234		140	144		203	233		112	118		140	140		250	260		90	102		187	189	193	192	200		115
4580_2895_TrippopH17-430_H07_025.fsa	267	275		136	152		135	143	159	238	246		150	154		331	335	339	224	244		230	238	246	144	144		203	233		118	118		136	146		250	260	280	90	94	118	187	197		176	188		121
4580_2895_TrippopH17-431_A08_032.fsa	315	323		124	124		127	131	147	238	250	258	134	198		315	327	331	224	249		234	254		140	140		209	221		118	118		134	164		260	260		94	98	110	193	193		184	192	200	115
4580_2895_TrippopH17-432_B08_031.fsa	315	323		144	148	164	143	143		242	254		118	166	170	315	335	391	224	249		226	234	238	140	140		221	229		112	118	120
4580_2895_TrippopH17-433_C08_030.fsa	275	295	323	124	128		127	131		238	258	262	162	182		315	331	343	224	236	249	234	246		140	144		217	221		116	118		118	140	146	240	250	260	90	98	110	181	193	197	176	196	204	115
4580_2895_TrippopH17-434_D08_029.fsa	275	323		124	152		127	135	143	238	246	250	154	202		295	331	335	224	244		218	238	246	144	144		203	233		116	118		136	146		240	260	280	90	94	118	187	197		176	188		115
4580_2895_TrippopH17-435_E08_028.fsa	275	323		124	148	152	127	163		238	254		114	146	174	331	339		216	224	249	222	226	234	140	144		217	221	233	118	118		118	140		210	260		90	98	126	193	195		180	192		115
4580_2895_TrippopH17-436_F08_027.fsa	275	279	311	124	148		131	131		242	246	262	154	174	178	327	351	383	224	248		226	246		144	144		217	217		118	122		142	148		230	260	290	90	114		197	217		172	176	192	115
4580_2895_TrippopH17-437_G08_026.fsa	275	291	323	124	164		143	143		238	250		134	166		331	343		224	244	249	222	234		140	144		217	233		112	118		140	146		260	260		90	102		187	189	191	192	200		115
4580_2895_TrippopH17-438_H08_025.fsa	287	291		124	148	164	123	127	143	238	242	270	134	170		319	351	395	224	236	244	222	226	234	140	140		217	233		118	120		136	140		260	260		90	106	122	181	187	193	188	192		103
4580_2895_TrippopH17-439_A09_040.fsa	315	323		124	128		131	143	167	250	258		114	134	162	315	331	343	224	249		226	234	246	140	144		203	217		118	118		134	140		240	250	260	98	110		187	193	197	176	188		115
4580_2895_TrippopH17-440_B09_039.fsa	251	339		132	136	148	139	147	179	254	258		178	194		327	331	347	224	232	244	206	226	250	140	144		233	233		116	118		134	140	144	210	250	260	90	94	98	187	191	195	172	188	200	115
4580_2895_TrippopH17-441_C09_038.fsa	259	279	311	124	148		127	131		242	246	262	154	174	178	323	327	383	224	248		226	242		140	144		213	217		118	122		142	148	164	230	260	290	90	114		195	217		172	176	192	103
4580_2895_TrippopH17-442_D09_037.fsa	299	315		124	152		131	143	147	238	258		118	122	134	315	327	363	224	236	249	226	254		140	140		209	217	221	112	118	120	134	144	158	230	260		90	94	110	189	193		184	200	224	103
4580_2895_TrippopH17-443_E09_036.fsa	275	323		124	148	152	127	163		238	254		146	174		331	339		216	224		222	226	234	140	144					118	118		140	146		260	370		90	98	126	187	189		180	188	192	115
4580_2895_TrippopH17-444_F09_035.fsa	311	323		124	148		127	131		238	242	246	154	174		327	339	383	224	224		226	234		140	140		217	233		118	122		140	148		260	290		90	114		195	197		172	188		115
4580_2895_TrippopH17-445_G09_034.fsa	283	311	323	124	132		143	171		238	246	274	114	146		319	343		224	232	249	234	246		140	140		213	217		118	120		140	158		230	240	260	98	102		187	195		188	192		115
4580_2895_TrippopH17-446_H09_033.fsa	283	303	323	124	148		127	183	187	242	250		158	162		311	327	351	224	244		234	238	254	140	144		229	233		112	118		118	138		250	260		90	98		189	191	193	172	176	188	103
4580_2895_TrippopH17-447_A10_040.fsa	307	315	335	124	148	152	131	143		238	250	258	142	174	186	347	355		224	236		222	234		140	140		221	229		118	120		142	146	164	260	260		86	90	102	187	191		184	188	192	115
4580_2895_TrippopH17-448_B10_039.fsa	307	315		128	132	152	127	143		262	262		166	174		331	339		224	224		226	230	234	140	144		203	217		118	118		140	146		210	260	370	90	102		189	191		180	200		115
4580_2895_TrippopH17-449_C10_038.fsa	271	323		144	152	164	143	143		242	254		118	166		335	391		224	249		226	234	238	140	140		221	229		112	118	122	140	146		250	260		90	94		187	193	195	188	192	196	115
4580_2895_TrippopH17-450_D10_037.fsa	291	307		124	148	164	123	143		238	250	270	134	170		319	343	351	224	236	249	222	226	234	140	140		217	217		118	120		136	140		260	260		90	106	122	181	191		188	192		103
4580_2895_TrippopH17-451_E10_036.fsa	315	323		144	164		143	163		242	254		158	166		311	315	391	224	249		226	234	238	144	144		217	221		112	118		138	140		250	260		90	94	98	187	187		188	192	196	115
4580_2895_TrippopH17-452_F10_035.fsa	287	323		124	148		131	151	187	246	250		122	166	178	311	331		224	244		206	226	234	140	140		217	221		118	118		118	136	140	210	260		90	94	98	193	195	197	192	196		115
4580_2895_TrippopH17-453_G10_034.fsa	291	295	323	124	132	148	127	135	143	238	242		162	166		331	331		224	232	249	222	230		140	144		217	233		112	118		146	148		250	260		102	122		187	189	193	192	200		115
4580_2895_TrippopH17-454_H10_033.fsa	315	323		124	124		127	131	147	250	258		122	134	166	315	331		224	249		234	254		140	140		221	221		112	118		134	144	164	260	260		90	94	110	193	195		184	192	200	115
4580_2895_TrippopH17-455_A11_048.fsa	275	315		124	148	152	131	143	147	250	258		142	186		347	355		224	236		202	234		140	144		221	229	233	118	120		142	146	164	260	260		90	102		187	191		184	188	192	103
4580_2895_TrippopH17-456_B11_047.fsa	315	323		144	148	164	127	143		242	254		118	166	170	315	335	391	224	244	249	226	234	238	140	140		221	229		112	118	120	140	140		210	250	260	90	94		187	193	195	184	192	196	115
4580_2895_TrippopH17-457_C11_046.fsa	275	323		124	124		131	147	187	238	254	258	122	166		315	327	331	224	249		206	234	254	140	140		209	221		112	118		134	136	144	260	260		90	94	110	191	193		184	196	200	115
4580_2895_TrippopH17-458_D11_045.fsa	291	291		124	132	136	135	143	167	238	242	250	166	190		331	331		224	249		222	238		140	144		213	233		112	118		134	140	146	250	260	290	102	122		187	189	193	192	200		115
4580_2895_TrippopH17-459_E11_044.fsa	287	295		124	136	148	123	143	167	238	250	270	138	162		319	331	351	224	232	236	226	230		140	140		213	217		120	120		134	146		260	290		90	106	122	187	195		188	192		115
4580_2895_TrippopH17-460_F11_043.fsa	299	307	315	128	132	148	143	143		238	250	262	174	174		331	355		224	224		222	230	234	140	144		217	217		112	118		118	140	142	260	370		90	102		189	191	195	180	192	200	115
4580_2895_TrippopH17-461_G11_042.fsa	299	311		132	152		143	163	171	238	246	274	146	174	178	319	335	375	232	249		234	234		140	140		209	237		118	120		140	142	158	230	260		90	98	102	181	191		184	192	200	121
4580_2895_TrippopH17-462_H11_041.fsa	275	299	315	128	132	148	143	143		250	262		166	174		331	355		224	224		202	230	234	140	144		217	217		112	118		118	140	142	260	370		86	90	102	181	195		168	180	200	115
4580_2895_TrippopH17-463_A12_048.fsa	275	315	335	124	132	152	131	143	147	250	250		142	174	186	355	355		224	236		202	234		140	140		229	233		118	120		142	146		210	260		86	90	102	181	187		168	184	188	103
4580_2895_TrippopH17-464_B12_047.fsa	283	311	323	132	164		143	171		238	246	274	174	198		319	339	375	224	232	249	234	246		140	140		213	217		118	120		140	158		230	260		98	102		181	193		188	192		115
4580_2895_TrippopH17-465_C12_046.fsa	275	275		124	152		127	135	143	246	250		154	170	178	319	331		224	244		222	238	246	144	144		203	233		118	118		134	136	146	230	260	280	90	94	110	187	193	197	176	188	192	115
4580_2895_TrippopH17-466_D12_045.fsa	295	307		124	136	148	123	143	167	238	270		138	162		319	331	351	224	232	236	222	226	230	140	144		213	233		118	120		134	136	146	260	290		106	122		181	195		188	192		103
4580_2895_TrippopH17-467_E12_044.fsa	291	323		124	128	164	131	143	167	258	262		134	162	198	315	331		224	249		206	234		140	140		203	213		118	118		118	140		240	250	260	90	98	110	191	193	197	176	188	196	115
4580_2895_TrippopH17-468_F12_043.fsa	291	323		124	132		135	143		242	250		166	170		331	343		224	249		222	234		140	144		217	233		112	118		140	146		250	260		90	102		187	189	191	192	200		115
4580_2895_TrippopH17-469_G12_042.fsa	279	327		124	124		131	143		238	242	246	154	174		327	339	383	224	249		226	238		140	140		213	217		118	122		140	148	164	260	290		90	114		195	195		172	176	192	115
4580_2895_TrippopH17-470_H12_041.fsa	299	307	315	124	128	132	127	143		250	262		166	174		331	331		224	224		226	234		140	140		203	229		112	118		138	140		260	370		90	94	102	189	195		180	200		115
4580_2896_TrippopH17-471_A01_008.fsa	307	315		124	132	152	131	143	147	238	250	258	174	186		347	355		224	236		202	234		140	140		217	221		118	120		142	146	164	210	260		86	90	102	187	191		184	188	192	103
4580_2896_TrippopH17-472_B01_007.fsa	275	279		124	148		131	151	187	246	250		122	198		311	331		224	244		226	234		140	140		217	221		118	118		140	164		210	260		90	94	98	193	195	197	192	196		103
4580_2896_TrippopH17-473_C01_006.fsa	323	323		124	148	152	127	127		238	254		146	174		331	331		216	224	249	222	226	238	140	144		213	221		118	118		118	140	146	210	260	370	98	110	126	187	189	193	180	192		115
4580_2896_TrippopH17-474_D01_005.fsa	275	315		124	152		131	143	147	238	258	262	122	158		315	351		224	248	249	234	242	254	140	140		217	221		112	118		134	144	158	230	260		66	94	110	189	191		184	200	224	103
4580_2896_TrippopH17-475_E01_004.fsa	275	323		124	132		135	143		238	242	250	134	166		331	395		224	244	249	222	234		140	144		217	233		112	118		140	146		250	260		102	102		187	189	191	192	200		115
4580_2896_TrippopH17-476_G01_002.fsa	299	307	315	128	132		143	147		250	262		166	174		331	347		224	224		202	234		140	144		217	229		112	118		118	140	142	210	260	370	86	90	102	181	189	195	168	180	200	115
4580_2896_TrippopH17-477_H01_001.fsa	251	339		132	136	164	139	147	179	250	254	258	186	194		327	331	347	224	232	244	206	226	250	140	140		213	233		116	118	122	134	144		210	250	260	90	94	98	187	191	195	172	188	200	115
4580_2896_TrippopH17-478_A02_008.fsa	275	323		124	128		127	131	167	238	258	262	134	162	182	315	331	379	224	244	249	234	246		140	144		217	221		118	118		140	146		240	250	260	90	98	110	181	193	197	168	176	196	115
4580_2896_TrippopH17-479_B02_007.fsa	303	315		148	148		143	183		238	250		142	162		323	327	351	224	244		234	238	254	140	140		229	229		118	122		118	140	144	210	250	260	90	94		189	191	197	172	176	188	107
4580_2896_TrippopH17-480_C02_006.fsa	271	283		148	152		127	143	183	238	250		118	162		327	335	351	224	244		234	238	254	140	140		229	229		118	122		118	140	144	250	260		86	90		189	191	197	172	176	188	103
4581_2896_TrippopH17-481_E02_004.fsa	291	323		124	132	148	127	135	143	238	242	250	166	170	190	331	347		224	249		222	230		140	144		217	233		112	118		134	140	146	250	260		90	102		187	189	193	192	200		115
4581_2896_TrippopH17-482_F02_003.fsa	275	315		128	132		143	147		238	250	262	166	186		331	355		224	224		202	230	234	140	144		217	217		112	118		118	142		210	260	370	86	90	102	191	195		180	192	200	115
4581_2896_TrippopH17-483_G02_002.fsa	307	315		124	128	132	127	143		238	262		166	166		331	331		224	224		230	234		140	144		217	229		112	118		118	138		260	260		90	102		189	195		180	200		115
4581_2896_TrippopH17-484_H02_001.fsa	275	275		124	152		127	135	143	242	246	250	154	190		319	331	335	224	244		222	238		144	144		217	233		118	118		136	164		230	260	280	90	94	110	187	197		176	188	192	115
4581_2896_TrippopH17-485_A03_016.fsa	275	275		124	152		135	143	187	246	250		154	178	190	331	331		224	244		234	238	246	144	144		203	217	233	118	118		134	136	146	230	260	280	90	94	110	187	187		176	188	192	115
4581_2896_TrippopH17-486_B03_015.fsa	283	299	311	132	152		143	163	171	238	246	274	174	178		319	335	375	232	249		234	234		140	140		229	237		118	120		140	142	158	230	260		90	98	102	181	191	195	184	200		115
4581_2896_TrippopH17-487_C03_014.fsa	267	275		124	152		135	143	159	246	250	258	154	178	202	295	331	335	244	244		218	238	246	144	144		217	233		116	118		136	146		240	260	280	90	94		187	197		176	188		121
4581_2896_TrippopH17-488_D03_013.fsa	271	303		148	148		127	143	183	242	250		118	174		323	327	351	224	244		234	238	254	140	140		229	229		118	122		118	140	144	210	250	260	90	94		189	191	197	172	176	184	103
4581_2896_TrippopH17-489_E03_012.fsa	275	275		124	152		127	135	143	242	246	250	154	170		327	331	335	224	244		234	238	246	144	144		203	213		118	118		136	146	164	230	260	280	90	94	110	187	193	197	176	188	192	115
4581_2896_TrippopH17-490_F03_011.fsa	291	291		124	132	148	135	143	167	238	242		166	170	190	331	331		224	249		222	238		144	144		217	233		112	118	120	134	140	146	250	260		90	102		187	189	193	192	200		115
4581_2896_TrippopH17-491_G03_010.fsa	275	287		124	148		127	131	151	246	250		122	198		331	331		224	244		226	234		140	140		217	221		118	118		118	136	140	210	260		90	94	98	195	197		192	196		103
4581_2896_TrippopH17-492_H03_009.fsa	287	291		124	148		123	127	143	238	242	270	134	138		319	391		224	236	249	222	226	234	140	140		203	217		118	120		136	140		260	260		90	106	122	181	191		188	192		115
4581_2896_TrippopH17-493_A04_016.fsa	283	323		132	164		143	171		246	250		174	198		319	375	391	224	232	249	234	234		140	140		217	237		118	120		140	140		230	260		98	102		181	187	195	188	192	200	115
4581_2896_TrippopH17-494_B04_015.fsa	287	295		124	148		123	127	143	238	250	270	138	162		319	331	351	224	236		222	226	238	144	144		213	217		118	120		136	146	148	250	260					181	193		188	192		103
4581_2896_TrippopH17-495_C04_014.fsa	275	315		124	148	152	131	143		238	250	258	142	174	186	347	355		224	236		202	234		140	144		221	229		118	120		142	164		260	260		90	102		181	187		168	184	188	103
4581_2896_TrippopH17-496_D04_013.fsa	283	315		148	164		127	163	183	238	250		158	174		311	327	351	224	244	249	234	238	254	144	144		229	233		118	118		118	136	144	250	260		90	98		187	189	191	172	176	188	103
4581_2896_TrippopH17-497_E04_012.fsa	299	315		124	152		131	147	163	238	258		122	134	158	315	327	363	224	248	249	234	242	254	140	140		221	233		112	118		134	142	144	230	260		90	94	110	191	193	197	184	200	224	103
4581_2896_TrippopH17-498_F04_011.fsa	287	299		124	132	148	131	143	151	246	250	262	118	178		311	331	351	236	244		226	234	242	140	140		217	233		118	120		118	142		210	260		66	90	94	189	195	197	196	224		115
4581_2896_TrippopH17-499_G04_010.fsa	275	323		124	156		127	143	163	238	250	262	170	186	198	319	343	347	224	249		226	230	234	144	144		213	221		118	118		140	164		230	290		90	98		193	195		192	256		115
4581_2896_TrippopH17-500_H04_009.fsa	275	279	311	124	148		131	131		238	242		154	174	178	323	327	383	224	248		226	242		140	144		217	217		118	118		134	148	164	230	260	290	90	114		195	197	217	176	192		103
4581_2896_TrippopH17-501_A05_024.fsa	275	275		124	156		127	143	163	238	242	262	186	190		319	343	347	224	249		226	230	234	140	144		221	233		118	118		134	140	164	230	290		90	98		187	195		188	192	256	115
4581_2896_TrippopH17-502_B05_023.fsa	267	323		124	156		127	163		258	262		198	202		339	343	347	224	249		226	230		140	144		221	233		118	118		140	146	164	230	240		90	110		195	197		188	256		115
4581_2896_TrippopH17-503_C05_022.fsa	251	295		124	128	148	167	179		258	262		162	194		331	331		224	249		234	234		140	144		221	233		118	118		118	140		240	250	260	90	98		197	197		176	188	196	115
4581_2896_TrippopH17-504_D05_021.fsa	315	323		144	152	164	143	143		242	254		118	166	170	315	323	391	224	249		226	234	238	140	140		221	229		112	120		140	146		260	260		90	94		187	195		188	196		115
4581_2896_TrippopH17-505_E05_020.fsa	291	307		124	148		123	143	167	238	270		170	190		319	347	351	224	236		222	226	230	140	140		217	233		118	120		136	148		250	260		90	122		181	187	193	188	192		103
4581_2896_TrippopH17-506_F05_019.fsa	275	323		124	152		127	163		238	250	254	114	146	174	331	339		216	224	249	222	226	234	140	144		213	217	221	118	118		118	146		210	260	370	98	102	126	187	193	195	180	188	192	115
4581_2896_TrippopH17-507_G05_018.fsa	271	307	323	144	152	164	143	143		238	242	254	118	166	170	315	323		224	244	249	226	234	238	140	144		221	229		112	118	120	140	146		250	260		86	90	94	187	193	197	188	192	196	115
4581_2896_TrippopH17-508_H05_017.fsa	275	323		124	156		127	143	163	238	242	262	186	190	198	327	343	347	224	249		222	226	230	144	144		221	233		118	118		134	164		230	260	290	90	98		187	195		188	192	256	115
4581_2896_TrippopH17-509_A06_024.fsa	295	323		124	132	148	135	143	167	238	250		170	190		331	347		224	232	249	222	230		140	144		213	233		112	118	120	134	140	146	250	260		90	102		189	193		192	200		115
4581_2896_TrippopH17-510_B06_023.fsa	251	339		132	136	148	139	147	179	250	254	258	178	194		331	347		224	232	244	206	226	250	140	144		213	233		116	118		134	144		250	260					187	191	195	172	188	200	115
4581_2896_TrippopH17-511_C06_022.fsa	287	295	307	124	148		123	127	143	238	250	270	138	190		319	331	351	224	236		222	226	238	140	144		213	217	233	118	120		146	148		250	260					181	187	193	188	192		103
4581_2896_TrippopH17-512_D06_021.fsa	251	283	339	132	136	148	143	147		250	254	258	178	186	198	327	331	347	224	232	244	226	234	250	140	140		213	217		116	118		134	140	144	210	250	260	90	94		187	191	195	172	188	200	115
4581_2896_TrippopH17-513_E06_020.fsa	283	315		148	164		127	163		242	250		162	174		339	351		224	244		234	238	254	140	144		229	233		112	118		118	138	144	260	260		90	98		189	193		172	176	192	103
4581_2896_TrippopH17-514_F06_019.fsa	283	291		132	136	148	139	143	147	254	258		178	186	198	327	331	347	224	232	244	226	234	250	140	144		213	217		116	118		134	134		250	260		90	94	98	191	195		172	188		115
4581_2896_TrippopH17-515_G06_018.fsa	267	275		124	156		143	159	163	238	262		150	186		295	343	347	224	249		218	226	230	140	140		221	233		116	118		136	164		230	240	290	90	90		195	197		188	256		115
4581_2896_TrippopH17-516_H06_017.fsa	283	299	311	132	132		143	163		238	246	274	130	174		319	363	375	232	249		234	234		140	140		229	237		118	120		144	158		230	260					181	195		184	192	200	115
4581_2896_TrippopH17-517_A07_032.fsa	251	323		124	128	164	131	167	179	258	262		162	198		315	331		224	249		234	234		140	144		203	221	233	118	122		118	140		240	250	260	90	98		193	197		176	188	196	115
4581_2896_TrippopH17-518_B07_031.fsa	283	315	335	124	152		127	131	143	250	258	262	142	166	186	331	355		224	236		234	234		140	144		217	221		118	120		138	164		210	260					187	191		184	188	200	103
4581_2896_TrippopH17-519_C07_030.fsa	275	275		124	156		143	163	187	238	242		190	198		331	343	347	224	249		226	230	234	140	144		221	233		118	118		134	140		230	260	290	90	98		193	195		188	192	256	115
4581_2896_TrippopH17-520_D07_029.fsa	283	303	315	148	152		127	183		238	250		142	162	174	327	335	351	224	244		234	238	254	140	140		229	229		118	120		118	140	144	250	260		90	94		189	191	195	172	188		103
4581_2896_TrippopH17-521_E07_028.fsa	307	315		144	152	164	143	143		242	254		142	170		315	323	391	224	249		226	234	238	140	140		221	229		112	118	122	140	146		250	260		86	90	94	187	195		188	192	196	115
4581_2896_TrippopH17-522_F07_027.fsa	251	339		132	136	164	139	147	179	258	258		178	194		331	347		224	232	244	226	234	250	140	140		217	233		116	118		140	144		210	250	260				187	191	195	172	188	200	115
4581_2896_TrippopH17-523_G07_026.fsa	271	283		148	152		127	183		242	250		142	162	174	323	327	351	224	244		234	238	254	140	144		229	229		118	122		140	144		250	260		86	90		189	191	195	172	176	188	103
4581_2896_TrippopH17-524_H07_025.fsa				124	132	152	131	143		250	258		142	174		355	355		224	236		202	234		140	140		217	221		118	120		142	164		210	260					181	187		168	184	188	103
4581_2896_TrippopH17-525_A08_032.fsa	275	315	323	124	124		131	147	187	238	254	258	134	166		315	327	331	224	249		206	234	254	140	140		209	221		112	118		136	144		260	260		90	94	110	193	193		184	192	200	115
4581_2896_TrippopH17-526_B08_031.fsa	275	299		128	132		143	143		238	250	262	166	174		331	355		224	224		202	230	234	140	140		229	229		112	118		118	140	142	210	260	370	90	90		189	191		180	192		115
4581_2896_TrippopH17-527_C08_030.fsa	283	323		124	132		127	143		238	246		114	174		319	339	375	224	232	249	234	234		140	140		213	217		118	120		140	140		230	240	260				181	187	195	188	192	200	115
4581_2896_TrippopH17-528_D08_029.fsa	279	339		128	132	136	127	139	147	238	258		178	182	186	327	347	379	232	236	244	226	246	250	140	144		217	233		116	118		134	142		210	250	260				187	195	197	168	172	188	115
4581_2896_TrippopH17-529_E08_028.fsa	311	323		124	148		127	131		238	242	246	174	174		327	331	383	224	224		226	238		140	140		213	217		118	122		146	164		260	290					195	197		172	176	192	115
4581_2896_TrippopH17-530_F08_027.fsa	267	275		124	156		143	159	163	238	258	262	198	202		339	343	347	224	244	249	226	230		144	144		221	233		118	118		140	146	164	230	240	290	90	90		187	195		176	188	256	115
4581_2896_TrippopH17-531_G08_026.fsa																			224	244		226	234		140	140		217	221		118	118
4581_2896_TrippopH17-532_H08_025.fsa	291	323		124	132	136	127	135	143	238	250		162	166	170	331	331		224	232	249	222	238		140	144		217	233		112	118	120	134	140		250	260	290				187	189	193	192	200		115
4581_2896_TrippopH17-533_A09_040.fsa	275	323		124	136	156	127	143	163	238	258		150	186	198	295	343	347	224	249		218	226	230	140	144		221	233		118	118		140	146	164	230	250	290	90	90		195	197		188	256		115
4581_2896_TrippopH17-534_B09_039.fsa	283	303	315	148	148		127	183		242	250		118	174		327	335	351	224	244		234	238	254	140	144		229	229		118	122		118	144	146	210	250	260	90	94		189	191	195	172	176	184	103
4581_2896_TrippopH17-535_C09_038.fsa	259	279		124	148		131	131		242	246	262	174	178		327	351	383	224	248		226	242		144	144		213	217		118	122		142	148	164	260	290	360				195	217		172	192		115
4581_2896_TrippopH17-536_D09_037.fsa	271	275	323	124	148	152	127	163		238	254	262	146	186		323	331	339	216	224	248	222	226	242	144	144		217	221		118	118		118	140	142	210	230	370	90	98		187	193	217	180	192		103
4581_2896_TrippopH17-537_E09_036.fsa	283	315	235	124	152		127	131	143	250	258		142	166		339	355		224	236		226	234		140	140		217	233		112	120		146	146		260	260		90	102		187	191		184	188	200	103
4581_2896_TrippopH17-538_F09_035.fsa	279	323		124	148		127	131	151	246	250		122	178	198	311	331		224	244		206	226	234	140	140		217	221		118	118		136	140		210	260		90	94	98	193	195	197	192	196		103
4581_2896_TrippopH17-539_G09_034.fsa	295	323		124	132		135	143		238	242	250	134	166	170	331	343		224	249		222	234		140	144		217	233		112	118		140	146		250	260		102	102		187	189	193	192	200		115
4581_2896_TrippopH17-540_H09_033.fsa	287	323		124	148		131	151	187	246	250		178	198		311	331		224	244		206	226	234	140	140		217	221		118	118		118	136	140	210	260		90	94	98	193	195	197	192	192		103
4581_2896_TrippopH17-541_A10_040.fsa	275	315	323	124	124		131	147	187	238	254	258	122	134	166	315	327	331	224	249		206	234	254	140	140		221	221		112	118		134	144	164	260	260		90	94	110	191	193		184	192	200	103
4581_2896_TrippopH17-542_B10_039.fsa	291	323		124	132	148	135	143	167	238	242		166	190		331	331		224	249		222	230		140	144		217	233		112	118		134	146		250	260					187	189	193	192	200		115
4581_2896_TrippopH17-543_C10_038.fsa	279	299		124	148	152	131	143	151	238	246	250	122	158	178	311	331	363	236	244		226	234	242	140	140		217	233		118	118		118	140	158	210	230	260	66	90		189	195	197	192	196	224	103
4581_2896_TrippopH17-544_D10_037.fsa	267	275		136	152		127	135	143	238	246	250	178	202		331	335	339	244	244		230	238	246	140	144		217	233		116	118		136	146		250	260	280	90	94		187	197		176	188		115
4581_2896_TrippopH17-545_E10_036.fsa	259	275	323	124	148	152	127	131	163	238	254	262	114	186		331	339	351	216	224	248	222	226	242	144	144		217	221		118	118		118	134	140	210	360	370				187	193	217	180	192		115
4581_2896_TrippopH17-546_F10_035.fsa	275	275		124	152		127	135	143	242	246	250	154	170		319	331	335	224	244		222	238	246	144	144		203	217	233	118	118		134	136	146	230	260	280				187	197		176	188	192	115
4581_2896_TrippopH17-547_G10_034.fsa	279	311	323	124	148		127	131		242	246	250	154	174		327	339	383	224	249		226	238		140	140		217	233		118	122		146	148	164	260	290		90	114		189	197		172	176	188	115
4581_2896_TrippopH17-548_H10_033.fsa	275	275		124	152		135	143	187	246	250		170	178		331	335		224	244		222	238	246	144	144		217	233		118	118		134	136		260	280		90	94	110	187	193	197	176	188	192	115
4581_2896_TrippopH17-549_A11_048.fsa	291	323		124	128	164	131	167	179	258	262		134	198		331	331		224	249		206	234		140	140		203	213		118	118		134	140		240	250	260	90	98	110	191	193	197	188	196		115
4581_2896_TrippopH17-550_B11_047.fsa	275	275		124	152		135	143	187	242	246	250	154	190		331	335		224	244		234	238	246	144	144		217	233		118	118		136	146	164	230	260	280	90	94	110	187	193		176	188	192	115
4581_2896_TrippopH17-551_C11_046.fsa	251	283		132	148		139	143	147	250	258		178	198		327	331	347	224	232	244	206	226	250	140	144		217	233		116	118		134	144		250	260		90	94	98	187	191	195	172	188		115
4581_2896_TrippopH17-552_D11_045.fsa	275	287		124	148	164	123	143		238	250		138	166		343	351		224	236	249	222	226	234	140	140		217	217		118	120		140	146		260	260					181	187	191	188	192		115
4581_2896_TrippopH17-553_E11_044.fsa	267	275	279	124	152		135	143	159	238	246	250	154	178	202	295	331	335	224	244		218	238	246	140	144		203	233		118	118		136	146		240	260	280				187	197		176	188		121
4581_2896_TrippopH17-554_F11_043.fsa	279	299		124	148	152	131	151	163	238	246	250	118	122	178	311	331	351	244	248		226	234	242	140	140		217	217		118	120		118	140	142	210	230	260	90	94		189	197		192	224		103
4581_2896_TrippopH17-555_G11_042.fsa	283	323		124	132		127	143	171	238	246	274	114	146		319	339	375	224	232	249	234	246		140	140		217	237		118	120		140	158		230	240	260				181	187	195	188	192	200	115
4581_2896_TrippopH17-556_H11_041.fsa	279	323		124	148		127	131		242	246	250	154	166	174	327	339	383	224	249		226	238		140	144		217	233		118	122		146	164		260	290		90	114	126	195	197		172	176	188	115
4581_2896_TrippopH17-557_A12_048.fsa	275	279	311	124	148		131	131		238	242	246	154	174	178	327	351	383	224	248		226	246		140	144		213	217		118	122		134	148	164	230	260	290	90	114		195	217		172	176	192	103
4581_2896_TrippopH17-558_B12_047.fsa	275	323		124	136	156	143	159	163	238	258	262	150	186		339	343		224	249		226	230		140	140		221	233		118	118		136	164		230	250	290	90	90		195	197		176	188	256	121
4581_2896_TrippopH17-559_C12_046.fsa	275	287		124	148	152	131	151	163	238	250		118	178		311	331	351	244	248		226	234		140	140		217	233		118	120		118	142		210	230	260				195	197		192	196	260	115
4581_2896_TrippopH17-560_D12_045.fsa	275	323		136	152		135	143	159	246	250	258	150	154	178	331	335	339	224	244		230	238	246	144	144		217	233		116	118		136	146		250	260	280	90	94		187	187		176	188		121
4582_2896_TrippopH17-561_E12_044.fsa	283	315		124	148		127	183	187	238	250		162	174		327	339	351	224	244	249	234	238	254	140	144		217	229		112	118		118	138	144	250	260		90	98		189	191	193	172	176	192	103
4582_2896_TrippopH17-562_F12_043.fsa	275	315		124	132		131	143	147	238	258		122	134	158	315	327	351	224	236	249	226	234	254	140	140		217	221		112	118		134	142		260	260		66	94	110	189	191	193	184	200	224	103
4582_2896_TrippopH17-563_G12_042.fsa	315	323		124	128		127	131	167	250	258		114	134		315	331	391	224	249		226	234		140	144		203	217		118	118		134	140		240	250	260				187	197		176	188	196	115
4582_2896_TrippopH17-564_H12_041.fsa	275	323		124	128	132	127	167		238	258	262	134	182		315	331	343	224	244	249	234	246		140	144		203	217		116	118		118	140	142	210	240	250	98	102		181	193		176	196	204	103
4582_2897_TrippopH17-565_A01_008.fsa	275	279	287	124	148		127	131	151	246	250	254	122	198		311	331		224	244		226	234		140	140		217	221		118	118		118	136		210	260		90	94		195	195		192	196		103
4582_2897_TrippopH17-566_B01_007.fsa	323	323		124	148	152	127	163		238	250	254	114	146	166	331	339		216	224	249	222	226	234	140	144		221	233		118	118		140	140		210	260	370	98	126		187	193	195	180	188	192	115
4582_2897_TrippopH17-567_C01_006.fsa	275	315		128	132	148	143	143		238	262		166	174	186	331	355		224	224		222	230	234	140	144		217	229		112	118		118	140	142	260	370		90	102		181	189	195	168	180	200	115
4582_2897_TrippopH17-568_D01_005.fsa	307	315	335	124	152		131	143	179	250	258		142	166		339	355		224	236		226	234		140	144		217	233		118	120		146	164		260	260		90	102		187	195		180	184	188	103
4582_2897_TrippopH17-569_E01_004.fsa	275	279	287	124	132	148	131	151	163	246	262		122	158	178	311	331	363	236	244		226	234		140	140		217	217		118	120		118	140	142	210	260		66	90	94	189	195	197	192	196	260	103
4582_2897_TrippopH17-570_F01_003.fsa	279	339		132	136		127	139	147	242	254	258	138	186		327	347	379	232	244		226	246	250	140	144		217	233		116	118		134	146		210	250		90	94	98	181	195		168	172	188	103
4582_2897_TrippopH17-571_H01_001.fsa	283	303	323	148	164		127	187		242	250		158	174		327	339	351	224	244	249	234	238	254	140	140		229	233		118	118		118	136	144	250	260		90	98		189	191	193	172	176	188	103
4582_2897_TrippopH17-572_A02_008.fsa	275	335		124	148	152	131	143	147	250	258		186	186		347	355		224	236		222	234		140	144		229	233		118	120		142	146	164	260	260		90	102		181	187		184	188	192	103
4582_2897_TrippopH17-573_B02_007.fsa	287	295		124	148		123	127	143	238	270		138	162		319	347		224	232	236	222	226	230	144	144		213	217		118	120		136	146	148	250	260		106	122		181	187	193	188	192		115
4582_2897_TrippopH17-574_C02_006.fsa	283	323		132	164		143	171		246	250		174	198		319	375	391	224	232	249	234	234		140	140					118	120		140	140		230	260		98	102		181	193	195	188	192	200	115
4582_2897_TrippopH17-575_D02_005.fsa	267	275	323	124	156		127	143	163	238	262		150	198		339	343	347	224	244	249	226	230		140	144		221	233		116	118		146	164		230	240	290	90	118		195	197		188	256		115
4582_2897_TrippopH17-576_E02_004.fsa	287	291		124	148	164	127	143		238	242	270	134	138		319	395		224	236	249	222	234		140	144		203	217		118	120		136	140	146	260	260		90	106	122	181	187	193	188	192		103
4582_2897_TrippopH17-577_F02_003.fsa	287	291	307	124	148	164	123	143		238	242	270	134	138	170	319	343	351	224	236	249	222	226		140	144		203	217		118	120		136	140		260	260		90	106	122	181	187	191	188	192		103
4582_2897_TrippopH17-578_G02_002.fsa	283	315		124	148		127	183	187	238	250		158	162	174	311	351		224	244	249	234	238		144	144		229	229		118	118		118	138	144	250	260		90	98		187	189	191	172	176	188	103
4582_2897_TrippopH17-579_H02_001.fsa	275	323		124	148	152	127	127		238	254		114	166		331	339		216	224	249	222	226	234	140	144		213	217		118	118		118	140		210	260	370	90	98	126	189	193		180	192		115
4582_2897_TrippopH17-580_A03_016.fsa	275	323		124	152		127	143	163	238	254		114	146	166	331	339		216	224	249	222	226	238	140	144		217	233		118	118		118	140	146	260	370		90	98	126	187	195		180	192		115
4582_2897_TrippopH17-581_B03_015.fsa	275	323		124	124		127	131	147	238	250	258	134	166		315	327	331	224	249		206	234	254	140	140		209	221		112	118		134	136	144	260	260		94	98		191	193		184	192	200	115
4582_2897_TrippopH17-582_C03_014.fsa	315	323		124	124		131	147	187	254	258		122	134	198	315	327	331	224	249					140	140					112	118		134	144	164	260	260		90	94		191	193		184	192	200	103
4582_2897_TrippopH17-583_D03_013.fsa	275	323		124	148	152	127	143		238	250	254	114	146	166	331	339		216	224		222	226	238	140	144		213	217		118	118		118	140		210	260	370	98	126		187	189	193	180	188	192	115
4582_2897_TrippopH17-584_E03_012.fsa	275	291	323	124	132		127	135	143	238	242	250	134	170		331	343		224	249		222	234		140	144		217	233		112	118		140	146		250	260		90	102		187	191		192	200		115
4582_2897_TrippopH17-585_F03_011.fsa	275	275		124	152		127	135		246	250		178	190		331	335		224	244					144	144					118	118		136	146	164	260	280		90	94	98	187	197		176	188	192	115
4582_2897_TrippopH17-586_G03_010.fsa	291	323		124	132	164	127	135	143	238	250		134	166		331	395		224	244	249	222	234		140	144					112	118		140	146		250	260		90	102		187	189	193	192	200		115
4582_2897_TrippopH17-587_H03_009.fsa	307	315	323	124	144	164	143	163		242	254		158	170		315	339	391	224	249		226	234	238	144	144		221	233		112	118		136	140		250	260		90	94	98	187	187		188	192		115
4582_2897_TrippopH17-588_A04_016.fsa	275	323		124	156		127	143	163	250	262		186	190	198	319	343	347	224	249		222	226	230	140	144		221	233		118	118		140	164		230	230		90	98		193	195		188	192		115
4582_2897_TrippopH17-589_B04_015.fsa	315	323		124	128	164	127	131	167	238	258		134	162	198	315	331	391	224	249		226	234		140	140		217	221		118	118		134	140		260	260		98	110		193	197		176	188	196	115
4582_2897_TrippopH17-590_C04_014.fsa	275	323		124	156		127	143	163	238	242	262	186	190	198	327	343	347	224	249					140	144					118	118		140	164		230	260	290	90	98		193	195		188	192	256	115
4582_2897_TrippopH17-591_D04_013.fsa	275	299		124	132		131	163		238	258		122	134	158	315	327	363	224	248	249				140	140					112	118		134	144	158	260	260		90	94	110	189	191	193	184	200	224	121
4582_2897_TrippopH17-592_E04_012.fsa	295	323		124	132		135	143		238	242		134	166		331	391		224	249		222	234		140	144		203	233		112	118		140	146		250	260		90	102		187	189	193	192	200		115
4582_2897_TrippopH17-593_F04_011.fsa	275	323		124	148	152	127	131	163	238	254		114	146	178	331	339	351	216	224	248				144	144					118	118		118	134	140	210	360	370	98	114	126	187	193	217	180	192		115
4582_2897_TrippopH17-594_G04_010.fsa	275	323		124	148	152	127	163		238	254		114	146	186	323	331	339	216	224	248	222	226	242	144	144		217	217		118	118		140	142		210	230	370	98	114	126	193	217		172	180	192	115
4582_2897_TrippopH17-595_H04_009.fsa	275	339		128	132	136	127	139	147	238	254	258	182	186		327	347	379	232	236	244	226	246	250	140	144		217	233		116	118		134	144	146	210	250	260	94	98	102	187	195	197	172	188	204	103
4582_2897_TrippopH17-596_A05_024.fsa	267	323		124	136	156	143	159	163	238	262		186	202		295	343	347	224	249		218	226	230	140	144		221	233		116	118		140	146	164	230	250	290	90	90		187	195		188	188		115
4582_2897_TrippopH17-597_B05_023.fsa	307	315		124	152		127	131	143	250	258	262	166	186		331	355		224	236		234	234		140	144					118	120		146	164		210	260		90	94	102	187	191		184	188	200	103
4582_2897_TrippopH17-598_C05_022.fsa	275	323		124	156		127	163		238	258	262	150	186	198	295	343	347	224	244	249				144	144					118	118		140	146	164	240	290		90	90		187	195		188	256		115
4582_2897_TrippopH17-599_D05_021.fsa	303	315		148	148		127	183		238	250		142	162		335	351		224	244					140	140					118	120		140	144		210	250	260	86	90		189	191	195	172	176	184	103
4582_2897_TrippopH17-600_E05_020.fsa	315	323		124	144	164	143	187		238	242	254	158	166	170	311	315	391	224	249		226	234	238	140	144					112	118		136	140		250	260		90	94	98	187	193		192	196		115
4582_2897_TrippopH17-601_F05_019.fsa	279	323		124	128	132	131	135	167	242	258	262	134	138	162	331	343		224	236	249	234	254		140	144					118	118		118	142		210	240	250	90	98		197	197		168	176	196	103
4582_2897_TrippopH17-602_G05_018.fsa	307	315	335	124	152		131	143	179	250	258		166	186		331	355		224	236		234	234		140	140								146	146		210	260		90	94	102	187	191		180	184	188	103
4582_2897_TrippopH17-603_H05_017.fsa	279	323		124	148		127	131		238	242	246	154	174		327	331	383	224	249		226	238		140	144		213	217		118	122		140	148	164	260	290		90	114	126	195	197		176	188		115
4582_2897_TrippopH17-604_A06_024.fsa	323	323		124	128	164	127	131	167	250	258		134	198		315	331	391	224	249		226	234	246	140	140		203	217		118	118		134	140		250	260		98	110		187	193	197	176	188	196	115
4582_2897_TrippopH17-605_B06_023.fsa	291	291		124	132	148	127	135	143	242	250		166	190		331	331		224	232	249				140	144					112	118	120	140	148		250	260		90	102		187	189	195	192	200		115
4582_2897_TrippopH17-606_C06_022.fsa	251	323		124	128	164	131	143	167	250	258	262	134	198		315	331		224	249		206	234		140	140								118	140		240	250	260	90	98	110	191	193	197	176	196	200	115
4582_2897_TrippopH17-607_D06_021.fsa	275	275		124	152		135	143	187	246	250		154	178	190	331	335		224	244		222	238	246	144	144		217	233		118	118		134	146		260	280		90	94	110	187	197		176	188	192	115
4582_2897_TrippopH17-608_E06_020.fsa	303	315		148	164		127	183	187	238	250		174	174		311	327	351	224	244	249	234	238	254	140	144		229	233		118	118		118	138	144	250	260		90	98		189	191	193	172	176	188	103
4582_2897_TrippopH17-609_F06_019.fsa	287	291		148	148		123	127	143	238	270		162	170		319	347		224	232	236	222	226	230	140	144		217	233		118	120		134	136	146	250	260		106	122		181	193		188	192		103
4582_2897_TrippopH17-610_G06_018.fsa	275	287		124	148		131	151	187	246	250	254	122	166	178	311	331		224	244		206	226	234	140	140		217	221		118	118		118	136	140	210	260		90	94		193	195		192	196		115
4582_2897_TrippopH17-611_H06_017.fsa	307	323		124	144	164	143	187		242	254		158	170		315	331	391	224	249		226	234	238	140	144		217	221		112	118		138	140		250	260		90	94	98	187	187		192	196		121
4582_2897_TrippopH17-612_A07_032.fsa	279	323		124	124		131	143		238	246		154	174		327	331	383	224	249		226	238		140	140		213	217		118	122		146	148	164	260	290		90	114		195	197		176	188		115
4582_2897_TrippopH17-613_B07_031.fsa	259	311		124	148		131	131		246	262		154	174	186	327	351	383	224	248		226	242		144	144					118	122		142	148	164	260	290	360	90	114		195	197	217	172	176		103
4582_2897_TrippopH17-614_C07_030.fsa	287	323		124	148		127	131	151	246	250		122	198		311	331		224	244		226	234		140	140		217	221		118	118		118	164		210	260		90	94		195	197		192	196		115
4582_2897_TrippopH17-615_D07_029.fsa	275	283		132	132		143	163	171	238	246	274	130	146		319	363	375	232	249		234	234		140	140		209	237		118	120		140	144	158	230	260		90	98		181	195		172	192	200	115
4582_2897_TrippopH17-616_E07_028.fsa	275	295		124	128		131	135	167	238	258	262	134	182		315	331	343	224	244	249	234	246		140	144		217	221		116	118		140	142		240	250	260	98	102	110	181	197		168	196		103
4582_2897_TrippopH17-617_F07_027.fsa	275	275		124	148	152	127	131	163	238	254	262	114	146	186	331	339	351	216	224	248				144	144					118	120		118	134	140	210	230	370	90	98	126	187	193	217	172	180	192	103
4582_2897_TrippopH17-618_G07_026.fsa	287	295		124	136		123	127	143	250	270		138	162		319	347	351	224	236		222	230		144	144					118	120		134	136	146	260	290		90	106	122	181	187	193	188	192		103
4582_2897_TrippopH17-619_H07_025.fsa	283	299	315	128	132	152	143	179		238	262		166	174		331	339		224	224		226	230	234	140	144		203	229		112	118		118	140	146	210	260	370	90	102		189	191	195	180	200		115
4582_2897_TrippopH17-620_A08_032.fsa	267	275	323	124	136	156	143	159	163	238	258	262	198	202		339	343	347	224	244	249	226	230		140	144		221	233		118	118		140	146	164	230	250	290	90	90		195	197		188	256		115
4582_2897_TrippopH17-621_B08_031.fsa	267	275		124	156		127	143	163	238	258		150	186		295	343	347	224	244	249				140	140					116	118		136	164		230	240	290	90	118		187	195		176	188	256	115
4582_2897_TrippopH17-622_C08_030.fsa	275	323		124	156		127	143	163	238	250		186	190		319	343	347	224	249					144	144					118	118		134	140	164	230	290		90	110		187	195		188	192	256	115
4582_2897_TrippopH17-623_D08_029.fsa	275	315		124	124		131	147	187	238	254		122	134	198	315	327	331	224	249		206	234	254	140	140		221	221		112	118		136	144		260	260		94	98		191	193		184	192	200	115
4582_2897_TrippopH17-624_E08_028.fsa	275	275		124	132		131	143	147	238	238		118	122	134	315	327	351	224	236	249	226	234	254	140	140					112	118		134	142	144	260	260		82	90	94	191	193	197	184	260		103
4582_2897_TrippopH17-625_F08_027.fsa	275	323		124	156		127	143	163	250	262		186	190	198	327	343	347	224	249		226	230	234	144	144					118	118		140	164		230	260	290	90	98		193	195		188	192		115
4582_2897_TrippopH17-626_G08_026.fsa	299	307		128	132	152	127	143		238	262		166	174		331	331		224	224		230	234		140	144					112	118		118	138	140	210	260	370	90	102		189	195		180	200		115
4582_2897_TrippopH17-627_H08_025.fsa	275	323		124	132	164	135	143		238	242	250	134	166		331	395		224	244	249	222	234		140	144		203	233		112	118		140	146		250	260		102	102		187	189	193	192	200		115
4582_2897_TrippopH17-628_A09_040.fsa	275	323		124	132		135	143		238	242		134	166		331	395		224	244	249	222	234		140	144		217	233		112	118		140	140		250	260		90	102		187	189	193	192	200		115
4582_2897_TrippopH17-629_B09_039.fsa	275	283		128	132	136	127	139	147	242	254	258	182	186		327	347	379	232	236	244	226	250	254	140	144		217	217		116	118		134	144	146	210	250	260	90	94	98	195	197		172	188	204	103
4582_2897_TrippopH17-630_C09_038.fsa	299	311		132	132		123	171		238	246	274	146	178		363	375		232	249		234	234		140	140		209	237		118	120		142	158		230	260		90	98		181	191	195	172	192	200	115
4582_2897_TrippopH17-631_D09_037.fsa	275	283		132	132		143	163	171	238	246	274	174	178		319	363	375	232	249		234	234		140	140					118	120		140	144	158	230	260		90	98	102	195	195		184	192	200	115
4582_2897_TrippopH17-632_E09_036.fsa	315	323		144	148	164	127	143		242	254		142	166	170	315	335	391	224	244	249				140	140					112	118	120	140	146		210	250	260	86	90	94	187	193	197	184	192	196	115
4582_2897_TrippopH17-633_F09_035.fsa	323	323		124	152		127	143	163	238	250	254	146	174		331	339		216	224	249													140	146		210	260		90	98		187	193	195	180	188	192	115
4582_2897_TrippopH17-634_G09_034.fsa	275	279	311	124	148		131	131		246	262		154	174	178	323	327	383	224	248					140	144								134	148		230	260	290	90	110		195	197	217	172	176		115
4582_2897_TrippopH17-635_H09_033.fsa	283	315	335	124	152		127	131	143	250	258	262	142	166		331	355		224	236		234	234		140	140		217	233		118	120		146	164		260	260		90	94	102	187	191		180	184		103
4582_2897_TrippopH17-636_A10_040.fsa	279	287	323	124	148		127	131	151	246	250		122	178	198	311	331		224	244		226	234		140	140		217	221		118	118		118	140	164	210	260		90	94	98	193	195	197	192	196		115
4582_2897_TrippopH17-637_B10_039.fsa	311	323		124	124		131	143		238	242	246	174	174		327	339	383	224	224		226	234		140	144		217	233		118	122		140	148		260	290		90	114	126	195	197		172	176	188	115
4582_2897_TrippopH17-638_C10_038.fsa	275	275		124	152		127	135	143	242	246	250	154	178	190	319	331	335	224	244					144	144								136	146	164	260	280		90	94		187	197		176	188	192	115
4582_2897_TrippopH17-639_D10_037.fsa	275	323		124	152		127	143	163	238	250	254	114	146	174	331	339		216	224														118	140		210	260	370	90	98	126	187	193	195	180	192		115
4582_2897_TrippopH17-640_E10_036.fsa	267	275		136	152		135	143	159	246	250	258	150	154	178	331	335	339	224	244														136	146		250	260	280	90	94		187	197		176	188		121
4583_2897_TrippopH17-641_G10_034.fsa	275	323		124	124		127	131	147	238	254	258	122	134	198	315	327	331	224	249		206	234	254	140	140		209	221		112	118		134	144	164	260	260		94	98		191	193	195	184	192	200	103
4583_2897_TrippopH17-642_H10_033.fsa	291	295		124	128	148	131	179		250	258	262	134	162	198	315	331		224	249		206	234		140	140		203	233		118	118		118	140		240	250	260	90	98		197	197		176	196	200	115
4583_2897_TrippopH17-643_A11_048.fsa	275	323		124	148	152	127	143	163	238	250	254	114	146	174	331	339		216	224		222	226	234	140	144		221	233		118	118		118	140		210	260	370	98	126		187	193	195	180	192		115
4583_2897_TrippopH17-644_B11_047.fsa	291	323		124	128	164	131	143	167	250	258	262	134	198		315	331		224	249		206	234		140	140					118	122		118	134	140	240	260		90	98		193	197		176	188	196	115
4583_2897_TrippopH17-645_C11_046.fsa	283	303	323	148	164		127	163	183	238	250		162	174	202	311	327	351	224	244	249				140	140		217	229		112	118		118	136	144	250	260		90	98		189	191	193	172	176	192	103
4583_2897_TrippopH17-646_D11_045.fsa	275	323		124	152		127	135	143	238	246	250	150	178		295	331		224	244		218	238	246	140	144					118	118		136	146		240	260	280	90	94		187	197		176	188		115
4583_2897_TrippopH17-647_E11_044.fsa	299	307	315	128	132	152	127	143		238	262		166	166		331	339		224	224		226	230	234	140	144		203	217		112	118		118	146		210	260	370	90	102		189	195		180	200		115
4583_2897_TrippopH17-648_F11_043.fsa	271	323		148	164		127	143		238	242	254	118	166	170	315	323	391	224	249		226	234	238	140	144		221	229		112	118	122	140	140		210	260		86	90	94	193	195		188	192	196	115
4583_2897_TrippopH17-649_G11_042.fsa	275	299	315	124	152		131	143	147	238	258	262	118	134		315	327	351	224	236	249	234	242	254	140	140		217	221		112	118	120	134	142	144	230	260		66	94		189	193		184	200	224	121
4583_2897_TrippopH17-650_H11_041.fsa	323	323		124	144	164	143	187		242	254		158	166		315	339	391	224	249		226	234		144	144		221	233		112	118		138	140		250	260		90	94	98	187	193		192	196		115
4583_2897_TrippopH17-651_A12_048.fsa	271	323		144	148	164	143	143		238	242	254	142	166	170	315	323	391	224	249		226	234		140	140		221	229		112	118	122	140	146		210	250	260	90	94		187	197		184	192	196	115
4583_2897_TrippopH17-652_B12_047.fsa	275	323		124	148	152	127	143	163	238	250	254	114	146	166	331	339		216	224	249	222	226	234	140	144		217	221	233	118	118		118	140		210	260	370	90	98	126	187	193	195	188	192		115
4583_2897_TrippopH17-653_C12_046.fsa	275	323		124	156		143	187		238	242	262	170	186	198	319	343	347	224	249		226	230	234	144	144		213	221		118	118		140	164		230	260	290	90	98		187	195		188	192	256	115
4583_2897_TrippopH17-654_D12_045.fsa	291	323		124	132		135	143		238	242		166	170		331	343		224	249		222	234		140	144		203	233		112	118		140	146		250	260		102	102		187	189	191	192	200		115
4583_2897_TrippopH17-655_E12_044.fsa	307	315		124	152		131	143	179	250	258		166	186		331	355		224	236		226	234		140	140		217	233		118	120		146	146		260	260		90	94	102	187	195		180	184	188	103
4583_2897_TrippopH17-656_F12_043.fsa	267	275		136	152		135	143	159	238	246	250	154	202		295	331	335	224	244		218	238	246	144	144		203	217	233	118	118		136	146		250	260	280	90	94	118	187	197		176	188		115
4583_2897_TrippopH17-657_G12_042.fsa	275	295		124	128	132	131	135	167	242	258	262	138	162		315	331	379	224	236	249	234	246		140	144		203	217		116	118		140	142		210	240		98	102	110	181	193	197	176	196	204	103
4583_2897_TrippopH17-658_H12_041.fsa	291	323		124	128	164	131	143	167	250	262		134	198		315	331		224	249		234	234		140	140		203	213		118	122		118	134	140	240	250	260	90	98	110	193	197		176	196	200	115
4583_2898_TrippopH17-659_A01_008.fsa	323	323		124	128	164	127	131	167	238	258		134	162	198	315	331	391	224	249		226	234		140	140		203	217		118	118		134	140		250	260		98	110		193	197		176	188	196	115
4583_2898_TrippopH17-660_B01_007.fsa	299	307		128	132		143	147		250	262		174	186		331	347		224	224		202	230	234	140	140					112	118		140	142		210	260					189	191	195	168	180	200	115
4583_2898_TrippopH17-661_C01_006.fsa	275	315		124	132		131	143	147	238	258		122	134	158	315	327	351	224	236	249	226	234	254	140	140		209	221	233	112	118		142	144		260	260		66	94		191	193	197	184	200	260	103
4583_2898_TrippopH17-662_D01_005.fsa	251	323		124	128	148	131	179		258	262		134	198		315	331		224	249		234	234		140	140		221	233		118	122		118	140		240	250	260				191	193		176	196	200	115
4583_2898_TrippopH17-663_E01_004.fsa	275	275		124	156		127	143	163	238	250	262	186	190		319	343	347	224	249		226	230	234	144	144		213	221					140	164		230	290					193	195		188	192	256	115
4583_2898_TrippopH17-664_F01_003.fsa	275	323		136	152		127	135	143	238	246	250	154	178	202	295	331	335	244	244														136	146		250	260	280				187	197		176	188		115
4583_2898_TrippopH17-665_G01_002.fsa	291	323		124	128	148	131	167	179	250	258		134	162	194	315	331		224	249		206	234		140	140								118	140		240	250	260				193	197		176	188		115
4583_2898_TrippopH17-666_A02_008.fsa	291	323		124	132	148	127	135	143	238	242	250	166	170	190	331	347		224	249		222	238		140	144		213	233		112	118		134	140	146	250	260		102	122		187	195		192	200		115
4583_2898_TrippopH17-667_B02_007.fsa	267	323		124	136	156	143	159	163	238	258		150	186		339	343	347	224	249		226	230		140	144		221	233		118	118		140	146	164	230	250	290	90	90		187	195		188	256		115
4583_2898_TrippopH17-668_C02_006.fsa	295	323		124	132	148	127	135	143	238	242		162	170		331	331		224	249		222	230		140	144		213	233		112	118		134	140	146	250	260					189	195		192	200		115
4583_2898_TrippopH17-669_D02_005.fsa	275	323		124	156		127	143	163	238	250	262	186	190	198	331	343	347	224	249		222	226	230	140	144		213	221		118	118		140	164		230	290		90	90		193	195		188	192	256	115
4583_2898_TrippopH17-670_E02_004.fsa	275	287		124	148		127	151		246	250	254	122	166	178	311	331		224	244					140	140					118	118		118	140	164	210	260					193	195	197	192	196		115
4583_2898_TrippopH17-671_F02_003.fsa	259	323		124	148	152	127	131	163	238	254	262	146	178		331	339	351	216	224	248				144	144					118	118		134	140		210	360	370							192	192		103
4583_2898_TrippopH17-672_G02_002.fsa	291	295	323	124	132	148	127	135	143	238	238		166	170	190	331	331		224	232	249				144	144		217	233		112	118		140	146	148	250	260					189	195		192	200		115
4583_2898_TrippopH17-673_H02_001.fsa	275	323		136	152		127	135	143	238	246	250	178	202		331	339		224	244		230	238	246	140	144		203	217	233	116	118		136	146		250	260	280	90	94	118	187	197		176	188		121
4583_2898_TrippopH17-674_A03_016.fsa	275	287		124	132	148	131	143	151	246	250	262	122	158		311	331	363	244	248		226	234		140	140		217	217		118	120		118	140	158	210	260		90	94		189	197		192	196	260	103
4583_2898_TrippopH17-675_B03_015.fsa	275	279		124	132	148	143	151		246	262		158	178		311	331	351	236	244		226	234		140	140		217	217		118	118		140	142		210	260					195	197		192	196	260	103
4583_2898_TrippopH17-676_C03_014.fsa	275	287		124	148	164	123	127	143	238	250	270	138	166		319	343	351	224	236	249				140	140								136	140	146	260	260					187	193		188	192		103
4583_2898_TrippopH17-677_D03_013.fsa	275	323		136	152		127	135	143	238	246	250	150	178		331	335	339	244	244					140	144								136	146		250	260	280				187	187		176	188		115
4583_2898_TrippopH17-678_E03_012.fsa	291	307		124	148		123	143		238	250	270	134	170		343	351		224	236	249	222	226	234	140	144					118	120		136	140		260	260					181	191		188	192		103
4583_2898_TrippopH17-679_F03_011.fsa	283	323		124	148		127	163	183	238	250		174	174		311	327	351	224	244					144	144								118	136		250	260					189	193		172	176	192	103
4583_2898_TrippopH17-680_G03_010.fsa	291	295		124	132	136	127	135	143	238	242		166	170	190	331	347																	134	140	146	250	260	290				187	189	195	192	200		115
4583_2898_TrippopH17-681_H03_009.fsa	323	323		124	152		127	163		238	238		114	146	166	331	339		216	224	249	222	226	238	140	144		217	233		118	118		118	140	146	210	260	370	98	126		187	189	193	180	192		115
4583_2898_TrippopH17-682_A04_016.fsa	287	291		124	148		123	143	167	238	250	270	162	170		331	351		224	232	236	222	226	230	140	144		217	217		118	120		136	146	148	250	260		106	122		187	195		188	192		115
4583_2898_TrippopH17-683_B04_015.fsa	291	339		132	136	148	139	143	147	254	258		186	198		327	331	347	224	232	244				140	140		217	233		116	118		134	144		210	250	260				187	195	197	172	188	200	115
4583_2898_TrippopH17-684_C04_014.fsa	283	323		148	164		127	163		242	250		162	174		339	351		224	244	249										118	118		118	136	144	250	260					187	189	191	172	176	192	103
4583_2898_TrippopH17-685_D04_013.fsa	275	283		132	152		123	143	171	238	246	274	130	146		335	375					234	234		140	140					118	120		142	158		230	260					181	195		184	200		121
4583_2898_TrippopH17-686_E04_012.fsa	275	279		124	148		131	131		242	246	262	154	174	186	327	351	383	224	248					140	144								142	148	164	290	360								172	176		103
4583_2898_TrippopH17-687_F04_011.fsa	275	275		124	152		127	135	143	250	250		154	170	178	319	331	335	224	244					144	144					118	118		134	146		260	280								176	188	192	115
4583_2898_TrippopH17-688_G04_010.fsa	307	335		124	152		131	143	179	250	258	262	166	186		331	355		224	236		226	234		140	140								146	146		260	260		90	102		187	191		180	184	188	103
4583_2898_TrippopH17-689_H04_009.fsa	275	299		128	132		143	143		238	250		166	174	186	331	347		224	224		202	230	234	140	140		217	229		112	118		118	140	142	210	260	370	90	102		189	191	195	168	180	200	115
4583_2898_TrippopH17-690_A05_024.fsa	283	299	315	124	128	132	127	143		238	250		166	166		331	331		224	224		226	230	234	140	144		203	229		112	118		118	146		260	370		90	102		189	195		180	200		115
4583_2898_TrippopH17-691_B05_023.fsa	275	323		124	128	132	127	131	167	242	258	262	162	182		315	343		224	236					140	144								140	146		210	240	250				193	197		168	176	196	103
4583_2898_TrippopH17-692_C05_022.fsa	283	311	323	124	132		143	171		238	246	274	114	146		319	375	391	224	232	249				140	140								140	158		240	260								188	192	200	115
4583_2898_TrippopH17-693_D05_021.fsa	275	315		128	132		143	147		238	250		166	186		331	355		224	224					140	144					112	118		118	140	142	210	260	370				181	189		180	192	200	115
4583_2898_TrippopH17-694_E05_020.fsa	307	323		144	164		143	187		242	254		158	166	170	315	339	391	224	249														138	140		250	260					187	193		192	196		115
4583_2898_TrippopH17-695_F05_019.fsa	291	323		124	132	148	135	143	167	238	250		170	190		331	347		224	232	249				144	144								134	140		250	260					187	189	195	192	200		115
4583_2898_TrippopH17-696_G05_018.fsa	275	323		124	148	152	127	131	163	238	254		114	146	178	323	331	339																118	134	140	210	360	370							172	180	192	103
4583_2898_TrippopH17-697_H05_017.fsa	307	323		144	164		143	187		238	242	254	170	174		315	339	391	224	249		226	234	238	140	144		221	233		112	118		138	140		250	260		90	98		187	193		192	196		115
4583_2898_TrippopH17-698_A06_024.fsa	291	339		132	136	148	139	143		254	258		178	194		327	331		224	232	244	206	226	250	140	140		217	233		116	118	122	134	144		210	250	260	90	94	98	187	195	197	172	188	200	115
4583_2898_TrippopH17-699_B06_023.fsa	307	315	335	124	132	152	131	143	147	250	258		186	186		355	355		224	236														142	146	164	210	260								168	184	188
4583_2898_TrippopH17-700_C06_022.fsa	275	315	335	124	132	152	131	143		250	258		174	186		347	355		224	236		202	234		140	140								142	146	164	210	260					181	187		184	188	192	103
4583_2898_TrippopH17-701_D06_021.fsa	275	291		124	132		135	143		242	250		134	166		331	343		224	244	249				140	144								140	146		250	260					189	193		192	200		115
4583_2898_TrippopH17-702_E06_020.fsa	311	323		124	148		127	131		238	242	246	154	174		327	339	383	224	224		226	238		140	144								146	148	164	260	290					189	195	197	172	176	192	115
4583_2898_TrippopH17-703_F06_019.fsa	275	315		124	124		127	131	147	238	250	258	122	134	166	315	327	331	224	249					140	140								134	144	164	260	260					191	193		184	196	200	103
4583_2898_TrippopH17-704_G06_018.fsa	307	315		124	148	152	131	143		238	258		142	186		355	355		224	236	246										118	120		142	146		260	260					181	187		168	184	188	103
4583_2898_TrippopH17-705_H06_017.fsa	275	299		128	132		143	147		238	262		166	186		331	355		224	224		202	230	234	140	144		217	229		112	118		140	142		210	260	370	90	102		189	191	195	180	192	200	115
4583_2898_TrippopH17-706_A07_032.fsa																			224	236	249	234	246		140	144		203	217		118	118		140	142		210	240	250	90	110		181	193	197	176	204		103
4583_2898_TrippopH17-707_B07_031.fsa	275	287		124	148		123	143		238	250	270	166	170		319	351	391	224	236	249				140	140					118	120		136	140		260	260					187	193		192	192		103
4583_2898_TrippopH17-708_C07_030.fsa	275	315		124	152		143	147		238	238		118	122	134	315	327	363	224	236	249				140	140								134	144	158	230	260								184	200	224	121
4583_2898_TrippopH17-709_D07_029.fsa	275	323		124	152		135	143	159	238	250		150	178		331	335	339	244	244					140	144								136	146		240	260	280							176	188		121
4583_2898_TrippopH17-710_E07_028.fsa	275	307		124	148	164	127	143		238	242	270	134	170		319	343	351	224	236	249													136	140	146	260	260					187	193		188	192		103
4583_2898_TrippopH17-711_F07_027.fsa	275	315		124	132		131	143	147	238	258	262	122	134	158	315	327	363	224	236	249													134	142	144	260	260								184	200	224	121
4583_2898_TrippopH17-712_G07_026.fsa	307	335		124	148	152	131	143		238	250	258	142	186		355	355																	142	146	164	260	260											103
4583_2898_TrippopH17-713_H07_025.fsa	323	323		124	128		127	131		250	258		134	198		315	331	339							140	144		203	217		118	118		134	140		240	250	260	110	110		187	193	197	176	188	196	115
4583_2898_TrippopH17-714_A08_032.fsa	283	315		148	164		127	163	183	238	250		158	174		311	327	351	224	244	249	234	238	254	140	144		229	233		112	118		118	138	144	250	260		90	98		189	191	193	172	176	188	103
4583_2898_TrippopH17-715_B08_031.fsa	271	307	323	144	152	164	143	143		242	254		118	170		315	323	391	224	244	249				140	144								140	146		250	260					187	193	195	188	192	196	115
4583_2898_TrippopH17-716_C08_030.fsa	287	323		124	148		131	151	187	246	250	254	166	178		311	331		224	244
4583_2898_TrippopH17-717_D08_029.fsa	287	295		124	136	148	123	143	167	238	270		138	190		319	347	351	224	232	236				140	144								136	148		260	290								188	192		103
4583_2898_TrippopH17-718_E08_028.fsa	259	279	311	124	148		127	131		238	242	246	154	174	186	327	351	383	224	248														142	148	164										172	176	192	115
4583_2898_TrippopH17-719_F08_027.fsa	323	323		124	148	152	127	163		238	250	254	114	174		331	339		216	224	249													118	146		210	260	370							180	188	192	115
4583_2898_TrippopH17-720_G08_026.fsa	251	339		132	136	164	139	143		254	258		186	194		327	331	347																140	144											172	188
4584_2898_TrippopH17-721_A09_040.fsa	283	315		128	132	152	127	143		238	250	262	166	174		331	331		224	224		230	234		140	140		217	229		112	118		118	140	146	210	260	370	90	94	102	189	191		180	200		115
4584_2898_TrippopH17-722_B09_039.fsa	275	315		128	132	148	143	143		238	250	262	174	174		331	347		224	224		202	230	234	140	140		217	229		112	118		118	140	142	260	370		90	102		189	191	195	180	192	200	115
4584_2898_TrippopH17-723_C09_038.fsa	275	299		128	132		143	143		238	238		166	174		331	355		224	224					140	140								140	142											180	192	200	115
4584_2898_TrippopH17-724_D09_037.fsa	323	323		124	148	152	127	163		238	250	254	114	146	166	331	339		216	224	249													118	140	146										180	192		115
4584_2898_TrippopH17-725_E09_036.fsa	307	315		144	152	164	143	143		242	254		118	166		315	323	395	224	249														140	140		250	260								188	192	196	115
4584_2898_TrippopH17-726_F09_035.fsa	311	323		124	132		143	171		238	274		146	174	198	319	339	375																140	158
4584_2898_TrippopH17-727_G09_034.fsa	275	275		124	156		143	163	187	238	242	262	190	198		331	343	347	224	249														140	164		230	290								188	192	256
4584_2898_TrippopH17-728_H09_033.fsa	291	323		124	132		135	143		238	242	250	134	166		331	343		224	244	249	222	234		140	144		203	233		112	118		140	146		250	260		90	102		187	189	193	192	200		115
4584_2898_TrippopH17-729_A10_040.fsa	299	307		128	132		143	147		238	250	262	166	186		331	347		224	224		222	230	234	140	140		217	229		112	118		118	140	142	210	260	370	90	102		181	189	195	168	180	200	115
4584_2898_TrippopH17-730_B10_039.fsa	307	323		124	144	164	143	163		242	254		166	174		315	339	391	224	249		226	234	238	140	140		217	221		112	118		138	140		250	260					187	193		192	196		115
4584_2898_TrippopH17-731_C10_038.fsa	291	339		132	136	164	139	147	179	254	258		186	198		327	331	347																140	144											188	188
4584_2898_TrippopH17-732_D10_037.fsa	271	303		148	152		127	183		242	250		142	162	174	323	327	351																118	144	146										172	176	184	103
4584_2898_TrippopH17-733_E10_036.fsa	291	323		124	132	164	127	135		242	242		166	166		331	391																	140	146														115
4584_2898_TrippopH17-734_F10_035.fsa	311	323		132	164		143	171		250	274		146	198		319	375	391																140	158
4584_2898_TrippopH17-735_G10_034.fsa	271	283	303	148	148		127	183		242	250		142	162		323	327	351	224	244					140	140					118	120		118	140		210	250	260							172	176	184	103
4584_2898_TrippopH17-736_H10_033.fsa	311	323		124	148		127	131		238	242	246	154	174		327	339	383	224	224		226	234		140	144		217	233		118	122		140	148	164	260	290		90	114	126	195	195		172	176	192	115
4584_2898_TrippopH17-737_A11_048.fsa	279	287	299	124	132	148	131	151	163	246	250	262	158	178		311	331	363	244	248		226	234	242	140	140		217	233		118	120		140	142		210	260		90	94		189	195	197	192	196	224	115
4584_2898_TrippopH17-738_B11_047.fsa	275	275		124	148	152	127	163		238	254	262	114	146	178	331	339	351	216	224	248	222	226	246	144	144		213	217		118	118		118	140	142	210	230					193	217		180	192		115
4584_2898_TrippopH17-739_C11_046.fsa	299	311		132	132		143	163	171	238	274		130	146	174	319	335	375	232	249		234	234		140	140								140	142	158	230	260					181	195		172	192	200	121
4584_2898_TrippopH17-740_D11_045.fsa	251	295		124	128	148	131	167	179	250	258	262	162	194		315	331		224	249		234	234		140	140		203	213		118	118		134	140		240	250	260				193	197		176	196	200	115
4584_2898_TrippopH17-741_E11_044.fsa	271	303		148	152		127	183		238	250		118	174		323	327	351	224	244		234	238		140	144					118	122		118	144	146	250	260					189	191	195	172	176	188	103
4584_2898_TrippopH17-742_F11_043.fsa	275	323		124	156		127	143		238	262		150	198		295	343		224	249		218	226	230	140	144		221	233		116	118		136	140		230	240	290				195	197		176	188	256	115
4584_2898_TrippopH17-743_G11_042.fsa	275	287		124	148	164	123	127	143	238	250	270	138	166		319	351	395	224	236	249										118	120		136	140	146	260	260					181	187	191	188	192		103
4584_2898_TrippopH17-744_H11_041.fsa	307	335		124	148	152	131	143		238	250	258	174	186		355	355		224	236		222	234		140	140		217	221		118	120		142	146	164	260	260		90	102		181	187		184	188	192	103
4584_2898_TrippopH17-745_A12_048.fsa	315	323		124	128		127	131	167	238	258		134	162	198	315	331	339	224	249		226	234		140	140		217	221		118	118		134	140		240	250	260	98	110		193	197		176	188	196	115
4584_2898_TrippopH17-746_B12_047.fsa	307	315	323	144	152	164	127	143		242	254		118	166	170	315	323	391	224	249		226	234	238	140	144		221	229		112	118	122	140	140		250	260		86	94		187	193	197	188	192	196	115
4584_2898_TrippopH17-747_C12_046.fsa	283	335		124	152		143	179		250	258		166	186		331	355		224	236		226	234		140	144		203	221		112	120		146	146		260	260		90	102		187	195		180	184	188	115
4584_2898_TrippopH17-748_D12_045.fsa	275	275		124	156		127	163		250	262		170	198		331	343	347	224	249		226	230	234	140	144		213	221		118	118		140	164		230	260		90	98		187	195		188	192	256	115
4584_2898_TrippopH17-749_E12_044.fsa	275	335		124	148	152	131	143	147	238	250	258	142	186		355	355		224	236		222	234		140	140		221	229		118	120		142	146		260	260		86	90	102	187	191		168	184	188	103
4584_2898_TrippopH17-750_F12_043.fsa	283	315		124	152		127	131	143	250	258	262	166	186		339	355		224	236		234	234		140	144		203	221		112	120		138	146	164	210	260		90	94	102	187	191		180	184	188	103
4584_2898_TrippopH17-751_G12_042.fsa	291	323		124	132		127	135	143	238	242		134	170		331	395		224	249		222	234		140	144		203	233		112	118		140	140		250	260		90	102		187	189	191	192	200		115
4584_2898_TrippopH17-752_H12_041.fsa	259	311		124	148		131	131		238	242	246	154	178		323	327	383	224	248		226	242		140	144		213	217		118	122		134	148	164	230	260	290	90	114		195	197	217	172	192		115
4584_2899_TrippopH17-753_B01_007.fsa	259	279		124	148		127	131		238	242	246	154	186		323	327	383	224	248		226	246		144	144		217	217		118	122		142	148	164	260	290	360	90	114		195	197	217	172	176		115
4584_2899_TrippopH17-754_C01_006.fsa	275	283		132	136		135	139	147	238	254	258	138	178		327	343	347	232	236	244	226	246	250	140	144		217	233		116	118		134	142		210	250		94	98	102	181	187	195	172	188	204	115
4584_2899_TrippopH17-755_D01_005.fsa	275	323		124	128	132	127	131		238	258		134	138		315	331	343	224	236	249	234	254		140	144		203	217		116	118		118	140	146	210	240	250	90	98		193	197		176	204		115
4584_2899_TrippopH17-756_E01_004.fsa	275	287		124	148		127	131	151	246	250		166	178		311	331		224	244		226	234		140	140		217	221		118	118		118	140	164	260	260		90	94	98	195	195		192	196		115
4584_2899_TrippopH17-757_F01_003.fsa	275	323		124	148	152	127	163		250	254		114	146	174	331	339		216	224		222	226	238	140	144		217	221	233	118	118		118	140	146	210	260	370	98	126		187	189	193	180	192		115
4584_2899_TrippopH17-758_G01_002.fsa	279	311	323	124	148		127	131		238	242	246	154	166	174	327	339	383	224	249		226	238		140	144		213	217		118	122		146	164		260	290		90	126		195	197		172	176	192	115
4584_2899_TrippopH17-759_H01_001.fsa	315	323		124	128	164	131	143	167	250	258		114	134	162	315	331	339	224	249		226	234		140	140		203	217		118	118		134	140		250	260		98	110		187	193		176	188		115
4584_2899_TrippopH17-760_A02_008.fsa	323	323		124	156		127	143	163	238	258	262	186	198	202	295	343	347	224	244	249	218	226	230	140	144		221	233		116	118		140	146	164	230	240	290	90	90		187	195		176	188	256	115
4584_2899_TrippopH17-761_B02_007.fsa	315	323		124	128		131	143	167	250	258		162	198		315	331	339	224	249		226	234		140	140		203	217		118	118		134	140		240	250	260	98	110		193	197		176	188	196	115
4584_2899_TrippopH17-762_C02_006.fsa	275	323		124	156		127	143	163	238	262		198	202		339	343	347	224	244	249	226	230		140	144		221	233		116	118		136	140	164	230	240	290	90	90		195	197		176	188	256	115
4584_2899_TrippopH17-763_D02_005.fsa	279	295		124	128		127	131	167	242	258	262	134	182		315	331	379	224	236	249	234	254		140	144		217	221		118	118		118	140	142	240	260		98	102	110	181	193	197	168	176	196	103
4584_2899_TrippopH17-764_E02_004.fsa	259	323		124	148	152	127	131	163	238	254		114	146	178	331	339	351	216	224	248	222	226	242	144	144		217	221		118	118		118	134	140	210	360	370	90	98	126	193	217		172	180	192	103
4584_2899_TrippopH17-765_F02_003.fsa	251	339		132	136	164	147	179		254	258		178	186	194	327	335	347	224	232	244	226	234	250	140	140		233	233		116	118	122	134	144		210	250	260	90	94		187	191	195	172	188	200	115
4584_2899_TrippopH17-766_G02_002.fsa	275	323		124	136	156	127	143	163	238	258	262	150	198		295	343	347	224	249		218	226	230	144	144		221	233		116	118		136	164		230	250	290	90	90		195	197		188	256		115
4584_2899_TrippopH17-767_H02_001.fsa	275	275		124	152		135	143	187	246	250		154	170		327	331	335	224	244		234	238	246	144	144		217	233		118	118		136	146	164	230	280		90	94	98	187	193	197	176	188	192	115
4584_2899_TrippopH17-768_A03_016.fsa	275	323		124	148	152	127	163		238	254		114	146	186	323	331	339	216	224	248	222	226	242	144	144		213	217		118	118		118	140	142	210	230		90	98	126	187	193	217	180	192		103
4584_2899_TrippopH17-769_B03_015.fsa	275	315	335	124	132	152	131	143		238	258		142	174	186	355	355		224	236		222	234		140	140					118	120		142	146	164	210	260					181	187		168	184	188	115
4584_2899_TrippopH17-770_C03_014.fsa	291	323		124	132		127	135	143	238	242	250	134	166		331	343		224	249		222	234		140	144					112	118		140	146		250	260					187	189	193	192	200		115
4584_2899_TrippopH17-771_D03_013.fsa	275	275		124	152		127	135	143	246	250		154	170		331	335		224	244		234	238	246	144	144					118	118		134	136	146	260	280					193	197		176	188	192	115
4584_2899_TrippopH17-772_E03_012.fsa	275	279		124	148		127	131		242	246	262	174	186		327	351	383	224	248		226	246		144	144					118	122		134	148	164	260	360		90	114		195	197	217	172	176		115
4584_2899_TrippopH17-773_F03_011.fsa	275	315		128	132	148	143	143		238	262		166	174		331	347		224	224		202	230	234	140	144					112	118		118	142		260	370					189	191		180	192	200	115
4584_2899_TrippopH17-774_G03_010.fsa																			232	249		234	234		140	140		209	213		118	120		140	144	158	230	230		90	98	102	181	191	195	184	192	200	121
4584_2899_TrippopH17-775_H03_009.fsa	279	283	339	132	136		135	139	147	242	254	258	178	182	186	327	347	379	232	236	244	226	250	254	140	144		217	233		116	118		134	142		210	210		90	94	98	195	197		172	188	204	115
4584_2899_TrippopH17-776_A04_016.fsa	287	295		124	136	148	123	143	167	238	270		138	162		319	347	351	224	236		226	238		140	140		213	217		118	120		146	148		260	290		90	106	122	187	195		188	192		103
4584_2899_TrippopH17-777_B04_015.fsa	279	299		124	132	148	131	151	163	238	246	250	118	178		331	351		244	248					140	140								140	158		210	260					189	195	197	192	196	224	103
4584_2899_TrippopH17-778_C04_014.fsa	299	311		132	152		123	143	171	238	246	274	146	174	178	319	335	375	232	249		234	234		140	140								142	158		230	260					181	191		184	192	200	115
4584_2899_TrippopH17-779_D04_013.fsa	283	299		128	132	152	127	143		238	250	262	166	174		331	339		224	224		226	230	234	140	140								118	146		210	260	370				189	195		180	200		115
4584_2899_TrippopH17-780_E04_012.fsa	267	279		124	152		135	143	159	238	246	250	154	178	202	295	331	335	244	244		218	238	246	140	144					116	118		136	146		240	260	280				187	197		176	188		115
4584_2899_TrippopH17-781_F04_011.fsa	295	323		124	132	148	127	135	143	238	250		162	166		331	331		224	232	249	222	238		144	144		217	233		112	118		134	146		250	260		102	122		187	189	195	192	200		115
4584_2899_TrippopH17-782_G04_010.fsa	283	299	311	132	152		123	143	171	238	246		130	146	174	319	335	375	232	249		234	234		140	140					118	120		140	144	158	230	230		90	102		181	195		172	192	200	115
4584_2899_TrippopH17-783_H04_009.fsa	275	323		124	148	152	127	131	163	238	254	262	114	146	178	331	339	351	216	224	248	222	242		144	144		213	217	221	118	118		118	140	142	210	360	370	98	114	126	187	217		192	192		103
4584_2899_TrippopH17-784_A05_024.fsa	291	323		124	132		135	143		238	242		166	166		331	343		224	244	249	222	234		140	144		203	233		112	118		140	146		250	260		90	102		189	193		192	200		115
4584_2899_TrippopH17-785_B05_023.fsa	275	295		124	128		127	167		238	258	262	138	162		315	331	343	224	236	249	234	254		140	144					116	118		118	142		240	250	260				181	193	197	176	196	204	115
4584_2899_TrippopH17-786_C05_022.fsa	295	323		124	132	136	135	143	167	238	250		166	170	190	331	331		224	249		222	230		144	144					112	118	120	134	146		250	260					187	193		192	200		115
4584_2899_TrippopH17-787_D05_021.fsa	275	315		128	132	148	143	147		238	250		174	186		331	355		224	224		222	230	234	140	144					112	118		118	140	142	260	370					189	191	195	180	192		115
4584_2899_TrippopH17-788_E05_020.fsa	303	315		148	148		143	183		242	250		142	174		335	351		224	244		234	238	254	140	140					118	120		118	144	146	210	250	260				191	195		172	176	184	103
4584_2899_TrippopH17-789_F05_019.fsa	311	323		124	124		131	143		242	246	250	154	174		327	339	383	224	249		226	234		140	140								140	148	164	260	290					195	197		172	176	188	115
4584_2899_TrippopH17-790_G05_018.fsa	303	323		148	164		127	163	183	242	250		158	162	174	327	339	351	224	244	249	234	238	254	140	140		217	229		112	118		118	136	144	250	260					189	193		172	176	188	103
4584_2899_TrippopH17-791_H05_017.fsa	307	323		144	164		143	187		242	254		158	166	170	315	339	391	224	249		226	234	238	140	144		217	221		112	112		138	140		250	260		90	94	98	187	193		188	192	196	115
4584_2899_TrippopH17-792_A06_024.fsa	299	307	315	128	132	152	127	143		238	250	262	166	174		331	339		224	224		226	230	234	140	140		217	217		112	118		140	146		210	260	370	90	94	102	189	191	195	180	200		115
4584_2899_TrippopH17-793_B06_023.fsa	275	283		132	152		123	143	171	238	246	274	130	146		319	363	375	232	249		234	234		140	140								140	142	158	230	260					181	195		172	200		115
4584_2899_TrippopH17-794_C06_022.fsa	315	323		144	164		143	163		242	254		158	166	170	315	339	391	224	249		226	234		140	144								138	140		250	260					187	193		192	196		115
4584_2899_TrippopH17-795_D06_021.fsa	299	307		128	132		143	143		238	262		166	174		331	347		224	224		222	230	234	140	140								118	140	142	210	260	370				181	189	195	180	192	200	115
4584_2899_TrippopH17-796_E06_020.fsa	307	315		128	148		143	147		238	250	262	166	174	186	331	347		224	224		202	230		140	140								118	140	142	260	370					181	189	195	168	180	200	115
4584_2899_TrippopH17-797_F06_019.fsa	259	323		124	148	152	127	163		238	254	262	114	146	186	331	339	351	216	224	248	222	226	242	144	144					118	118		118	134	140	210	230	370				187	193	217	180	192		115
4584_2899_TrippopH17-798_G06_018.fsa	275	315		124	148	152	131	143	147	250	258		142	186		355	355		224	236		202	234		140	144		229	233		118	120		142	146		260	260		90	102		181	187		168	184	188	103
4584_2899_TrippopH17-799_H06_017.fsa	315	323		124	144	164	143	187		238	242	254	158	166	170	315	339	391	224	249		226	234	238	140	140		221	233		112	118		136	140		250	260		90	94	98	193	193		192	196		115
4584_2899_TrippopH17-800_A07_032.fsa	307	315	323	144	152	164	127	143		242	254		142	166	170	315	323	391	224	244	249	226	234	238	140	144		221	229		112	118	120	140	146		250	260		90	94		187	195		188	192	196	115
4585_2899_TrippopH17-801_C07_030.fsa	307	315		124	152		127	131	143	250	258	262	142	166		331	355		224	236		234	234		140	144		203	233		112	120		146	164		260	260		90	94	102	187	191		184	188	200	103
4585_2899_TrippopH17-802_D07_029.fsa	307	323		124	144	164	143	163		238	242	254	158	166		311	315	391	224	249		226	234	238	140	144		221	233		112	118		136	140		250	260		90	94	98	187	193		188	192	196	115
4585_2899_TrippopH17-803_E07_028.fsa	275	323		124	124		131	147	187	238	254		134	198		315	327	331	224	249		206	234	254	140	140		209	221		112	118		134	144	164	260	260		94	98	110	193	193		184	196	200	103
4585_2899_TrippopH17-804_F07_027.fsa	307	315		144	148	164	143	143		238	242	254	142	166		315	323		224	244	249	226	234	238	140	144		221	229		112	118	120	140	140		210	250	260	90	94		187	193	197	184	192	196	115
4585_2899_TrippopH17-805_G07_026.fsa	291	295	323	124	132	136	127	135	143	238	242		162	170		331	331		224	232	249	222	238		144	144		213	233		112	118		134	140	146	250	260	290	102	122		189	193		192	200		115
4585_2899_TrippopH17-806_H07_025.fsa	251	295		124	128	164	131	143	167	250	258	262	134	162	194	315	331		224	249		206	234		140	140		203	213		118	118		118	134		250	260					191	193		176	200		115
4585_2899_TrippopH17-807_A08_032.fsa	283	323		132	164		127	143	171	238	246		114	146		319	339	375	224	232	249	234	234		140	140		213	217		118	120		140	158		230	260		98	102	110	181	193		188	192	200	115
4585_2899_TrippopH17-808_B08_031.fsa	283	315		124	152		127	131	143	250	258		166	186		331	355		224	236		234	234		140	144					112	120		146	164		260	260					187	195		180	184	188	103
4585_2899_TrippopH17-809_C08_030.fsa	275	307		124	148	164	123	143		238	242		138	166		319	343	351	224	236	244	222	226	234	140	140					118	120		136	140		260	260					181	187	191	188	192		103
4585_2899_TrippopH17-810_D08_029.fsa	311	323		124	124		127	131		238	242	246	166	174		327	331	383	224	249		226	234		140	140					118	122		146	148	164	260	290					189	195	197	176	192		115
4585_2899_TrippopH17-811_E08_028.fsa	275	339		132	136		127	139	147	238	254	258	138	178		327	343	347	232	236	244	226	246	250	140	144					116	116		134	144	146	210	210					181	187	195	172	188	204	103
4585_2899_TrippopH17-812_F08_027.fsa	275	287	307	124	148		127	143		238	242	270	134	138		319	351	395	224	236	244	222	226	234	140	140		203	217		118	120		136	140	146	260	260					181	193		188	192		103
4585_2899_TrippopH17-813_G08_026.fsa	275	323		124	152		135	143	159	246	250	258	150	178		331	335	339	244	244		230	238	246	140	144		203	233		118	118		136	146		240	260	280	90	94		187	197		176	188		115
4585_2899_TrippopH17-814_H08_025.fsa	291	307		124	136	148	127	143		238	250	270	138	190		319	331	351	224	232	236	222	226	238										134	146		260	290					181	187	195	188	192		103
4585_2899_TrippopH17-815_A09_040.fsa	307	315		124	128	132	127	143		238	262		166	174		331	331		224	224		230	234		140	140		203	217		112	118		118	138	140	260	370		90	102		189	195		200	200		115
4585_2899_TrippopH17-816_B09_039.fsa	291	295		124	128	148	131	143	167	258	262		134	162	198	315	331		224	249		234	234		140	144								118	134	140	250	260					193	197		176	188	196	115
4585_2899_TrippopH17-817_C09_038.fsa	275	287		124	148	164	123	143		238	250	270	138	166		319	395		224	236	249				140	144								140	146		260	260					181	187	193	188	192		103
4585_2899_TrippopH17-818_D09_037.fsa	275	295		124	128	132	127	131	167	238	258	262	138	162		315	331	379	224	236	249				140	144								118	140	146	210	240	250				193	197		176	196	204	103
4585_2899_TrippopH17-819_E09_036.fsa	259	279	311	124	148		131	131		242	246	262	154	174	178	327	351	383	224	248					140	144								142	148	164	230	260	290				195	197	217	172	176	192	115
4585_2899_TrippopH17-820_F09_035.fsa	299	311		132	132		123	143	171	238	246	274	130	146		319	363	375	232	249		234	234		140	140		209	237		118	120		144	158		230	260		90	98	102	181	195		172	192	200	115
4585_2899_TrippopH17-821_G09_034.fsa	283	315		124	148		163	183		238	250		158	162	174	327	339	351	224	244		234	238	254	140	144		229	233		112	118		118	136	144	250	260		90	98		187	189	191	172	176	192	103
4585_2899_TrippopH17-822_H09_033.fsa	279	283	339	128	132	136	127	139	147	238	254		138	178	186	327	347	379	232	244		226	250	254	140	144		217	217		116	118		142	144		210	250	260	90	94	98	187	195	197	172	204		103
4585_2899_TrippopH17-823_A10_040.fsa	315	323		124	124		127	131	147	238	250	258	134	166		315	327	331	224	249		206	234	254	140	140		209	221		112	118		134	164		260	260		94	98	110	191	193	195	184	192	200	103
4585_2899_TrippopH17-824_B10_039.fsa	275	323		124	148	152	127	163		238	254		114	146	174	331	339		216	224	249				140	144					118	118		118	140		210	260					187	193	195	180	192		115
4585_2899_TrippopH17-825_C10_038.fsa	275	323		124	156		127	143	163	238	250	262	186	190		331	343	347	224	249		222	226	230	140	144		221	233		118	118		140	164		230	260	290				193	195		188	192	256	115
4585_2899_TrippopH17-826_D10_037.fsa	283	311	323	124	132		143	171		246	250	274	146	198		319	339	375	224	232	249	234	246		140	140					118	120		140	158		230	240	260				181	187	195	188	192	200	115
4585_2899_TrippopH17-827_E10_036.fsa	283	315		124	148		127	163	183	242	250		158	162		327	339	351	224	244	249	234	254		140	140					118	118		136	144		250	260					187	191		172	176	188	103
4585_2899_TrippopH17-828_F10_035.fsa	299	307	315	128	132	148	143	147		238	262		166	174		331	347		224	224		202	230	234	140	140		217	229		112	118		140	142		260	370		86	90	102	189	191	195	168	180	200	115
4585_2899_TrippopH17-829_G10_034.fsa	275	287		124	148		127	131	151	250	254		122	198		331	331		224	244		226	234		140	140		217	221		118	118		118	140	164	210	260		90	94	98	195	197		192	196		115
4585_2899_TrippopH17-830_H10_033.fsa	291	291		124	132	136	135	143	167	238	250		166	170	190	331	347		224	249		222	238		140	144		213	233		112	118	120	134	146		250	260	290	90	102		187	189	195	192	200		115
4585_2899_TrippopH17-831_A11_048.fsa	251	295		124	128	148	131	167	179	258	262		134	162	198	315	331		224	249		206	234		140	140		221	233		118	122		134	140		240	250	260	90	98	110	193	197		176	188	196	115
4585_2899_TrippopH17-832_B11_047.fsa	283	323		124	148		127	163	183	238	250		158	162	174	311	327	351	224	244		234	238		144	144		229	233		118	118		138	144		250	260		90	98		187	189		172	176	192	103
4585_2899_TrippopH17-833_C11_046.fsa	287	295	307	124	148		123	143	167	238	270		138	162		319	347		224	232	236	222	226	238	144	144		217	233		118	120		136	146	148	250	260		90	106	122	181	187	195	188	192		103
4585_2899_TrippopH17-834_D11_045.fsa	275	275		124	152		135	143	187	246	250		154	170		331	335		224	244		222	238		144	144		203	233		118	118		134	146		260	280		90	94	110	187	197		176	188	192	115
4585_2899_TrippopH17-835_E11_044.fsa	307	315		144	152	164	127	143		238	242	254	142	166	170	315	323	391	224	249		226	234	238	140	144		221	229		112	118	120	140	140		250	260		86	90	94	187	193	195	188	192	196	115
4585_2899_TrippopH17-836_F11_043.fsa	275	315		124	124		131	147	187	238	254	258	122	198		315	327	331	224	249		206	234	254	140	140		221	221		112	118		134	144	164	260	260		90	94	110	193	195		184	192	200	115
4585_2899_TrippopH17-837_G11_042.fsa	307	315	323	144	148	164	143	143		242	254		118	170		315	335	391	224	249		226	234	238	140	140		221	229		112	118	122	140	140		210	250	260	90	94		187	195		188	192	196	115
4585_2899_TrippopH17-838_H11_041.fsa	299	307		128	132		143	147		238	250	262	166	174	186	331	355		224	224		202	230	234	140	140		229	229		112	118		118	140	142	210	260	370				181	195		168	180	200	115
4585_2899_TrippopH17-839_A12_048.fsa	323	323		124	136	156	127	143		238	258	262	150	186	198	339	343	347	224	249		226	230		140	144		221	233		116	118		136	140	164	230	250	290	90	118		195	197		188	256		115
4585_2899_TrippopH17-840_B12_047.fsa	323	323		124	128		131	143	167	250	258		134	198		315	331	391	224	249		226	234	246	140	140		203	217	221	118	118		134	140		240	250	260	98	110		187	193	197	188	196		115
4585_2899_TrippopH17-841_C12_046.fsa	275	299	315	124	132		131	147	163	238	258	262	122	134	158	315	327	351	224	236	249	226	234	254	140	140		221	233		112	118		134	142		260	260		90	94	110	189	191	193	184	200	224	121
4585_2899_TrippopH17-842_D12_045.fsa	311	323		132	164		127	143	171	238	246	274	114	174		319	375	391	224	232	249	234	246		140	140		213	217		118	120		140	158		230	260		98	102		181	187	195	188	192	200	115
4585_2899_TrippopH17-843_E12_044.fsa	267	275		136	152		127	135	143	246	250	258	150	178		331	335	339	224	244		230	238	246	144	144		217	233		116	118		136	146		250	260	280	90	94		187	197		176	188		121
4585_2899_TrippopH17-844_F12_043.fsa	283	303	315	148	164		127	163		238	250		162	174		311	327	351	224	244	249	234	238	254	144	144		217	229		118	118		118	138	144	250	260		90	98		189	193		172	176	188	103
4585_2899_TrippopH17-845_G12_042.fsa	283	311	323	124	132		143	171		238	246	274	174	198		319	375	391	224	232	249	234	234		140	140		217	237		118	120		140	158		240	260					181	193	195	188	192	200	115
4585_2899_TrippopH17-846_H12_041.fsa	315	323		124	128	164	143	167		238	258		134	198		315	331	391	224	249		226	234	246	140	144		203	217		118	118		134	140		250	260					193	193		176	188	196	115
4585_2900_TrippopH17-847_A01_008.fsa	291	307		124	148		123	127	143	238	270		138	190		319	347	351	224	232	236	222	226	230	140	144		217	217		118	120		134	136		250	260		106	122		181	187	195	192	192		103
4585_2900_TrippopH17-848_C01_006.fsa	299	311		132	132		143	163	171	238	246	274	130	146		319	363	375	232	249		234	234		140	140		209	213		118	120		140	144	158	230	260		90	98	102	181	191	195	172	192	200	115
4585_2900_TrippopH17-849_D01_005.fsa	275	335		124	148		131	143		238	250	258	142	186		355	355		224	236		202	234		140	140		217	221		118	120		142	146		260	260		86	90	102	181	187		184	188	192	103
4585_2900_TrippopH17-850_E01_004.fsa	251	283		132	136	164	143	147		254	258		186	194		327	331	347	224	232	244	226	234	250	140	140		213	233		116	118		134	144		210	250	260	90	94	98	187	197		172	188		115
4585_2900_TrippopH17-851_F01_003.fsa	307	315		128	132		143	143		238	250	262	174	174		331	347		224	224		222	230	234	140	144		217	229		112	118		118	140	142	210	260	370	90	102		189	191	195	192	200		115
4585_2900_TrippopH17-852_G01_002.fsa	275	315		124	148	152	131	143		238	250	258	186	186		347	355		224	236		202	234		140	140		217	233		118	120		142	146	164	260	260		90	102		181	187		184	188	192	103
4585_2900_TrippopH17-853_H01_001.fsa	287	299		132	148		131	163		246	250	262	122	158	178	311	331	363	236	244		226	234		140	140		217	217		118	120		118	140	142	260	260		90	94		189	197		192	196	224	115
4585_2900_TrippopH17-854_A02_008.fsa	275	339		128	132	136	127	139	147	242	254	258	178	182	186	327	343	347	232	236	244	226	250	254	140	144		217	233		116	118		134	142	144	210	250	260	94	98	102	187	195	197	172	188	204	103
4585_2900_TrippopH17-855_B02_007.fsa	275	279		124	148		127	131	151	246	250		178	198		311	331		224	244		206	226	234	140	140		217	221		118	118		118	140	164	210	260		90	94		195	195		192	196		103
4585_2900_TrippopH17-856_C02_006.fsa	307	315		124	148	152	131	143		238	258		142	186		355	355		224	236		202	234		140	144		221	229		118	120		142	146	164	260	260		86	90	102	181	187		168	184	188	103
4585_2900_TrippopH17-857_D02_005.fsa	259	279	311	124	148		127	131		242	246	262	154	174	186	327	351	383	224	248					144	144		217	217		118	122		142	148		260	290	360	90	114		195	197	217	172	172		115
4585_2900_TrippopH17-858_E02_004.fsa	299	311		132	152		143	163	171	238	274		174	178		319	335	375	232	249		234	234		140	140		209	237		118	120		142	158		230	260		90	98	102	181	195		184	192	200	121
4585_2900_TrippopH17-859_F02_003.fsa	287	291	307	124	148	164	123	127	143	238	250	270	134	138		319	343	351	224	236	249	222	226	234	140	144		203	233		118	120		136	140	146	260	260		90	106	122	181	187	193	188	192		103
4585_2900_TrippopH17-860_G02_002.fsa	275	287		124	132		131	143		238	250		158	178		311	331	351	236	244		226	234	242	140	140		217	233		118	118		118	140	160	210	260		90	94		197	197		192	196	260	103
4585_2900_TrippopH17-861_H02_001.fsa	283	311	323	124	132		127	143		246	250	274	114	174		319	375	391	224	232	249	234	246		140	140		217	237		118	120		140	140		230	240		98	102	110	181	187	195	188	200		115
4585_2900_TrippopH17-862_A03_016.fsa	287	291		124	136	148	123	127		250	270		138	170	190	319	331	351	224	232	236	222	226	230	140	144		217	233		118	120		134	146		260	290		106	122		187	193		188	192		103
4585_2900_TrippopH17-863_B03_015.fsa	291	323		124	132	148	127	135	143	238	238		166	190		331	331		224	232	249	222	230		140	144		213	233		112	118		140	146	148	250	260		102	122		187	189	193	192	200		115
4585_2900_TrippopH17-864_C03_014.fsa	275	279	311	124	148		127	131		238	242	246	174	178		323	327	383	224	248		226	246		140	144		213	217		118	122		134	148	164	230	290		90	114		195	197	217	172	176		115
4585_2900_TrippopH17-865_D03_013.fsa	275	311		132	152		123	143		238	274		130	146	174	319	363	375	232	249		234	234		140	140		209	237		118	120		140	144	158	230	260		90	102		191	195		172	192	200	115
4585_2900_TrippopH17-866_E03_012.fsa	287	299		148	152		131	143	151	238	246	250	118	122		311	331	351	236	244		226	234	242	140	140		217	217		118	120		118	140	158	230	260		66	90	94	195	197		192	196	224	115
4585_2900_TrippopH17-867_F03_011.fsa	275	311		132	132		123	143	171	238	246	274	146	178		319	363	375	232	249		234	234		140	140		213	229		118	120		144	158		230	260		90	98		181	191	195	172	200		115
4585_2900_TrippopH17-868_G03_010.fsa	259	311		124	148		131	131		242	246	262	154	174	186	323	327		224	248		226	246		144	144		217	217		118	122		142	148	164	230	260	290	90	114		195	197	217	172	176		103
4585_2900_TrippopH17-869_H03_009.fsa	251	339		132	136	148	139	179		250	254	258	178	186	198	327	331	347	224	232	244	226	234	250	140	140		233	233		116	118	122	134	144		210	250	260	90	94	98	187	191	195	172	188		115
4585_2900_TrippopH17-870_A04_016.fsa	275	315		124	124		127	131	147	238	254	258	122	134	198	315	327	331	224	249		206	234	254	140	140		209	221		112	118		134	144	164	260	260		94	98	110	193	195		184	196	200	115
4585_2900_TrippopH17-871_B04_015.fsa	291	295		124	128	148	131	167	179	250	258	262	134	194		315	331		224	249		206	234		140	140		203	233		118	118		140	140		240	260		90	98	110	193	197		176	196	200	115
4585_2900_TrippopH17-872_C04_014.fsa	271	307	323	144	148	164	127	143		238	242	254	118	166		315	323	391	224	244	249	226	234	238	140	140		221	229					140	140		210	250	260	86	90	94	187	193	197	188	192	196	115
4585_2900_TrippopH17-873_D04_013.fsa	323	323		124	128	164	127	131	167	238	258		114	134	162	315	331	339	224	249		226	234	246	140	144		217	221		118	118		134	140		250	260		98	102	110	187	193	197	176	188	196	115
4585_2900_TrippopH17-874_E04_012.fsa	275	275		124	152		127	135	143	246	250		154	190		331	335		224	244		222	238	246	144	144		217	233		118	118		134	146		230	260	280	90	94	98	187	197		176	188	192	115
4585_2900_TrippopH17-875_F04_011.fsa	275	287		124	148		127	131	151	246	250		166	178		311	331		224	244		226	234		140	140		217	221		118	118		118	140	164	210	260		90	94	98	193	195	197	196	196		103
4585_2900_TrippopH17-876_G04_010.fsa	283	315		148	152		127	183		242	250		118	162		323	327	351	224	244		234	238	254	140	144		229	229		118	122		118	140		250	260		86	90		189	191	197	172	176	188	103
4585_2900_TrippopH17-877_H04_009.fsa	283	311	323	132	164		143	171		238	246	274	174	198		319	375	391	224	232	249	234	246		140	140		213	217	237	118	120		140	158		230	260		98	102		181	187	195	188	192	200	115
4585_2900_TrippopH17-878_A05_024.fsa	315	323		124	128		127	131	167	250	258		114	134		315	339		224	249		226	234	246	140	144		203	217	221	118	118		134	140		240	250	260	98	110		193	197		188	196		115
4585_2900_TrippopH17-879_B05_023.fsa	279	311	323	124	148		131	143		238	242	246	154	174		327	339	383	224	224		226	226		140	144		213	217		118	122		140	148	164	260	290		90	114		195	197		172	176	188	115
4585_2900_TrippopH17-880_C05_022.fsa	275	323		124	128	132	131	135	167	242	258	262	134	182		315	331	379	224	244	249	234	254		140	144		203	217	221	116	118		118	142		210	240	250	98	102	110	193	197		176	196	204	115
4586_2900_TrippopH17-881_E05_020.fsa	315	323		124	124		127	131		238	254	258	122	198		315	327	331	224	249		206	234	254	140	140		209	221		112	118		134	144	164	260	260		98	110		191	193	195	196	200		103
4586_2900_TrippopH17-882_F05_019.fsa	275	275		124	152		127	135	143	250	250		154	178	190	331	335		224	244		222	238		144	144		203	233		118	118		136	146	164	260	280		90	94	110	187	197		176	188	192	115
4586_2900_TrippopH17-883_G05_018.fsa	307	315	335	124	152		131	143	179	250	262		142	166	186	339	355		224	236		234	234		140	140		217	221		118	120		138	146		210	260		90	94	102	187	191		180	184	188	103
4586_2900_TrippopH17-884_H05_017.fsa	267	275		124	156		127	143	163	258	262		150	186		295	343	347	224	244	249	218	226	230	140	140		221	233		116	118		140	146	164	230	240	290	90	118		187	195		176	188	256	115
4586_2900_TrippopH17-885_A06_024.fsa	291	323		124	128	148	131	167	179	258	262		162	194		315	331	335	224	249		206	234		140	140		221	233		118	118		140	140		240	250	260	90	98	110	191	193	197	196	200		115
4586_2900_TrippopH17-886_B06_023.fsa	279	323		124	128		131	135	167	242	258	262	138	162		315	331	379	224	244	249	234	246		140	144		217	221		118	118		118	146		240	250	260	98	102	110	181	193	197	168	176	196	115
4586_2900_TrippopH17-887_C06_022.fsa	315	323		124	128		131	143	167	238	258		114	162		315	331	391	224	249		226	234	246	140	144		203	217	221	118	118		134	140		240	250	260	98	102	110	187	193	197	176	188	196	115
4586_2900_TrippopH17-888_D06_021.fsa	303	315		148	152		127	143		238	250		142	162	174	323	351		224	244		234	238	254	140	144		229	229		118	122		140	144		250	260		90	94		189	191	197	172	176	188	103
4586_2900_TrippopH17-889_E06_020.fsa	275	323		124	136	156	143	159	163	238	262		150	186		295	343	347	224	249		218	226	230	140	144		221	233		118	118		140	146	164	230	250	290	90	118		187	195		188	256		115
4586_2900_TrippopH17-890_F06_019.fsa	275	275		124	148	152	127	163		238	254		114	186		323	331	339	216	224	248				144	144		213	217		118	118		118	140	142	210	230	370	98	114	126	187	193	217	172	180	192	103
4586_2900_TrippopH17-891_G06_018.fsa	315	323		144	152	164	127	143		238	242	254	118	166	170	315	335	391	224	249		226	234	238	140	140		221	229		112	118	120	140	146		250	260		86	90	94	187	197		188	192	196	115
4586_2900_TrippopH17-892_H06_017.fsa	275	275		124	152		127	143		246	250		154	178	190	331	335		224	244		222	238	246	144	144		203	213		118	118		134	136		230	260	280	90	98		187	193	197	176	188	192	115
4586_2900_TrippopH17-893_A07_032.fsa	275	279		124	148		131	151	187	246	254		166	178		311	331		224	244		206	226	234	140	140		217	221		118	118		118	164		210	260		90	94		195	197		192	196		115
4586_2900_TrippopH17-894_B07_031.fsa	275	323		124	156		127	143	163	238	242	262	190	198		319	343	347	224	249					140	144		213	221		118	118		134	140	164	230	260	290	90	98		187	195		188	192	256	115
4586_2900_TrippopH17-895_C07_030.fsa	323	323		124	152		127	163		238	250	254	114	146	166	331	339		216	224		222	226	234	140	144		213	217	221	118	118		140	140		210	260	370				193	195		180	188	192	115
4586_2900_TrippopH17-896_D07_029.fsa	259	279		124	148		131	131		242	246	262	154	174	178	327	351	383	224	248		226	246		140	144		213	217		118	122		134	148	164	230	260	290	90	90		197	217		172	176		103
4586_2900_TrippopH17-897_E07_028.fsa	275	335		124	148	152	131	143		238	250	258	142	174	186	351	355		224	236		202	234		140	140		217	233		118	120		142	146		260	260		86	90	102	187	191		168	184	188	103
4586_2900_TrippopH17-898_F07_027.fsa	279	339		132	136		127	139	147	238	254	258	138	186		327	347	379	232	244					140	144		217	217		116	118		142	144		210	210		90	94	98	195	197		172	188	204	115
4586_2900_TrippopH17-899_G07_026.fsa	283	291	339	132	136	148	139	147	179	250	258		178	198		327	331	347	224	232	244				140	140		213	233					134	140	144	210	250	260	90	94	98	187	195	197	172	188	200	115
4586_2900_TrippopH17-900_H07_025.fsa	283	291		132	136	164	139	147	179	254	258		178	194	202	327	331	347	224	232	244	226	234	250	140	140		233	233		116	118	122	134	144		210	250	260	90	94	98	195	197		172	188	200	115
4586_2900_TrippopH17-901_A08_032.fsa	267	275		124	152		127	135	143	238	246	250	150	154	178	295	331	335	224	244		218	238	246	144	144		203	233		118	118		136	146		240	260	280	90	94	118	187	197		176	188		115
4586_2900_TrippopH17-902_B08_031.fsa	275	275		124	152		135	143	187	246	250		178	190		331	335		224	244					144	144		203	233		118	118		146	164		260	280		90	94	110	187	193	197	176	188	192	115
4586_2900_TrippopH17-903_C08_030.fsa	267	275		124	136	156	127	143		258	262		186	198	202	339	343	347	224	244	249	226	230		140	140		221	233		116	118		136	140	164	230	250	290	90	118		195	197		176	188	256	115
4586_2900_TrippopH17-904_D08_029.fsa	275	279		124	148		131	131		242	246	262	154	174	178	327	351	383	224	248		226	246		140	144		213	217		118	122
4586_2900_TrippopH17-905_E08_028.fsa	291	323		124	128	164	131	143	167	250	258	262	162	198		315	331		224	249		234	234		140	144		213	221		118	122		118	140		240	250	260	90	98	110	191	193	197	176	196	200	115
4586_2900_TrippopH17-906_F08_027.fsa	275	323		124	156		127	143	163	238	250	262	170	186	198	331	343	347	224	249		222	226	230	144	144		213	221		118	118		164	164		230	260	290	90	90		187	195		188	192	256	115
4586_2900_TrippopH17-907_G08_026.fsa	271	303		148	152		127	183		242	250		142	174		327	335	351	224	244		234	254		140	140		229	229		118	122		140	144		250	260		86	90		189	191	195	172	176	188	103
4586_2900_TrippopH17-908_H08_025.fsa	283	299	315	128	132	152	143	179		238	262		166	174		331	339		224	224		226	230	234	140	140		217	229		112	118		118	138	140	210	260	370	90	102		189	191		180	200		115
4586_2900_TrippopH17-909_A09_040.fsa	275	323		124	136	156	127	143	163	238	262		150	186	198	295	343	347	224	249		218	226	230	140	144		221	233		116	118		146	164		230	250	290	90	90		195	197		176	188	256	115
4586_2900_TrippopH17-910_B09_039.fsa	271	283		148	148		127	183		238	250		142	174		323	327	351	224	244		234	238	254	140	144		229	229		118	120		118	146		210	250	260	90	94		189	191	197	172	176	184	103
4586_2900_TrippopH17-911_C09_038.fsa	307	315		144	148	164	143	143		242	254		118	166	170	315	323		224	249		226	234		140	140		221	229		112	118	120	140	140		210	250	260	86	90	94	187	193	197	184	192	196	115
4586_2900_TrippopH17-912_D09_037.fsa	275	275		124	152		131	147	163	238	258		122	134	158	315	351		224	248		226	234	254	140	140		209	221	233	112	118	120	134	142	144	230	260		90	94	110	189	191	193	184	200	260	103
4586_2900_TrippopH17-913_E09_036.fsa	307	315	323	144	164		143	187		242	254		166	170	174	315	339	391	224	249		226	234	238	140	144		217	221		112	118		138	140		250	260		90	94	98	187	193		188	192	196	115
4586_2900_TrippopH17-914_F09_035.fsa	275	323		136	152		135	143	159	238	246	250	150	178		295	331	335	224	244		218	238	246	144	144		203	217	233	118	118		136	146		250	260	280	90	94	118	187	197		176	188		115
4586_2900_TrippopH17-915_G09_034.fsa	283	303	323	148	164		127	163	183	242	250		158	162		311	327		224	244	249	234	238	254	144	144		229	233		112	118		118	138	144	250	260		90	98		189	193		172	176	192	103
4586_2900_TrippopH17-916_H09_033.fsa	275	323		124	156		143	159	163	238	258	262	186	198	202	295	343	347	224	244	249	218	226	230	140	144		221	233		118	118		136	140	164	230	240		90	90		187	195		188	256		115
4586_2900_TrippopH17-917_A10_040.fsa	291	323		124	128	148	131	143	167	250	258	262	134	162	194	315	331		224	249		234	234		140	144		203	233		118	122		118	134	140	240	250	260	90	98	110	191	193	197	176	188	196	115
4586_2900_TrippopH17-918_B10_039.fsa	307	335		124	152		127	131	143	250	258		166	186		331	355		224	236		234	234		140	144		203	233		112	120		138	164		210	260		90	94	102	187	191		180	184	188	103
4586_2900_TrippopH17-919_C10_038.fsa	275	323		124	128		127	131		238	258	262	134	182		315	331	379	224	236	249	234	254		140	144		217	221		118	118		140	146		240	250	260	90	98	110	193	197		168	176	196	103
4586_2900_TrippopH17-920_D10_037.fsa	271	303		148	148		127	127		242	250		142	162	174	323	327	351	224	244		234	238	254	140	140		229	229		118	122		118	140	144	210	250	260	86	90		189	197		172	176	184	103
4586_2900_TrippopH17-921_E10_036.fsa	275	323		136	152		135	143	159	238	246	250	150	178		295	331	335	244	244		218	238	246	140	144		217	233		118	118		136	146		250	260	280	90	94		187	197		176	188		115
4586_2900_TrippopH17-922_F10_035.fsa	287	291	307	124	148		123	127	143	238	250	270	138	190		319	331	351	224	232	236	222	226	238	140	144		213	217		118	120		146	148		250	260		106	122		181	187	193	188	192		103
4586_2900_TrippopH17-923_G10_034.fsa	275	275		124	152		135	143	187	246	250		178	190		331	335		224	244		222	238	246	144	144		203	233		118	118		136	146	164	230	260	280	90	94	110	187	193	197	176	188	192	115
4586_2900_TrippopH17-924_H10_033.fsa	275	339		132	136		135	139	147	242	254	258	138	178		327	347	379	232	236	244	226	246	250	140	144		217	233		116	118		142	144		210	250		94	98	102	187	195	197	172	188	204	103
4586_2900_TrippopH17-925_A11_048.fsa	283	315		128	132	152	143	179		238	262		166	174		331	331		224	224		230	234		140	140		203	229		112	118		140	146		210	260	370	90	102		189	195		180	200		115
4586_2900_TrippopH17-926_B11_047.fsa	315	323		124	128		127	131		238	258		114	134		315	331	343	224	249		226	234		140	140		203	217	221	118	118		134	140		240	250	260	98	102	110	187	193	197	176	188	196	115
4586_2900_TrippopH17-927_C11_046.fsa	291	323		124	132	136	127	135	143	238	250		166	170	190	331	331		224	232	249	222	238		140	144		213	233		112	118		140	146	148	250	260	290	102	122		187	195		192	200		115
4586_2900_TrippopH17-928_D11_045.fsa	311	323		124	148		131	143		238	242	246	154	166	174	327	339	383	224	249		226	238		140	140		217	233		118	122		140	148	164	260	290		90	114		189	197		176	192		115
4586_2900_TrippopH17-929_E11_044.fsa	291	323		124	132	136	135	143	167	238	242		162	166		331	347		224	232	249	222	238		144	144		217	233		112	118	120	134	146		250	260	290	90	102		187	189	193	192	200		115
4586_2900_TrippopH17-930_F11_043.fsa	307	315		124	128	132	127	143		238	262		166	174		331	339		224	224		226	230	234	140	140		203	229		112	118		118	140	146	260	370		90	94		189	191		180	200		115
4586_2900_TrippopH17-931_G11_042.fsa	275	323		124	132	164	135	143		238	242		166	170		331	343		224	249		222	234		140	144		203	233		112	118		140	146		250	260		90	102		187	189	191	192	200		115
4586_2900_TrippopH17-932_H11_041.fsa	275	323		124	148	152	127	131	163	238	254	262	114	146	178	331	339	351	216	224	248	222	226	242	144	144		213	217	221	118	118		134	140		210	230	370	98	114	126	187	193	217	180	192		103
4586_2900_TrippopH17-933_A12_048.fsa	275	299		128	132		143	143		238	250	262	174	186		331	347		224	224		202	230	234	140	144		217	229		112	118		118	140	142	210	260	370	90	102		189	191	195	168	180	200	115
4586_2900_TrippopH17-934_B12_047.fsa	283	323		132	164		127	143	171	238	274		114	146		319	339	375	224	232	249	234	234		140	140		213	217		118	120		140	158		230	260		98	102		181	187	195	188	192	200	115
4586_2900_TrippopH17-935_C12_046.fsa	275	323		124	156		143	163	187	238	242		170	186	198	319	347		224	249		222	226	230	144	144		213	221		118	118		134	140	164	230	260	290	90	110		193	195		188	192		115
4586_2900_TrippopH17-936_D12_045.fsa	275	283		148	152		127	143		242	250		118	162	174	323	327		224	244		234	238	254	140	144		229	229		118	122		118	140		250	260		90	94		189	191	197	172	188		103
4586_2900_TrippopH17-937_E12_044.fsa	275	275		124	156		143	163	187	238	242	262	170	198		331	343	347	224	249		222	226	230	144	144		221	233		118	118		134	140	164	230	290		90	110		187	195		188	192	256	115
4586_2900_TrippopH17-938_F12_043.fsa	291	323		124	132	148	135	143	167	238	242		162	166		331	347		224	249		222	238		140	144		217	233		112	118	120	146	148		250	260		102	122		187	189	193	192	200		115
4586_2900_TrippopH17-939_G12_042.fsa	315	323		124	124		127	147		238	254	258	122	134	166	315	327	331	224	249		206	234	254	140	140		221	221		112	118		134	136		260	260		90	94	110	191	195		184	192	200	115
4586_2900_TrippopH17-940_H12_041.fsa	287	295	307	124	136	148	123	127		238	250	270	138	162		351	351		224	232	236	222	226	230	144	144		213	233		118	120		134	146		260	290		106	122		181	187	195	188	192		103
4586_2901_TrippopH17-941_A01_008.fsa	315	323		124	128		127	167		238	258		134	162	198	315	331	339	224	249		226	234	246	140	144		203	217		118	118		134	140		240	250	260	98	102		187	197		176	188		115
4586_2901_TrippopH17-942_B01_007.fsa	275	323		124	156		143	163	187	238	242	262	170	198		331	343		224	249		226	234		144	144		221	233		118	118		134	140	164	230	290		90	98		187	195		188	192	256	115
4586_2901_TrippopH17-943_D01_005.fsa	299	307	315	128	132		143	143		238	238		174	174		331	355		224	224		202	230	234	140	140		217	229		112	118		118	142		210	260	370	90	102		181	189	195	168	180	200	115
4586_2901_TrippopH17-944_E01_004.fsa	275	323		124	124		131	147	187	238	250	258	122	134	202	315	327	331	224	249		234	254		140	140		221	221		118	118		134	164		260	260		94	98	110	191	193		184	192	200	115
4586_2901_TrippopH17-945_F01_003.fsa	275	323		124	148	152	127	163		238	254		114	174		331	339		216	224	249	222	226	234	140	144		217	233		118	118		118	140	146	210	260	370	98	126		187	193	195	180	188	192	115
4586_2901_TrippopH17-946_G01_002.fsa	323	323		124	152		127	127		238	254		114	146	166	331	339		216	224		222	226	238	140	144		217	233		118	118		118	140		210	260	370	90	98	126	187	193	195	180	192		115
4586_2901_TrippopH17-947_H01_001.fsa	283	311	323	132	164		127	143		238	246	274	146	198		319	339	375	224	232	249	234	246		140	140		217	237		118	120		140	140		230	260		98	102	110	181	187		188	192	200	115
4586_2901_TrippopH17-948_A02_008.fsa	275	315		124	152		131	143	147	238	238		122	158		315	327	363	224	236	249	226	234	254	140	140		209	217		112	118		134	144	158	230	260		66	94	110	191	193	197	184	200	224	121
4586_2901_TrippopH17-949_B02_007.fsa	275	275		124	152		135	143	187	246	250		154	178	190	319	331	335	224	244		234	238	246	144	144		203	213		118	118		136	146	164	260	280		90	94	98	187	197		176	188	192	115
4586_2901_TrippopH17-950_C02_006.fsa	295	323		124	132		135	143		242	242		134	166		331	391		224	249		222	234		140	144		203	233		112	118		140	146		250	260		102	102		187	191		192	200		115
4586_2901_TrippopH17-951_D02_005.fsa	323	323		124	152		127	143	163	238	250	254	114	166		331	339		216	224		222	226	238	140	144		217	233		118	118		140	140		210	260	370	90	98	126	187	193	195	180	192		115
4586_2901_TrippopH17-952_E02_004.fsa	275	323		124	124		131	147	187	238	254	258	122	166		315	327	331	224	249		206	234	254	140	140		209	221		112	118		134	136	144	260	260		90	94	110	191	193		184	192	200	115
4586_2901_TrippopH17-953_F02_003.fsa	307	315	323	144	164		143	187		238	242	254	158	166	170	311	315	391	224	249		226	234		140	144		217	221		112	118		138	140		250	260		90	94	98	187	193		188	192		115
4586_2901_TrippopH17-954_G02_002.fsa	275	323		124	124		127	131	147	238	254	258	122	134	166	315	327	331	224	249		234	254		140	140		209	221		112	118		136	144		260	260		94	98	110	191	193		184	196	200	115
4586_2901_TrippopH17-955_H02_001.fsa	303	315		148	152		127	183		242	250		118	162		327	335	351	224	244		234	238	254	140	140		229	229		118	122		118	140		250	260		86	90		189	195		172	176	188	103
4586_2901_TrippopH17-956_A03_016.fsa	307	315		144	152	164	127	143		242	254		118	170		315	335	391	224	244	249	226	234		140	144		221	229		112	118	120	140	146		250	260		86	90	94	193	195		188	192	196	115
4586_2901_TrippopH17-957_B03_015.fsa	267	275		136	152		135	143	159	246	250	258	154	178	202	331	335	339	224	244		230	238	246	140	144		203	233		118	118		136	146		250	260	280	90	94	118	187	197		176	188		115
4586_2901_TrippopH17-958_C03_014.fsa	291	295	323	124	128	148	131	143	167	250	258	262	134	194		315	331		224	249		206	234		140	144		213	221		118	118		118	134	140	240	250	260	90	98	110	193	197		176	196	200	115
4586_2901_TrippopH17-959_D03_013.fsa																			224	224		230	234		140	140		217	217		112	118		118	138		260	260		90	102		195	195		180	200		115
4586_2901_TrippopH17-960_E03_012.fsa	307	323		144	164		143	187		238	242	254	158	166		315	339	391	224	249		226	234	238	140	144		217	221		112	118		136	140		250	260		90	94	98	187	193		192	192		115
4587_2901_TrippopH17-1000_F08_027.fsa	275	287		124	148		131	151	187	246	254		122	198		311	331		224	244		206	234		140	140		217	221		118	118		118	136		210	260		90	94		193	195	197	192	196		103
4587_2901_TrippopH17-1001_G08_026.fsa	279	323		124	148		131	143		238	246		154	166	174	327	331	383	224	224		226	238		140	140		213	217		118	122		146	148	164	260	290		90	114		195	197		172	176	192	115
4587_2901_TrippopH17-1002_H08_025.fsa	275	295		124	128		127	131	167	242	258	262	134	162	182	315	331	379	224	244	249	234	254		140	144		217	221		118	118		140	142		240	250	260	98	102	110	181	193		168	196		115
4587_2901_TrippopH17-1003_A09_040.fsa	271	303		148	148		127	183		242	250		118	174		327	335	351	224	244		234	238	254	140	140		229	229		118	120		118	140	144	210	250	260	90	94		189	191	197	172	176	184	103
4587_2901_TrippopH17-1004_B09_039.fsa	275	275		124	152		135	143	187	242	246	250	154	170	178	331	335		224	244		234	238	246	144	144		217	233		118	118		134	136	146	260	280		90	94	110	187	193	197	176	188	192	115
4587_2901_TrippopH17-1005_C09_038.fsa	275	299		124	132		131	143	147	238	258		118	122		327	351		224	248	249	226	234	254	140	140		217	221		112	118		134	142	144	260	260		90	94	110	189	191	193	184	260		103
4587_2901_TrippopH17-1006_D09_037.fsa	275	315		124	152		131	143	147	238	258		122	158		315	327	351	224	236	249	226	234	254	140	140		221	233		112	118		134	144	158	230	260		90	94	110	193	197		184	200	224	121
4587_2901_TrippopH17-1007_E09_036.fsa	283	323		148	164		127	183	187	242	250		158	162	174	327	339	351	224	244		234	238	254	140	144		217	229		112	118		136	144		250	260		90	98		191	193		172	188		103
4587_2901_TrippopH17-1008_F09_035.fsa	323	323		124	152		143	163		238	250	254	114	146	174	331	339		216	224	249	222	226	234	140	144		217	233		118	118		118	140	146	210	260		90	98	126	187	189	193	180	192		115
4587_2901_TrippopH17-1009_G09_034.fsa	307	315	323	124	144	164	143	187		238	242	254	166	174		311	315	391	224	249		226	234	238	140	144		217	221		112	118		136	140		250	260		90	94	98	187	193		192	196		115
4587_2901_TrippopH17-1010_H09_033.fsa	315	323		124	128	164	127	131	167	238	258		114	134	162	315	331	339	224	249		226	234		140	140		203	217	221	118	118		134	140		250	260		98	102	110	193	197		176	188	196	115
4587_2901_TrippopH17-1011_A10_040.fsa	275	275		124	152		131	147	163	238	258		134	158		315	327	363	224	236	249	234	242	254	140	140		209	233		112	118		134	142	144	230	260		90	94	110	189	191	193	184	200	224	121
4587_2901_TrippopH17-1012_B10_039.fsa	315	323		144	152	164	143	143		242	254		118	166	170	315	335	391	224	249		226	234		140	144					112	118	120	140	140		250	260		86	90	94	193	195		188	196		115
4587_2901_TrippopH17-1013_C10_038.fsa	311	323		132	164		127	143	171	238	246	274	114	146	174	319	343	375	224	232	249				140	140								140	158		230	260		98	102	110	181	193	195	188	192	200	115
4587_2901_TrippopH17-1014_D10_037.fsa	315	323		124	128	164	127	131	167	250	258		134	162	198	315	331	343	224	249														134	140		250	260					187	197		176	188	196	115
4587_2901_TrippopH17-1015_E10_036.fsa	275	323		124	128		127	131	167	238	258	262	138	162		315	331	379	224	236	249				140	144								118	140	146	240	250	260	90	98	110	193	197		168	176	196	115
4587_2901_TrippopH17-1016_F10_035.fsa	275	323		124	148	152	127	163		238	254		114	146	178	323	331	339	216	224	248				144	144								118	140	142	210	230	370	98	114	126	187	217		180	192		115
4587_2901_TrippopH17-1017_G10_034.fsa	275	287		124	148		123	143		238	250	270	134	138	170	319	343	351	224	236	249				140	140								136	140	146	260	260					181	187	193	188	192
4587_2901_TrippopH17-1018_H10_033.fsa	275	275		124	152		127	135	143	246	250		154	178	190	319	331	335	224	244		222	238	246	144	144		217	233		118	118		134	146		230	260	280	90	94	110	187	193	197	176	188	192	115
4587_2901_TrippopH17-1019_A11_048.fsa	323	323		124	156		127	143	163	238	262		186	202		339	343	347	224	249		226	230		140	144		221	233		116	118		140	146		230	240	290	90	118		187	195		176	188	256	115
4587_2901_TrippopH17-1020_B11_047.fsa	275	323		124	148	152	127	163		238	254		114	146	186	323	331	339	216	224	248				144	144								118	140	142	210	360	370	90	98		187	193	217	172	180	192	103
4587_2901_TrippopH17-1021_C11_046.fsa	311	323		132	164		127	143		238	246	274	114	146		319	339	375	224	232	249				140	140								140	158		230	260		98	102		187	195		188	192		115
4587_2901_TrippopH17-1022_D11_045.fsa	283	315		128	132	152	127	143		238	250	262	166	174		331	331		224	224					140	140								118	138	140	210	260	370	90	102		189	195		180	200		115
4587_2901_TrippopH17-1023_E11_044.fsa	271	283		148	148		127	143	183	238	250		142	174		323	327	351	224	244														118	144	146	210	250	260	86	90		189	191	195	172	176	184	103
4587_2901_TrippopH17-1024_F11_043.fsa	251	323		124	128	164	131	143	167	258	262		134	162	194	315	331		224	249														134	140		240	250	260	90	98		193	197		176	188	196	115
4587_2901_TrippopH17-1025_G11_042.fsa	283	335		124	152		127	131	143	250	258		142	166		331	355		224	236					140	140								138	164		260	260		90	102		187	191		184	188	200	103
4587_2901_TrippopH17-1026_H11_041.fsa																			224	236		222	234		140	144		217	221		118	120		142	164		260	260		90	102		181	187		168	184	188	103
4587_2901_TrippopH17-1027_A12_048.fsa	275	287		124	148		123	127		238	242	270	138	166		319	343	351	224	236	244	222	226	234	140	144		217	233		118	120		136	140	146	260	260		90	106	122	181	187	191	188	192		103
4587_2901_TrippopH17-1028_B12_047.fsa	275	291	323	124	132		127	135	143	238	242	250	166	166		331	395		224	249					140	144								140	146		250	260		102	102		187	189	193	192	200		115
4587_2901_TrippopH17-1029_C12_046.fsa	271	283		148	148		127	183		238	250		118	162	174	327	335	351	224	244					140	144		229	229		118	120		118	140	144	210	250	260	86	90		189	191	197	172	176	184	103
4587_2901_TrippopH17-1030_D12_045.fsa	275	275		124	152		135	143	187	242	246	250	154	170	178	319	331	335	224	244					144	144					118	118		146	164		260	280		90	94	110	187	193	197	176	188	192	115
4587_2901_TrippopH17-1031_E12_044.fsa	311	323		124	148		131	143		242	246	250	154	166	174	327	339	383	224	249					140	144								140	148		260	290		90	114		189	195	197	172	176	188	115
4587_2901_TrippopH17-1032_F12_043.fsa	295	307		124	148		123	127	143	238	242	270	134	170		351	391		224	236	244													136	140	146	260	260		90	106	122	181	187	191	188	192		103
4587_2901_TrippopH17-1033_G12_042.fsa	283	335		124	152		131	143	179	250	258	262	142	166		331	355		224	236					140	144					112	120		146	164		260	260		90	102		187	195		180	184	188	103
4587_2901_TrippopH17-1034_H12_041.fsa	267	275		136	152		127	135	143	238	246	250	154	202		295	335		244	244		218	238	246	140	144		203	233		118	118		136	146		250	260	280	90	94	118	187	197		176	188		121
4587_2901_TrippopH17-961_G03_010.fsa	275	275		124	156		127	143		238	250	262	190	198		327	343	347	224	249		222	226	230	140	144		221	233		118	118		164	164		230	260	290	90	98		193	195		188	192	256	115
4587_2901_TrippopH17-962_H03_009.fsa	275	315		124	124		131	147	187	238	254	258	122	134	166	315	327	331	224	249		234	254		140	140		209	221		112	118		134	144	164	260	260		90	94	110	191	193	195	184	192	200	103
4587_2901_TrippopH17-963_A04_016.fsa	275	315		124	132		131	147	163	238	258	262	118	122	134	315	327	363	224	248	249	234	242	254	140	140		209	233		112	118		134	144	158	260	260		90	94	110	189	191	193	184	200	224	103
4587_2901_TrippopH17-964_B04_015.fsa	275	275		124	156		127	143	163	242	262		170	198		331	343	347	224	249		226	230	234	144	144		221	233		118	118		140	164		230	290		90	110		187	195		188	192	256	115
4587_2901_TrippopH17-965_C04_014.fsa	283	315	335	124	152		127	143		250	258	262	166	186		339	355		224	236		234	234		140	144					118	120		146	164		210	260		90	94	102	187	195		180	184	188	103
4587_2901_TrippopH17-966_D04_013.fsa	275	299	315	124	132		131	143	147	238	258		118	122	134	315	327	363	224	248	249				140	140								134	142	144	260	260		90	94	110	191	193	197	184	200	224	103
4587_2901_TrippopH17-967_E04_012.fsa	315	323		124	124		127	131	147	238	254	258	122	134	166	315	327	331	224	249					140	140					112	118		134	136	144	260	260		94	98	110	191	193	195	184	192	200	115
4587_2901_TrippopH17-968_F04_011.fsa	279	323		124	128		127	131	167	242	258	262	134	138		315	331	343	224	236	249	234	246		140	144					116	118		140	146		240	250	260	98	102	110	193	197		168	176	196	115
4587_2901_TrippopH17-969_G04_010.fsa	267	323		124	136	156	127	143	163	238	262		198	202		339	347		224	244	249	226	230		144	144					118	118		140	146	164	230	250	290	90	118		195	197		176	188	256	121
4587_2901_TrippopH17-970_H04_009.fsa	307	315	323	124	144	164	143	187		242	254		158	166		311	315	391	224	249		226	234	238	140	144					112	118		138	140		250	260		90	94	98	187	193		188	192	196	115
4587_2901_TrippopH17-971_A05_024.fsa	275	291	323	124	132		135	143		238	242		134	166	170	331	343		224	249		222	234		140	144		203	233		112	118		140	146		250	260		102	102		187	193		192	200		115
4587_2901_TrippopH17-972_B05_023.fsa	283	299		128	132	152	127	143		238	262		166	174		331	339		224	224		226	230	234	140	140		217	229		112	118		118	138	140	210	260	370	90	94	102	189	195		180	200		115
4587_2901_TrippopH17-973_C05_022.fsa	307	315	335	124	152		127	131	143	250	258	262	142	166		339	355		224	236		226	234		140	144		203	221		112	120		138	146	164	210	260		90	94	102	187	195		180	184	188	103
4587_2901_TrippopH17-974_D05_021.fsa	275	315		124	124		131	147	187	238	254	258	134	198		315	327	331	224	249		234	254		140	140		209	221		112	118		134	144	164	260	260		94	98	110	191	193	195	184	192	200	103
4587_2901_TrippopH17-975_E05_020.fsa	275	315		128	132	148	143	143		238	262		174	186		331	347		224	224		222	230	234	140	144		217	229		112	118		140	142		260	370		90	102		181	189	195	180	192	200	115
4587_2901_TrippopH17-976_F05_019.fsa	275	315		124	124		131	147	187	238	254		134	166		315	327	331	224	249		234	254		140	140		209	221		112	118		134	136		260	260		90	94	110	191	193	195	184	196	200	115
4587_2901_TrippopH17-977_G05_018.fsa	307	315		144	164		143	163		238	242	254	166	174		315	339	391	224	249		226	234	238	140	144		221	233		112	118		138	140		250	260		90	94	98	187	193		188	192	196	115
4587_2901_TrippopH17-978_H05_017.fsa	275	315		124	152		131	143	147	238	258	262	122	158		315	327	351	224	236	249	226	234	254	140	140		209	233		112	118	120	134	142	144	230	260		66	94	110	189	193		184	200	260	103
4587_2901_TrippopH17-979_A06_024.fsa	275	275		124	132		131	147	163	238	258	262	122	158		315	327	351	224	236	249	234	242	254	140	140					112	118		134	144	158	260	260		90	94	110	189	191	193	184	200	224	103
4587_2901_TrippopH17-980_B06_023.fsa	275	315		124	132		131	147	163	238	258	262	118	122	134	315	327	351	224	248	249				140	140								142	144		260	260		66	94	110	191	193	197	184	200	260	121
4587_2901_TrippopH17-981_C06_022.fsa	275	323		124	156		143	159	163	238	262		150	186		339	343	347	224	244	249	226	230		140	144					116	118		140	146	164	230	240	290	90	118		187	195		176	188	256	115
4587_2901_TrippopH17-982_D06_021.fsa	275	323		124	152		127	163		238	254		114	146	174	331	331		216	224					140	144								118	140		210	260	370	98	126		187	193	195	180	192		115
4587_2901_TrippopH17-983_E06_020.fsa	283	315		124	128	132	127	143		250	262		166	166		331	331		224	224					140	144								118	140	146	260	370		90	102		189	191	195	180	200		115
4587_2901_TrippopH17-984_F06_019.fsa	251	295		128	148		131	143	167	250	258	262	162	194		315	331		224	249		234	234		140	144								118	140		240	250	260	90	98	110	193	197		176	196	200	115
4587_2901_TrippopH17-985_G06_018.fsa	275	315		124	132	152	131	147		250	258		142	186		355	355		224	236		222	234		140	140					118	120		142	146	164	210	260		86	90	102	181	187		184	188	192	103
4587_2901_TrippopH17-986_H06_017.fsa	283	315		148	164		163	183		242	250		162	174		327	339	351	224	244		234	238	254	144	144		229	233		112	118		118	138	144	250	260		90	98		189	191	193	176	192		103
4587_2901_TrippopH17-987_A07_032.fsa	303	323		124	148		127	163	183	238	250		174	174		311	327	351	224	244	249	234	238	254	140	144		229	233		112	118		118	138		250	260		90	98		187	189		172	176	188	103
4587_2901_TrippopH17-988_B07_031.fsa	279	323		124	148		127	131		246	250	254	122	178	198	311	331		224	244		226	234		140	140								140	164		210	260		90	90		193	195	197	192	196		115
4587_2901_TrippopH17-989_C07_030.fsa	295	323		124	132	148	127	135	143	242	250		162	170		331	347		224	232	249	222	230		144	144					112	118		134	146		250	260		90	102		187	189	193	192	200		115
4587_2901_TrippopH17-990_D07_029.fsa	311	323		124	148		127	131		242	246	250	154	174		327	331	383	224	249														140	148	164	260	290		90	114	126	195	197		172	176	188	115
4587_2901_TrippopH17-991_E07_028.fsa	283	315		148	164		127	183	187	242	250		162	174		327	339		224	244	249													118	136	144	250	260		90	98		187	189	191	172	176	188	107
4587_2901_TrippopH17-992_F07_027.fsa	251	323		124	128	164	131	143	167	258	262		134	162	198	315	331		224	249					140	140								118	140		240	250	260	90	98	110	191	193	197	176	188	196	115
4587_2901_TrippopH17-993_G07_026.fsa	311	323		124	132		127	143	171	250	274		114	174		319	339	375	224	232	249	234	234		140	140					118	120		140	140		230	240	260	98	102		181	193	195	188	192		115
4587_2901_TrippopH17-994_H07_025.fsa	307	315		124	152		127	131	143	258	262		166	186		331	355		224	236		226	234		140	144					118	120		138	164		260	260		90	94	102	187	191		180	184	188	103
4587_2901_TrippopH17-995_A08_032.fsa	291	291		132	136		127	135	143	238	242	250	162	166		331	331		224	249		222	238		144	144		217	233		112	118		140	146	148	250	290		102	122		187	189	195	192	200		115
4587_2901_TrippopH17-996_B08_031.fsa	275	275		124	156		143	163	187	238	250	262	190	198		327	343	347	224	249		226	230	234	144	144		221	233		118	118		134	140	164	260	290		90	98		193	195		188	192	256	115
4587_2901_TrippopH17-997_C08_030.fsa	323	323		124	156		127	143		238	258	262	150	198		295	343	347	224	249		218	226	230	140	144		221	233		118	118		146	164		230	240	290	90	90		187	195		176	188	256	115
4587_2901_TrippopH17-998_D08_029.fsa	275	275		124	152		135	143	187	246	250		154	178	190	331	335		224	244		222	238	246	144	144		203	213		118	118		134	136	146	260	280		90	94	110	193	197		176	188	192	115
4587_2901_TrippopH17-999_E08_028.fsa	283	315		124	152		131	143	179	250	258	262	166	186		339	355		224	236		226	234		140	144		217	221		112	120		138	146	164	260	260		90	94	102	187	191		180	184	188	103
4587_2902_TrippopH17-1035_A01_008.fsa	287	323		124	148		131	151	187	246	250		178	198		311	331		224	244		206	226	234	140	140		217	221		118	118		118	164		210	260		90	94	98	193	195	197	192	196		115
4587_2902_TrippopH17-1036_B01_007.fsa	251	295		124	128	148	131	167	179	258	262		162	198		315	331		224	249		206	234		140	140		203	233		118	118		118	140		240	250	260	90	98	110	191	197		196	200		115
4587_2902_TrippopH17-1037_C01_006.fsa	283	291		132	136	148	139	143	147	250	254	258	178	194		327	331	347	224	232	244	226	234	250	140	140		213	217		116	118		134	140	144	210	250	260	90	94	98	187	195	197	172	188	200	115
4587_2902_TrippopH17-1038_E01_004.fsa	311	323		124	132		127	143	171	246	250	274	114	174		319	375	391	224	232	249	234	246		140	140		217	237		118	120		140	140		230	240	260	98	102	110	181	193	195	188	200		115
4587_2902_TrippopH17-1039_F01_003.fsa	283	335		124	152		131	143	179	250	258	262	142	166		331	355		224	236		226	234		140	144		217	221		112	120		146	164		210	260		90	94	102	187	191		184	188	200	103
4587_2902_TrippopH17-1040_G01_002.fsa	275	275		124	152		135	143	187	246	250		154	170		331	335		224	244		234	238	246	144	144		203	213		118	118		136	164		260	280		90	94	110	187	187		176	188	192	115
4588_2902_TrippopH17-1041_A02_008.fsa	275	287		124	148	164	123	127	143	238	250	270	138	166		319	351	391	224	236	249	222	226	234	140	140		217	233		118	120		136	140	146	260	260		90	106	122	181	187	193	188	192		103
4588_2902_TrippopH17-1042_B02_007.fsa	259	275	323	124	148	152	127	131	163	238	254		114	146	186	331	339	351	216	224	248	222	226	242	144	144		213	221		118	118		118	134	140	210	230	370	90	98	126	187	217		180	192		103
4588_2902_TrippopH17-1043_C02_006.fsa	311	323		124	124		127	131		242	246	250	154	166		327	339	383	224	224		226	234		140	140		213	217		118	122		140	164		260	290		90	114	126	189	195	197	172	176	192	115
4588_2902_TrippopH17-1044_D02_005.fsa	287	295		124	136	148	123	127	143	238	250	270	138	190		319	347	351	224	236		222	226	238	140	140		213	217		118	120		136	146	148	260	290		106	122		181	187	195	188	192		103
4588_2902_TrippopH17-1045_E02_004.fsa	251	283	339	132	136	148	139	143	147	254	258		178	186	194	327	331	347	224	232	244	206	226	250	140	140		217	233		116	118	122	134	144		210	250	260	90	94	98	187	191	195	172	188		115
4588_2902_TrippopH17-1046_F02_003.fsa	283	299		132	132		123	143		238	246	274	174	178		319	335	375	232	249		234	234		140	140		229	237		118	120		140	142	158	230	260		90	102		181	195		172	192	200	115
4588_2902_TrippopH17-1047_G02_002.fsa	275	323		124	124		131	147	187	238	254	258	122	134	166	315	327	331	224	249		234	254		140	140		221	221		112	118		134	136	144	260	260		90	94	110	191	193	195	184	196	200	115
4588_2902_TrippopH17-1048_H02_001.fsa	283	303	315	148	164		127	163	183	242	250		174	174		311	327	351	224	244		234	238	254	140	144		229	233		118	118		118	136	144	250	260		90	98		187	191		172	176	192	103
4588_2902_TrippopH17-1049_A03_016.fsa	283	315		148	164		127	183	187	238	250		158	162		311	327	351	224	244		234	238	254	140	144		217	229		118	118		118	136		250	260		90	98		187	189	191	172	176	188	103
4588_2902_TrippopH17-1050_B03_015.fsa	311	323		132	164		127	171		246	250	274	114	146		339	375		224	232	249	234	234		140	140		217	237		118	120		140	158		230	260		98	102	110	187	195		188	192	200	115
4588_2902_TrippopH17-1051_C03_014.fsa	311	323		124	148		131	143		242	246	250	154	174		327	339	383	224	249		226	238		140	144		213	217		118	122		146	148	164	260	290		90	114		189	195		172	176	192	115
4588_2902_TrippopH17-1052_D03_013.fsa	315	323		144	152	164	127	143		238	242	254	118	166	170	315	335	391	224	249		226	234	238	140	144		221	229		112	118	122	140	140		250	260		86	90	94	187	193	197	184	192	196	115
4588_2902_TrippopH17-1053_E03_012.fsa	283	315		124	128	132	143	179		238	250	262	166	166		331	339		224	224		230	234		140	144		203	217	229	112	118		118	140	146	260	370		90	102		191	195		180	200		115
4588_2902_TrippopH17-1054_F03_011.fsa	283	323		124	148		127	183	187	242	250		174	174		311	327	351	224	244		234	238	254	140	144		229	233		118	118		136	144		250	260		90	98		187	189	191	172	176	192	107
4588_2902_TrippopH17-1055_G03_010.fsa	283	291		132	136	148	139	143	147	254	258		178	198		327	331	347	224	232	244	206	226	250	140	144		213	233		116	118		134	140	144	210	250	260	90	94	98	187	195	197	172	188	200	115
4588_2902_TrippopH17-1056_H03_009.fsa	307	315		124	152		127	131	143	250	258	262	166	186		339	355		224	236		234	234		140	140		217	233		118	120		146	146		260	260		90	94	102	187	191		184	188	200	103
4588_2902_TrippopH17-1057_A04_016.fsa	251	295	323	124	128	148	131	143	167	258	262		162	198		315	331		224	224		206	234		140	140		203	233		118	122		134	140		240	250	260	90	98	110	193	197		176	196	200	115
4588_2902_TrippopH17-1058_B04_015.fsa	283	323		132	164		127	143	171	238	246	274	174	198		319	339	375	224	232	249	234	246		140	140		217	237		118	120		140	158		230	260		98	102		181	193	195	188	200		115
4588_2902_TrippopH17-1059_C04_014.fsa	275	323		124	152		127	135	143	246	250	258	154	178	202	331	335	339																136	146		240	260	280	90	94		187	197		176	188		115
4588_2902_TrippopH17-1060_D04_013.fsa	295	307		124	136	148	123	143	167	238	250		138	190		319	331																	136	146	148	260	290		106	122		181	187	193	188	192		103
4588_2902_TrippopH17-1061_E04_012.fsa	311	323		124	124		131	143		238	242	246	154	174		327	331	383	224	249					140	144		213	217		118	122		140	148		260	290		90	114	126	189	195	197	172	176	188	115
4588_2902_TrippopH17-1062_F04_011.fsa	275	323		148	152		127	163		238	254		114	146	178	331	339	351	216	224	248	222	226	246	144	144		217	217		118	118		118	134		210	230		90	98	126	187	193	217	172	180	192	103
4588_2902_TrippopH17-1063_G04_010.fsa	267	275		124	152		127	135	143	238	246	250	154	178	202	295	331	335	224	244					140	144		217	233		116	118		136	146		240	260	280	90	94	118	187	197		176	188		115
4588_2902_TrippopH17-1064_H04_009.fsa	291	323		124	132	136	135	143	167	238	242		166	170	190	331	347		224	249		222	230		144	144		217	233		112	118	120	140	146	148	250	260	290	90	102		187	189	195	192	200		115
4588_2902_TrippopH17-1065_A05_024.fsa	275	315		128	132		143	143		238	238		166	174		331	347		224	224		222	234		140	144		217	229		112	118		118	140	142	210	260	370	90	102		181	189	195	168	180	200	115
4588_2902_TrippopH17-1066_B05_023.fsa	275	275		124	152		135	143	187	242	246	250	170	178		319	331	335	224	244		222	238	246	144	144		217	233		118	118		134	136	146	230	260	280	90	94	110	187	193		176	188	192	115
4588_2902_TrippopH17-1067_C05_022.fsa	283	291		132	136	148	139	143	147	250	254		178	194		327	331	347	224	232	244	206	226	250	140	144		217	233		116	118		134	144		210	250	260	90	94	98	187	195	197	172	188		115
4588_2902_TrippopH17-1068_D05_021.fsa																			224	244	249	234	254		140	144		217	221		118	118		140	142		240	250	260	98	102	110	193	197		176	196	204	103
4588_2902_TrippopH17-1069_E05_020.fsa	275	279		124	148		127	131		242	246	262	154	174	178	323	327	383	224	248		226	246		144	144		213	217		118	122		142	148	164	260	290	360	90	114		195	217		176	192		115
4588_2902_TrippopH17-1070_F05_019.fsa	283	323		124	148		163	183		238	250		158	162	174	327	339	351	224	244		234	238	254	140	144		229	233		118	118		138	144		250	260		90	98		189	191	193	172	176	192	103
4588_2902_TrippopH17-1071_G05_018.fsa	275	287		124	148	164	143	143		238	250	270	166	170		319	351	391	224	236	249	222	226	234	140	140		217	217		118	120		136	140	146	260	260		90	106	122	181	187	193	188	192		103
4588_2902_TrippopH17-1072_H05_017.fsa	275	323		124	148	152	127	163		250	254		114	146	174	331	339		216	224		222	226	234	140	144		221	233		118	118		118	140		210	260	370	90	98	126	187	189	193	180	188	192	115
4588_2902_TrippopH17-1073_A06_024.fsa	275	299		124	132		131	143	147	238	262		118	122	134	315	327	351	224	248	249	226	234	254	140	140		217	221		112	118	120	134	158		260	260		90	94	110	189	191	193	184	200	224	121
4588_2902_TrippopH17-1074_B06_023.fsa	275	299		128	132	148	143	143		238	238		166	174		331	355		224	224		202	230	234	140	140		217	229		112	118		118	142		260	370		90	102		181	189		168	180	200	115
4588_2902_TrippopH17-1075_C06_022.fsa	291	291		132	148		127	135	143	238	242	250	166	170	190	331	331		224	232	249	222	238		144	144		213	233		112	118		134	140	146	250	250		102	122		187	189	195	192	200		115
4588_2902_TrippopH17-1076_D06_021.fsa	303	323		124	148		127	183	187	242	250		174	174		311	327	351	224	244		234	238	254	140	144		217	229		118	118		138	144		250	260		90	98		187	189	191	172	176	188	103
4588_2902_TrippopH17-1077_E06_020.fsa	311	323		124	124		131	143		238	242	246	154	166	174	327	331	383	224	249		226	238		140	144		213	217		118	122		146	148	164	260	290		90	114		189	195	197	172	176	188	115
4588_2902_TrippopH17-1078_F06_019.fsa	275	315		124	148	152	131	143	147	238	250	258	174	186		355	355		224	236		222	234		140	140		221	229		118	120		142	164		260	260		86	90	102	187	191		184	188	192	103
4588_2902_TrippopH17-1079_G06_018.fsa	267	275		124	152		127	135	143	238	246	250	150	154	178	331	335	339	224	244		230	238	246	140	144		203	233		116	118		136	146		240	260	280	90	94	118	187	197		176	188		121
4588_2902_TrippopH17-1080_H06_017.fsa	283	323		124	132		127	143	171	238	246	274	114	146		319	375	391	224	232	249	234	234		140	140		217	237		118	120		140	140		230	240	260	98	102		181	193	195	188	192	200	115
4588_2902_TrippopH17-1081_A07_032.fsa	275	287	307	124	148	164	123	143		238	250	270	134	170		319	343		224	236	249	222	226	234	140	140		203	217	233	118	120		136	140	146	260	260		90	106	122	187	191		188	192		103
4588_2902_TrippopH17-1082_B07_031.fsa	291	295		124	132	148	135	143	167	238	242	250	166	170	190	331	331		224	232	249				144	144		213	233		112	118	120	134	140	146	250	260		90	102		187	189	193	192	200		115
4588_2902_TrippopH17-1083_C07_030.fsa	275	315		124	148	152	131	143		250	258		142	174	186	347	355		224	236					140	144					118	120		142	146	164	260	260		90	102		187	191		184	188	192	121
4588_2902_TrippopH17-1084_D07_029.fsa	275	275		124	152		127	135	143	246	250		154	170		319	331	335	224	244					144	144					118	118		136	164		260	280		90	94	98	187	193	197	188	192		115
4588_2902_TrippopH17-1085_E07_028.fsa	275	323		124	136	156	127	143	163	238	258	262	198	202		295	347		224	249					140	144		221	233		116	118		140	146	164	230	250	290	90	90		195	197		188	256		115
4588_2902_TrippopH17-1086_F07_027.fsa	275	323		124	156		163	187		238	242	262	170	198		331	343	347	224	249					140	144		221	233		116	118		134	140		230	260	290	90	110		187	195		188	192	256	115
4588_2902_TrippopH17-1087_G07_026.fsa	275	283		128	132	136	127	139	147	242	258		138	178		327	347	379	232	244					140	144					116	118		134	142	144	210	260		90	94	98	187	195	197	172	188	204	115
4588_2902_TrippopH17-1088_H07_025.fsa	307	315		128	132	152	127	143		238	250		166	166		331	339		224	224		230	234		140	144		203	229		112	118		140	146		210	260	370	90	102		191	195		180	200		115
4588_2902_TrippopH17-1089_A08_032.fsa	275	279		124	148		127	131	151	250	254		178	198		311	331		224	244		226	234		140	140		217	221		118	118		118	140	164	210	260		90	94	98	195	197		192	196		103
4588_2902_TrippopH17-1090_B08_031.fsa	315	323		124	128	164	127	131	167	238	258		134	162	198	315	331	339	224	249					140	144					118	118		134	140		250	260		98	110		193	197		176	188	196
4588_2902_TrippopH17-1091_C08_030.fsa	275	323		124	148	152	127	163		238	254		114	146	186	323	331	339	216	224	248				144	144					118	118		118	134		210	360	370	90	98	126	187	193	217	180	192		115
4588_2902_TrippopH17-1092_D08_029.fsa	271	283		148	152		127	183		238	250		142	174		323	327	351	224	244					140	144					118	122		118	144	146	250	260		90	94		189	191	195	172	176	184	103
4588_2902_TrippopH17-1093_E08_028.fsa	291	307		124	148		123	127	143	238	250		138	162	170	319	331		224	232	236				140	144					118	120		134	146		250	260		106	122		181	187	193	188	192		103
4588_2902_TrippopH17-1094_F08_027.fsa	259	323		124	148	152	127	163		254	262		114	146	186	323	331	339	216	224	248				144	144					118	118		118	134		210	230	370	90	98	126	187	193	217	180	192		103
4588_2902_TrippopH17-1095_G08_026.fsa	283	299		132	152		123	143	171	238	246	274	130	174		319	335	375	232	249		234	234		140	140		209	237		118	120		140	142	158	230	260		90	98	102	195	195		172	192		115
4588_2902_TrippopH17-1096_H08_025.fsa	307	315		144	148	164	127	143		242	254		142	166	170	315	335	391	224	244	249	226	234	238	140	140		221	229		118	122		140	140		210	250	260	86	90	94	187	193	197	184	192	196	115
4588_2902_TrippopH17-1097_A09_040.fsa	267	275		136	152		135	143	159	246	250	258	150	154	178	331	335	339	224	244		230	238	246	140	144		217	233		118	118		136	146		250	260	280	90	94		187	197		176	188		121
4588_2902_TrippopH17-1098_B09_039.fsa	315	323		124	128		131	143	167	250	258		134	162	198	331	391		224	249					140	144		217	221		118	118		134	140		240	250	260	98	102	110	187	193	197	176	188	196	115
4588_2902_TrippopH17-1099_C09_038.fsa	291	323		124	132	164	127	135	143	238	242		166	170		331	343		224	249											112	118		140	146		250	260		102	102		187	189	193	192	200		115
4588_2902_TrippopH17-1100_D09_037.fsa	275	323		124	128		131	135	167	238	258	262	138	162		315	343		224	236	249										118	118		118	140	142	240	250	260	98	102	110	181	197		176	196	204	115
4588_2902_TrippopH17-1101_E09_036.fsa	275	315		124	148	152	131	143	147	250	258		142	174	186	347	355		224	236					140	140								142	164		260	260		86	90	102	181	187		168	184	188	103
4588_2902_TrippopH17-1102_F09_035.fsa																			224	232	244				140	140		213	233		116	118		134	140	144	250	260		90	94	98	187	191	195	172	188	200	115
4588_2902_TrippopH17-1103_G09_034.fsa	271	283		148	152		127	183		238	250		142	162	174	323	327	351	224	244					140	140		229	229		118	120		118	144	146	250	260		90	94		189	197		172	176	184	103
4588_2902_TrippopH17-1104_H09_033.fsa	275	323		124	148	152	127	143	163	238	250	254	114	146	174	331	339		216	249		222	226	234	140	144		217	233		118	118		118	140	146	210	260	370	90	98	126	187	193	195	180	192		115
4588_2902_TrippopH17-1105_A10_040.fsa	259	275	323	124	148	152	127	131	163	238	254		114	178		331	339	351	216	224	248	222	226	242	144	144		213	217		118	118		118	134	140	210	360	370	98	114	126	187	193	217	172	180	192	103
4588_2902_TrippopH17-1106_B10_039.fsa	275	307		124	148		123	143		238	250	270	134	138		319	351	395	224	236	249	222	226	234	140	144		203	217	233	118	120		136	140		260	260		90	106	122	181	187	191	188	192		103
4588_2902_TrippopH17-1107_C10_038.fsa	275	323		124	128		127	131	167	242	258		138	162		315	331	343	224	236	249	234	254		140	144		217	221		116	118		140	146		240	250	260	90	98	110	181	197		168	176	196	115
4588_2902_TrippopH17-1108_D10_037.fsa	315	323		144	148	164	143	143		242	254		142	170		315	323		224	249		226	234	238	140	140		221	229		112	118	120	140	140		210	250	260	90	94		187	193	197	184	192	196	115
4588_2902_TrippopH17-1109_E10_036.fsa	275	287		124	148		123	143		238	250	270	134	138		319	395		224	236	249	222	226	234	140	144		203	217		118	120		136	140		260	260		102	106	122	181	187	193	188	192		103
4588_2902_TrippopH17-1110_F10_035.fsa	279	323		124	148		127	131	151	246	250	254	122	198		311	331		224	244		206	226	234	140	140		217	221		118	118		118	136	140	260	260		90	94		193	195	197	192	196		103
4588_2902_TrippopH17-1111_G10_034.fsa	279	295		124	128	132	131	135	167	242	258	262	134	138		315	331	343	224	244	249	234	246		140	144		217	221		116	118		140	146		210	250		98	102	110	181	193	197	168	176	196	103
4588_2902_TrippopH17-1112_H10_033.fsa	275	299	315	124	152		131	147	163	238	258		118	134		315	327	363	224	236	249	234	242	254	140	140		209	217		112	118	120	134	144	158	230	260		66	94	110	191	193	197	184	200	260	103
4588_2902_TrippopH17-1113_A11_048.fsa	283	299		132	132		143	163	171	238	246	274	146	178		319	335	375	232	249		234	234		140	140		209	213		118	120		140	144	158	230	260		90	98	102	181	191		172	192	200	115
4588_2902_TrippopH17-1114_B11_047.fsa	291	323		124	132	164	135	143		238	242		166	166		331	395		224	249		222	234		140	144		203	233		112	118		140	140		260	260		102	102		187	189	191	192	200		115
4588_2902_TrippopH17-1115_C11_046.fsa	315	323		144	164		143	187		242	254		166	170	174	315	339	391	224	249		226	234	238	140	140		217	221		112	118		138	140		250	260		90	94	98	187	193		192	196		115
4588_2902_TrippopH17-1116_D11_045.fsa	279	339		128	132	136	127	139	147	238	254		178	182		327	347	379	232	244					140	144		217	217		116	118		134	142		210	250	260	94	98	102	181	195		168	172	188	103
4588_2902_TrippopH17-1117_E11_044.fsa	287	299		124	148	152	131	151	163	250	262		118	122	178	311	331	351	236	244					140	140		217	233		118	120		118	142		210	230	260	66	90	94	195	197		192	196	224	115
4588_2902_TrippopH17-1118_F11_043.fsa	275	287		124	148		131	151	187	246	254		122	178	198	311	331		224	244								217	221					118	136		210	260		90	94	98	193	195	197	192	196		115
4588_2902_TrippopH17-1119_G11_042.fsa	271	323		144	148	164	127	143		242	254		142	170		315	323	391	224	244	249	226	234	238	140	144		221	229		112	118	122	140	140		210	250	260	86	90	94	187	193	195	188	192	196	115
4588_2902_TrippopH17-1120_H11_041.fsa	323	323		144	164		143	163		242	254		166	170	174	307	315	339	224	249		226	234	238	140	140		217	221		112	118		136	140		250	260		90	94	98	187	193		192	196		115
4589_2902_TrippopH17-1121_A12_048.fsa	315	323		124	128	164	127	131	167	250	258		134	198		315	331	391	224	249		226	234		140	140		203	217		118	118		134	140		250	260		98	110		187	193		176	188	196	115
4589_2902_TrippopH17-1122_B12_047.fsa	275	307		124	148	164	123	127	143	238	242		166	170		319	351	391	224	236	249	222	226	234	140	144		217	217		118	120		136	140		260	260		90	106	122	181	187	193	188	192		103
4589_2902_TrippopH17-1123_C12_046.fsa	283	335		124	152		131	143	179	250	258	262	142	166	186	339	355																	146	164		260	260		90	102		187	195		180	184	188	103
4589_2902_TrippopH17-1124_D12_045.fsa	275	323		136	152		135	143	159	246	258		178	202		295	331		224	244		218	238	246	140	144		217	233		118	118		136	146		250	260	280	90	94	118	187	197		176	188		115
4589_2902_TrippopH17-1125_E12_044.fsa	275	299	315	124	152		131	147	163	238	258	262	122	134	158	315	327	363	224	236	249	234	242	254	140	140		209	233		112	118		134	142	144	230	260		66	94	110	191	193	197	184	260		103
4589_2902_TrippopH17-1126_F12_043.fsa	275	287		124	148		127	131	151	246	254		166	178		311	331		224	244		226	234		140	140		217	221		118	118		118	136	140	210	260		90	94	98	195	195		192	196		115
4589_2902_TrippopH17-1127_G12_042.fsa	275	279		124	148	152	131	151	163	238	246	250	122	158		311	331	351	236	244		226	234	242	140	140		217	217		118	118		118	142		210	230	260	90	94		189	197		192	196	224	115
4589_2902_TrippopH17-1128_H12_041.fsa	275	283	339	132	136		127	139	147	242	254	258	178	182	186	327	343	347	232	244		226	246	250	140	144		217	233		116	118		134	144	146	210	250		90	94	98	181	187	195	168	172	188	103
4589_2903_TrippopH17-1129_A01_008.fsa	275	283		132	136		127	139	147	238	254	258	182	186		327	347	379	232	244		226	250	254	140	144		217	233		116	118		134	144	146	210	250		90	94	98	187	195	197	188	204		115
4589_2903_TrippopH17-1130_B01_007.fsa	279	283		128	132	136	127	139	147	242	254	258	178	182	186	327	347	379	232	236	244	226	246	250	140	144		217	233		116	118		134	142	144	210	250	260				187	195	197	172	188	204	115
4589_2903_TrippopH17-1131_C01_006.fsa	259	279	311	124	148		131	131		238	242	246	154	174	186	323	327	383	224	248		226	246		144	144		217	217		118	118		142	148	164	260	290	360				195	197	217	172	176	192	103
4589_2903_TrippopH17-1132_D01_005.fsa	275	279	287	124	148		131	151	187	246	250	254	178	198		311	331		224	244		226	234		140	140		217	221		118	118		136	140		210	260		90	94	98	195	197		196	196		115
4589_2903_TrippopH17-1133_F01_003.fsa	259	279	311	124	148		127	131		242	246	262	154	174	186	323	327	383	224	248		226	246		140	144		217	217		118	122		142	148	164	260	290	360	90	114		195	197	217	176	192		103
4589_2903_TrippopH17-1134_G01_002.fsa	299	307	315	128	132		143	147		238	238		166	174	186	331	347		224	224		222	230	234	140	140		217	217		112	118		118	142		210	260	370	90	102		191	195		168	180	200	115
4589_2903_TrippopH17-1135_H01_001.fsa	311	323		132	164		127	143	171	246	250	274	146	198		319	375	391	224	232	249	234	234		140	140		217	237		118	120		140	158		230	260		98	102		181	193	195	188	192		115
4589_2903_TrippopH17-1136_A02_008.fsa	287	295		124	148		123	127	143	238	270		170	190		347	351		224	236		222	226	230	140	144		213	217		118	120		136	148		250	260		90	106	122	181	187	195	188	192		103
4589_2903_TrippopH17-1137_B02_007.fsa	279	287	323	124	148		127	131	151	250	250		178	198		311	331		224	244		206	226		140	140		217	221		118	118		118	136		210	260		90	94	98	195	197		192	192		115
4589_2903_TrippopH17-1138_C02_006.fsa	279	287	299	124	148	152	131	143	151	246	250	262	122	158	178	311	331	363	244	248		226	234		140	140		217	233		118	120		118	140	158	210	230	260	90	94		195	197		192	196	224	115
4589_2903_TrippopH17-1139_D02_005.fsa	275	335		124	132	152	131	143	147	238	250		142	186		355	355		224	236		202	234		140	140		229	233		118	120		142	146		210	260		86	90	102	181	187		168	184	188	103
4589_2903_TrippopH17-1140_E02_004.fsa	287	291		124	148		123	143	167	238	250	270	170	190		319	331	351	224	236		222	230		144	144		213	217		118	120		136	146	148	250	260		90	106	122	187	195		188	192		103
4589_2903_TrippopH17-1141_F02_003.fsa	283	303	315	148	148		127	143	183	238	250		118	162	174	327	335	351	224	244		234	238	254	140	144		229	229		118	120		118	144	146	210	250	260	90	94		189	191	195	172	176	184	103
4589_2903_TrippopH17-1142_G02_002.fsa	279	311	323	124	124		127	131		238	242	246	154	174		327	331	383	224	249		226	234		140	140		217	233		118	122		140	148	164	260	290		90	114	126	195	195		172	176	188	115
4589_2903_TrippopH17-1143_H02_001.fsa	251	283		132	136	164	139	143	147	254	258		178	194		331	347		224	232	244	206	226	250	140	144		233	233		116	118		134	144		210	250	260	90	94	98	187	197		172	188	200	115
4589_2903_TrippopH17-1144_A03_016.fsa	275	339		128	132	136	127	139	147	238	254	258	138	178		327	343	347	232	244		226	250	254	140	144		217	217		116	118		134	144	146	210	250	260	90	94	98	181	187		168	172	188	115
4589_2903_TrippopH17-1145_B03_015.fsa	275	311		132	152		123	143		238	274		130	146		319	335		232	249					140	140		213	229		118	120		144	158		230	260					181	191	195	184	192	200	115
4589_2903_TrippopH17-1146_C03_014.fsa	259	311		124	148		131	131		238	242	246	154	178		323	327	383	224	248		226	246		140	144		213	217		118	122		142	148		230	260	290				195	197	217	176	192		115
4589_2903_TrippopH17-1147_D03_013.fsa	275	339		128	132	136	127	139	147	242	254	258	138	186		327	343	347	232	244					140	144		217	217					134	142		210	250	260				181	187	195	172	188	204	115
4589_2903_TrippopH17-1148_E03_012.fsa	279	287	299	124	132	148	131	151	163	246	250	262	118	122		311	331	363	244	248					140	140		217	233		118	118		140	158		260	260		66	90	94	189	195	197	192	196	224	103
4589_2903_TrippopH17-1149_F03_011.fsa	283	291		132	136	148	139	143	147	254	258		178	186	194	327	331	347	224	232	244	226	234	250	140	144		217	233		116	118	122	134	144		210	250	260	90	94	98	191	195		172	188	200	115
4589_2903_TrippopH17-1150_G03_010.fsa	295	323		124	132	148	135	143	167	238	250		170	190		331	331		224	232	249	222	230		140	144		217	233		112	118	120	134	140	146	250	260		102	122		187	189	195	192	200		115
4589_2903_TrippopH17-1151_H03_009.fsa	279	299		124	148	152	143	151		238	246	250	122	158		311	331	363	236	244		226	234	242	140	140		217	233		118	120		118	140	142	210	230	260	66	94		195	197		192	196	260	115
4589_2903_TrippopH17-1152_A04_016.fsa	283	299		132	132		123	143	171	238	246	274	130	146	174	319	335	375	232	249		234	234		140	140		209	213		118	120		140	142	158	230	260		90	98	102	181	195		184	192	200	115
4589_2903_TrippopH17-1153_B04_015.fsa	303	315		148	148		127	183		238	250		142	162		327	335	351	224	244		234	238	254	140	140		229	229		118	120		118	144	146	210	250	260	86	90		189	191	197	172	176	188	103
4589_2903_TrippopH17-1154_C04_014.fsa	275	279		124	148	152	131	143	151	246	250	262	122	158	178	311	331	351	236	244					140	140		217	233					118	140	142	210	230	260	66	90		195	197		192	196	224	115
4589_2903_TrippopH17-1155_D04_013.fsa	275	279		124	148		127	131		242	246	262	154	174	178	323	327	383	224	248		226	246		144	144		213	217		118	122		142	148		260	290	360				195	197	217	172	176	192	103
4589_2903_TrippopH17-1156_E04_012.fsa	287	291	307	124	136	148	123	143	167	238	250	270	138	162		347	351		224	236					140	144		217	217		118	120		134	136	146	260	290					181	187	193	188	192		103
4589_2903_TrippopH17-1157_F04_011.fsa	259	279		124	148		131	131		242	246	262	154	186		327	351	383	224	248					140	144					118	122		134	148	164	260	290	360	114	114		197	217		172	176		103
4589_2903_TrippopH17-1158_G04_010.fsa	287	299		124	148	152	131	151	163	238	246	250	118	178		311	331	363	236	244		226	234	242	140	140		217	233		118	118		118	140	158	210	230	260	66	90	94	195	197		192	196	260	115
4589_2903_TrippopH17-1159_H04_009.fsa	259	311		124	148		131	131		238	242	246	154	174	178	327	351	383	224	248		226	242		140	144		217	217		118	122		142	148	164	230	260	290	90	114		195	197	217	172	176	192	103
4589_2903_TrippopH17-1160_A05_024.fsa	275	287		124	148	152	131	143	151	246	250	262	158	178		311	331	363	236	244		226	234	242	140	140		217	233		118	118		118	140	142	210	230	260	66	90	94	189	195	197	196	260		103
4589_2903_TrippopH17-1161_B05_023.fsa	323	323		144	164		143	187		238	242		166	174		311	315	391	224	249		226	234	238	140	144		221	233		112	118		136	140		260	260		90	94	98	187	193		192	196		115
[truncated: 2 more columns]

## Sheet: Run
1.	Fill in family crosses sheet							3.	Fill in progeny genotype sheet
									Notes:	one column per allele ; three columns per locus
										if three different alleles - use all three columns
										if two (or less) alleles - use first 2 columns only
	Notes:	Dam and Sire names in family crosses sheet must match								locus name above the 1st allele
		exactly those given in dam & sire genotype sheets.								loci in same order as in parental sheets
										use zero (o) or leave blank those loci not typed.
2.	Fill in dam and sire genotype sheets as below							4.	Check Basic Data
												#
										Families:		32		# loci
										Dams:		16	-	17
										Sires:		16	-	17
										Progeny:		1161
									Notes:	Check and correct obvious errors in input files before proceeding further
								5.	Select analysis parameters
	Notes:	one column per allele ; two columns per locus								First x loci analysed:		17		(default is all loci)
		locus name above the 1st allele								Mismatch loci tolerated:		0		(default is none)
		loci listed in same order for the two parents
		allele designations must be integer values
									Notes:	proceed with defaults or edit yellow cells
					6.	Run the Analysis
						0
					7.	View Results - Summary: Most parsimonious assignments (fewest mistmatches)
						View Results - by Family: Assignment measure per family for each progeny
						View Results - by Damily: Assignment measure per dam for each progeny

## Sheet: Notes
When assigning triploid dams alone the 12 progeny could have a 11, 12 or 22 dam ( in absence of paternal data)
When assigning trisomic dams alone - looking for a match at any one of two alleles - less constrained ( eg 11 prog could have 11, 12, 1* dam geno)
No check as yet that family, sire or dam names are not duplicated
Loci names taken from dam sheet
Originally trisomic & triploid calcs undertaken ..but triploid ones are not biologically relevant so discarded in later version (inc this one)
Data check and triploid analysis contain much of same code to get over local variable issues
